# Supplementary material for: Genetic dissection of quantitative and qualitative traits using a minimum set of barley Recombinant Chromosome Substitution Lines
Source: BMC Plant Biol. 2018 Dec 7;18:340. doi: 10.1186/s12870-018-1527-7 (PMC6286510; doi:10.1186/s12870-018-1527-7)
Supplement: Supplementary file 1 — Table S1. RCSLs genotypes determined for 1848 SNP markers from the 9 K SNP chip for barley [38]. (XLSX 408 kb) [file 12870_2018_1527_MOESM1_ESM.xlsx]

## Sheet: iSelect Genotypes
	Supplementary Material:Table S1. RCSLs geneotypes deternimed for 1,848 SNP markers from the 9K SNP chip for barley [2]
	1: cv. Harrington allele
	0: Caesarea 26-24 allele
	?: missing value
iSelect SNP name	SNP Marker	Locus name 1	Locus name 2	Chromosome	Position (cM)	OSU012	OSU015	OSU018	OSU019	OSU024	OSU033	OSU035	OSU038	OSU040	OSU044	OSU047	OSU048	OSU051	OSU052	OSU053	OSU060	OSU061	OSU065	OSU074	OSU086	OSU090	OSU102	OSU105	OSU107	OSU124	OSU127	OSU137	OSU144	Harrington	Caesarea	SNP	Sequence (Comadran et al 2012)
i_12_30969	12_30969	12_30969	BOPA2_12_30969	1H	0	0	1	1	1	1	1	1	1	1	1	0	1	1	1	1	0	1	1	0	1	0	1	1	1	1	1	1	1	1	0	[T/C]	GAAGCAGGCAAGTTGCCTTAATGACTGGGTCTATTATATTGCACAGTTCTGTTATATTGC[A/G]TAGTGCCTACAATATTGATTGTCATGTCTGTCTTCAGCTTCAAGCGATAGCAGCTGATGA
i_11_20502	11_20502	11_20502	BOPA1_3220-723	1H	4.1	0	1	1	1	0	1	1	1	1	1	0	1	1	1	1	0	1	1	0	1	0	1	1	1	1	1	1	1	1	0	[A/C]	GCAAAATCCAGATGCGGGGATGCAAGATGATAGCCATCTAGATGAAACTCAGACCACTGGAAGCTCCCCGCACTCACTAATGACCACCTTCTTCTTCGGGCGGTCACCTCTGTCAGTCTC[A/C]GATGACTCTATCATCCTTACGATGTCCATGCCTTCAAGAACCTGGCCAAAGACAACGTGTCTCCCGTCCAGCCACGGAGTCTTGACTGTGCAGATGAAGAATTGGCTGCCGTTGGTGTTC
i_12_31144	12_31144	12_31144	BOPA2_12_31144	1H	5	0	1	1	1	0	0	1	1	1	1	0	1	1	1	1	1	1	1	0	1	0	1	1	1	1	1	1	1	1	0	[A/G]	GCGCTTGGATCCACCCCCTCGGTGAAAAGAAGTGATTCGCCCGGAAGAGTTCCTCCCAGC[A/G]GTGACGGTCTTGCCGGTCARGGCCTTGGCCAGGGTCTTGAACTTCTGCATCTGGCTGCCG
i_11_10419	11_10419	11_10419	BOPA1_3101-111	1H	5	0	1	1	1	0	0	1	1	1	1	1	1	1	1	1	1	1	1	1	1	0	1	1	1	1	1	1	1	1	0	[A/G]	GCACGAGGGGATGGTTTGCCTTGTACATTGCACTGCATAGGGCTGTAAAACTTGGAAAGTTTCTGAGGCAAGCAGCAGCAGCAGCCATGGAGCCTGCTAGTGCTAGTTT[A/G]GTCTCCTTGAGAGCATCCACTGCCACGAACCGTAGCTGCYTCTTGTGTCGGCAGCCAGTGACGCCCAAGACCAGGATGCTTCCGGCCATGGCGTCCAAGTCCGGGGCGAGACTGGTGGCT
i_SCRI_RS_82277	SCRI_RS_82277	SCRI_RS_82277-82276	SCRI_RS_82277	1H	5	0	1	1	1	0	0	1	1	1	1	1	1	1	1	0	1	1	1	1	1	0	1	1	1	1	1	1	1	1	0	[T/C]	GTCGCYGCCACCGCCAGCGATGGCGGCGAAAAGAAGCAATGCTGCTCAGCTTAGGATGGA[T/C]GATGCCCAGCGGATGTATGTTGTGTAATGGTTGTTTTTTGAGTTTWAAGCCTTGTTGATT
i_SCRI_RS_162524	SCRI_RS_162524	SCRI_RS_162524-162523	SCRI_RS_162524	1H	8.6	0	1	1	1	0	0	1	1	1	1	1	1	1	1	0	1	1	1	1	0	0	1	1	1	1	1	1	1	1	0	[A/G]	TGATGAGCTGCTCACGTTTGCGTTCGACAAGATTGGCTCCATGACAACGAACACGATCAC[A/G]AAAGAAAGGAAACGGCACGAGACGGTGGTCATGGCAGAGCTCGACCAAAGGACCAGACGG
i_SCRI_RS_1929	SCRI_RS_1929	SCRI_RS_1929-1928	SCRI_RS_1929	1H	9.9	0	1	1	1	0	0	1	1	1	1	1	1	1	1	1	1	1	1	1	0	0	1	1	1	1	1	1	1	1	0	[T/G]	CACCCACCCCACCCCACCCCACCTCCCTGCTCTGCCCTGCTCTGCCATTACTTGGCTTGG[A/C]GTGTGCTGCTGCTGCTGGGGTGAACAGGAGAGAGAAGAAGCATAGAAGAGCAAGCAGTGA
i_SCRI_RS_224686	SCRI_RS_224686	SCRI_RS_224686-224685	SCRI_RS_224686	1H	9.9	0	1	1	1	0	0	1	1	1	1	1	1	1	1	1	1	1	1	1	0	0	1	1	1	1	1	1	1	1	0	[A/G]	GGGATACCTATGAGAATTGGCCATGCCCTTTGGAARATTGCGACCGATAGCAGCTACTTC[T/C]ACACATATGTGGTGGACCGAGGCACTGGTCGCTCATGGCCGTGGTGCAAGCTGCTGATAC
i_SCRI_RS_148733	SCRI_RS_148733	SCRI_RS_148733-148732	SCRI_RS_148733	1H	15.1	0	1	1	1	0	0	1	1	1	1	1	1	1	1	1	1	1	1	1	0	0	1	1	1	1	1	1	1	1	0	[T/C]	TGTCAGGGGCAGGCTGCTACCCCGCAGCGCCAGGCTTACGGGAACGGCGCTGCGTCCGGA[A/G]GGTACAACCGGCAGTCCTATGTCGGTAGCTTCTGAAGTATTTCGGTCGACCCGATAGCAT
i_SCRI_RS_182656	SCRI_RS_182656	SCRI_RS_182656-182655	SCRI_RS_182656	1H	16.4	1	1	1	1	0	0	1	1	1	1	1	1	1	1	1	1	1	1	1	0	0	1	1	1	1	1	1	1	1	0	[A/G]	GCCATGAGTTACGGTCCTTAGACATCACGGTCCTTGCCCCCACATATAGCAGCAACCCAC[A/G]AGGCTGTTGCCTCCAATGTCGCGGCGGACCACC
i_SCRI_RS_157757	SCRI_RS_157757	SCRI_RS_157757-157756	SCRI_RS_157757	1H	17.3	1	1	1	1	0	0	1	1	1	1	1	1	1	1	1	1	1	1	1	0	0	1	1	1	1	1	1	1	1	0	[A/G]	CGTGAAACCTAGTTCCCCCTCCAAGGCTGCACCACCGCCCCAAACAGAGATGGCGGACTC[A/G]CCCTCCTTCCGCCGCCACCCGCTCCCCTTCTCCGTCGACCTCGTCCGCTGGGTCCCGTCC
i_SCRI_RS_3336	SCRI_RS_3336	SCRI_RS_3336-3335	SCRI_RS_3336	1H	17.8	1	1	1	1	0	0	1	1	1	1	1	1	1	1	1	1	1	1	1	0	0	1	1	1	1	1	1	1	1	0	[T/G]	CGACCCGYGGYCGGKGTTCTTCCGCCGGGRGTGGGGCCGCACCTSGCCCYTCCTCGCCGG[A/C]TTCGCCACCACGGGGGCCATCATCACCAAGATCACCGCCGGATTCACCGAGGAGGACCTC
i_12_30948	12_30948	12_30948	BOPA2_12_30948	1H	18.5	1	1	1	1	0	0	1	1	1	1	1	1	1	1	1	1	1	1	1	0	0	1	1	1	1	1	1	1	1	0	[A/C]	GTAGCAATCCGCCCGTGCAGGTTCCAATGGCGAGCTCGACTTGTTCCGATGACAAGGTTG[A/C]TCCCCTGGTTCAGAAACACGCACCCGCCGGAAWCCCGGAGGCGCTTACGACGACGAAGAA
i_11_10030	11_10030	11_10030	BOPA1_10922-503	1H	21.3	1	1	1	1	0	0	1	1	1	1	1	1	1	1	1	1	1	1	1	0	0	1	1	1	1	1	1	1	1	0	[A/G]	ATGTGGCATTCCTGGCCATCTGTCGTCTGCTTGCCCAAATAAAAGTGCCCCTGAAGTTGTTTCTAACCACACACAGCCTTTTGATGAACCGAAGTATGCACCTTACATGGCTTCTGAGCA[A/G]AATAAAATAGACGATGGATCAACTTYAGCACCTTCAAAGCGGAGGAAATGTTATGAATGTGGCATCTCCGGTCATCTCTCATCAGCTTGCCCCAACAAGAAGGCTACTGTGATTAGTCCT
i_SCRI_RS_189506	SCRI_RS_189506	SCRI_RS_189506-189505	SCRI_RS_189506	1H	21.3	1	1	1	1	0	0	1	1	1	1	1	1	1	1	1	1	1	1	1	0	0	1	1	1	1	1	1	1	1	0	[A/G]	GGCSGCCGCCGAACCTGCCGTGGCAGACGACAGTGAACACAATCTAGACGTCACGAAGGT[A/G]GAAGGAGAGGCGGAGAAAATTAAGTCAGAAGAGGTGAAGGAAATTAAGTTAGAAGAGGCT
i_SCRI_RS_182603	SCRI_RS_182603	SCRI_RS_182603-182602	SCRI_RS_182603	1H	27.1	1	1	1	0	0	1	1	1	1	1	1	0	1	1	1	1	1	1	1	0	0	1	1	1	1	1	1	1	1	0	[T/G]	GGCCGTCGGCAGTGCCCTGGAACGCTGTTCGCGACCACTATCATGGAGCTCGTGCTGGCC[A/C]ACCTCTTGTGCCACTTTGACTGGGAGGTCCCAGATGGGCAGACATTGGACATGGGCGAGG
i_SCRI_RS_124926	SCRI_RS_124926	SCRI_RS_124926-124925	SCRI_RS_124926	1H	27.1	1	1	1	0	0	1	1	1	1	1	1	0	1	1	1	1	1	1	1	0	0	1	1	1	1	1	1	1	1	0	[A/G]	GAAAGTGAGGAGCTTCAAGGTGGACGGYACGTCGTATGATCCACGTGATGGCAAAATTTA[T/C]GACTGGCCTGCAGGGAGGATGGATGCAAATCTTGAGATGATCGCAAAGGTTGCCGCTGTG
i_SCRI_RS_169091	SCRI_RS_169091	SCRI_RS_169091-169090	SCRI_RS_169091	1H	27.1	1	1	1	0	0	1	1	1	1	1	1	0	1	1	1	1	1	1	1	0	0	1	1	1	1	1	1	1	1	0	[T/C]	CGGCGGCAAAGGCATCCTCTTGGCACCCTACGGCGACCACTGGCGGCAGATGCGTAAGGT[T/C]TGCGTCGTGGAGGTGCTCAGCGCAAGGCAGGTGCGGCGTATCGAGTCCATCCAGCAAGCC
i_SCRI_RS_150226	SCRI_RS_150226	SCRI_RS_150226-150225	SCRI_RS_150226	1H	27.4	1	1	1	0	0	1	1	1	1	1	1	0	1	1	1	1	1	1	1	0	0	1	1	1	1	1	1	1	1	0	[T/G]	GAATGGKCCACGCRCYATGTTTTTTACACCAGATTGAAGACCCCRCTCTCTACTACCTAG[A/C]ACAATAAATTCGTGCATGTGATTTTTGAACTTCTTGTTAATCACAAGTGAAGTATTGATT
i_SCRI_RS_88375	SCRI_RS_88375	SCRI_RS_88375-88374	SCRI_RS_88375	1H	27.4	1	1	1	0	0	1	1	1	1	1	1	0	1	1	1	1	1	1	1	0	0	1	1	1	1	1	1	1	1	0	[T/C]	GGCGACGTGATGCTTAACTTCAACCTGCACGAGGKGGRGCGGTCGGGCCGCGCCGCCGCC[A/G]TCATCATCAACACCTTGGACGAGCTGGAGCAGGCATCGCTGGATGCCATGCGCGCTATCC
i_12_31276	12_31276	12_31276	BOPA2_12_31276	1H	32.2	1	1	1	0	0	1	1	1	1	1	1	0	1	1	1	1	1	1	1	0	1	1	1	1	1	1	1	1	1	0	[T/G]	TGTGTACGCGGCTCTCATGGCACTGGTGCAATTGTTCGCCGTCTGCGCCATGACAGCCTT[A/C]TACTATGAGTGCAAAGAGAACAGCGACAACCAGCTGCGGGCGGCTACTGGATACGCCAAG
i_12_31177	12_31177	12_31177	BOPA2_12_31177	1H	38	1	1	1	0	0	1	1	1	1	1	1	0	1	1	1	1	1	1	1	0	1	0	1	1	1	1	1	1	1	0	[A/G]	TATCCCCTCTTCTTAAATAATGAGGATGCAGCCAGAGATCATAGCAGGAGGCCAGAGGTG[A/G]CCACAGGGGGTGTTCCAACCTGGGCATGGAGGGTGAGCCACCCTCCTCCAACACAACCCA
i_12_30336	12_30336	12_30336	BOPA2_12_30336	1H	40.1	1	1	1	0	0	1	1	1	1	1	1	1	1	1	1	1	1	1	1	1	1	0	1	1	1	1	1	1	1	0	[A/G]	CCGTGTTGGAGAAGTGGTCGCGAATGCAGTTTATATTCCGGTGTGTGTATAAGAGTCTTT[A/G]TTCTCTGTTCCGTGTGTAATATGTGCACTACGTTGACTCAGTGTTCTGCGGTGGTGCGAT
i_SCRI_RS_114047	SCRI_RS_114047	SCRI_RS_114047-114046	SCRI_RS_114047	1H	40.1	1	1	1	0	0	1	1	1	1	1	1	1	1	1	1	1	1	1	1	1	1	0	1	1	1	1	1	1	1	0	[T/C]	GACGTACTGGAGCGCGAACCCCGGCGTTCCCACCGTGGTGACCGACCCCGACTGCCTCAA[A/G]TGGAGCAACGACCAGCAGACGTTGTGCTTCCAGTGCGACTCGTGCAAGGCTGGCGTCCTG
i_11_10764	11_10764	11_10764	BOPA1_5381-1950	1H	41.5	1	1	1	0	0	1	1	1	1	1	1	1	1	1	1	1	1	1	1	1	1	0	1	1	1	1	1	1	1	0	[T/C]	ATACATATTTCACACCCAGGAACAAAGGTTAAAAAGTTATTGAATTGTTGCATTTTGCTTTCATCAAATTAATTGTTGTGACTACATTGTCRGCTTYATTAGGAGAAGACTCTCGGTGTC[A/G]TCTGTCGGTCCATGTCCATTTCATTTGTTGCTTGTGTAAAACCATATGGGGTTTGTTGTTTGTATGTACACAACACAKGTCTTCTATTTATGCGAGCAATATATTTCTTCCAAAAAAAAA
i_SCRI_RS_153785	SCRI_RS_153785	SCRI_RS_153785-153784	SCRI_RS_153785	1H	41.5	1	1	1	0	0	1	1	1	1	1	1	1	1	1	1	1	1	1	1	1	1	0	1	1	1	1	1	1	1	0	[A/C]	TGTTTTGATGTTTATATTGCCGTATGMCGTGGTGACTGTTGTGGTTGTTTTATGAGCTGT[T/G]TTATGAGCTAGTCCCATTGTAAGCAACTCTGTTTCTGTACTTTTATGCCTGGTCACAGTG
i_SCRI_RS_170869	SCRI_RS_170869	SCRI_RS_170869-170868	SCRI_RS_170869	1H	41.5	1	1	1	0	0	1	1	1	1	1	1	1	1	1	1	1	1	1	1	1	1	0	1	1	1	1	1	1	1	0	[A/G]	ACCGGACACTTCCCAGGATTCAATCAAGTTTGTGCAGGAGGTGGTGCTGGAGGACAGGAC[A/G]AAGCTGAAGGGGATCCCGTCCGACTGCTCCCAGATCATGGTGTGGCAGTATGACGTGCCC
i_SCRI_RS_170878	SCRI_RS_170878	SCRI_RS_170878-170877	SCRI_RS_170878	1H	41.5	1	1	1	0	0	1	1	1	1	1	1	1	1	1	1	1	1	1	1	1	1	0	1	1	1	1	1	1	1	0	[A/G]	GGTGGCAATTATTTGTCCCACCATCACTTTCATGCACTCCTTTCTTGTGATCTTAGTTCC[A/G]TTCGTCCCACCGACTCACCTACTTAGCGCGTCATCATCCTAGAGCTGCATCCCACTAGTG
i_SCRI_RS_140837	SCRI_RS_140837	SCRI_RS_140837-140836	SCRI_RS_140837	1H	41.9	1	1	1	0	0	1	1	1	1	1	1	1	1	1	1	1	1	1	1	1	1	0	1	1	1	1	1	1	1	0	[A/G]	ACCATCATCGTTCAACGACCAACAAGCAAATATGCTCCAGCCACAGTTATCCGATAGCTC[A/G]AAACCCCCCACCTAAAATTGTMCCTGCCAGTCGACTAACAAAGAGACTCACTACAAGATG
i_SCRI_RS_11615	SCRI_RS_11615	SCRI_RS_11615-11614	SCRI_RS_11615	1H	42.2	1	1	1	0	0	1	1	1	1	1	1	1	1	1	1	1	1	1	1	1	1	0	1	1	1	1	1	1	1	0	[T/C]	AAGTTGAAGGTTGCTGCTGCGTGCCAATGCTTCATATGGCATGTTCCTGTAATAATTTGG[T/C]TCCGCGTGTGTGTGTGTCTTGATGCCGTGTTGTTGCAGAGGTCGAGTGATTCTGTATTTT
i_SCRI_RS_160545	SCRI_RS_160545	SCRI_RS_160545-160544	SCRI_RS_160545	1H	42.4	1	1	1	0	0	1	1	1	1	1	1	1	1	1	1	1	1	1	1	1	1	0	1	1	1	1	1	1	1	0	[A/G]	GTGGCTTTGACCGGTCACTGAGCCAGTAGGTGGGGACCCCTTCCCGTATACTAGTAGTGA[A/G]GAGTAGTATTTTCATTTTGCTGCTGTCGCTGTCGATTAAATCTCGCACRGTAAAAAGCTG
i_SCRI_RS_205816	SCRI_RS_205816	SCRI_RS_205816-205815	SCRI_RS_205816	1H	42.4	1	1	1	0	0	1	1	1	1	1	1	1	1	1	1	1	1	1	1	1	1	0	1	1	1	1	1	1	1	0	[T/C]	GGCCTGCTCCTTGACACATCAGAAATGATCATGCTTACCATCAGAGGTGGCGATGAAACA[T/C]CCGCTCCCTTGTTGGCCCGAGTTTATCAATCAACCCGCTGAAGCACGCATGCCACAGCTC
i_11_10275	11_10275	11_10275	BOPA1_2314-1412	1H	42.8	1	1	1	0	0	1	1	1	1	1	1	1	1	1	1	1	1	1	1	1	1	0	1	1	1	1	1	1	1	0	[A/G]	TAACATCGTGCAAATGAGTGCTACAAGAGTACATCTCTACCAGAATGCCATTATTTCACCACTATGGAACATTAATGCGCATAGTGTGATGTACATGATACAAGGACATATCTTGGTTCA[A/G]GTTGTTAACGACCATGGTCGAAATGTGTTCAATGGCCTTCTTAGCCCGGGGCAACTATTAATCATACCACAGAACTATGTTGTTCTAAAGAAGGCACAACGTGATGGAAGCAAGTACATC
i_11_10259	11_10259	11_10259	BOPA1_2265-363	1H	46.3	1	1	1	0	0	1	1	1	1	1	1	0	1	1	1	1	1	1	1	1	1	1	1	0	1	1	1	1	1	0	[T/C]	GGATGCGGGCACGAGTTCTGGATCTGCCTCCTGCTCACCTTCCTCGGCTACATCCCGGGCATCATYTACGCCATYTACGCCATCACCAAGTAGAGCCGAGCCGTCCCGAGTATGCTCCGC[A/G]GCACAGTATTTTCAGGATGATGATCTCGTCTGTCTAGTCGTCCCTCCTTGCTTGTGTGGGTTCTTTTAATTCTTTTCCGTGTATGCTGATGAAGTGATGATGCAAATTCCTCTGTGGTTT
i_11_10526	11_10526	11_10526	BOPA1_3710-852	1H	46.5	1	1	1	0	0	1	1	1	1	1	1	0	1	1	1	1	1	1	1	1	1	1	1	0	1	1	1	1	1	0	[A/G]	CAAACACTCCAATCCAACACATCAGGGATCCAACATCAACGGCTAAAATTGTCTCAAACTGGCAAGCCAAACTTCAACAGCAAACACGGGTCCATCCACCAAAGGAGGGACCTTGAAGAT[A/G]YCATACAACTACTACCGGAAACTGGTACAATAAATCAAGGGCGGCCGTCAAATTCCGATAGGACAAGCAAACAACTGAATCCCCATGATTCTCGCACTTCCGTCGCTCCTAAGGGTATCT
i_12_31467	12_31467	12_31467	BOPA2_12_31467	1H	46.5	1	1	1	0	0	1	1	1	1	1	1	0	1	1	1	1	1	1	1	1	1	1	1	0	1	1	1	1	1	0	[A/G]	CTTGCCATTCTCTTCTTCTAAATCCTTCCGGTTGTCGAAGAACTTGGCGACGAACAAACG[A/G]ACGAGATGTGCAGTTGCAGTATCGAGTTGGAACAAATTCTAAGGAACTATGGGAAAGGGG
i_12_30683	12_30683	12_30683	BOPA2_12_30683	1H	46.6	1	1	1	0	0	1	1	1	1	1	1	0	1	1	1	1	1	1	1	1	1	1	1	0	1	1	1	1	1	0	[T/C]	CTGAGAGCCCACTGTACACTATCTAATGTTGTAACACGGAGTTGATTAATTGACTTTAAA[A/G]TATGTTCTTGTTGCTTGTAGTCTGTCATCCAGCTGTAGTATTGAACTATTGAACACTGCT
i_SCRI_RS_151764	SCRI_RS_151764	SCRI_RS_151764-151763	SCRI_RS_151764	1H	46.6	1	1	1	0	0	1	1	1	1	1	1	0	1	1	1	1	1	1	1	1	1	1	1	0	1	1	1	1	1	0	[A/G]	CATCTCGTGGGATGCCGACTGCACCATCAGTGACACCAGCAGCAGGTAGTGGTGGCTTCG[T/C]GGCTAATTCCTATGGTCCTCCAGCTGCATCTCGTGGGATGCCGACTGCACCATCAGCGAC
i_12_11301	12_11301	12_11301	BOPA2_12_11301	1H	47.5	1	1	1	?	?	1	1	1	1	1	1	0	0	1	1	1	1	1	1	1	1	1	1	0	1	1	1	1	1	0	[A/G]	CTCGTTTGTTTTCGCCACCTCCACCGCAAATTTCCCTGTCAGTAGAGGAGGAGGGTGCGA[A/G]CCAAGAAAAATCTTTGAAAAAGTGAATACGAACCGATCCTATTTGYGGAATTACTAACTT
i_12_30796	12_30796	12_30796	BOPA2_12_30796	1H	47.5	1	1	1	0	0	1	1	1	1	1	1	0	0	1	1	1	1	1	1	1	1	1	1	0	1	1	1	1	1	0	[A/G]	GCCATGTTTCTCCACACAAAGATACGATCTGGGGCGGACAAGAAATTGTACGATATGATC[A/G]ATGTCCTGAGGGAGGGCAACATGAGATGAAGAGGGGCATTTGTAGGGTTAGGAGGAGAGC
i_11_20855	11_20855	11_20855	BOPA1_5019-879	1H	47.5	1	1	1	0	0	1	1	1	1	1	1	0	0	1	1	1	1	1	1	1	1	1	1	0	1	1	1	1	1	0	[A/G]	TGATGAATTCTGTGGGAAGATTGTTGCTTCCACTACCAGCATTCCGTGTGACATTGTGCTACATGATAGCAAAGTGAGTGGTGCCCTAACTGCAGGTGACAATGGAGTCCTACAAATGGC[A/G]CGGCGCATAGTAGGAGTCTCTGTGGATGAGATGCTGGTGTTGACTGTTGCGGCTGCTGTCGGTGATGATGCTTTATCTGCCTGCACTGTTCAGTTTACTCCAAGGCGCAATGGTTACGAT
i_11_10957	11_10957	11_10957	BOPA1_8166-525	1H	47.5	1	1	1	0	0	1	1	1	1	1	1	0	0	1	1	1	1	1	1	1	1	1	1	0	1	1	1	1	1	0	[A/G]	ACTGTCTCCGAAATCCTCGCCTTGGTTTTGGACCTCATGGTTTGTGTCAACGTAGGGCTCCGATAAATCCATTGACCTTACAGAGGGGATGGCATGCTCTTTTTGGATATCTGACGATGC[A/G]GCTACTGCTTCTTCCCGGTCCAACACAACGAGGAAGTCGTCTTCGAATTCGAATGTCAAGAACTTGTCTTGACAGGTGTCCACTAGATGAGCAAGGTGGTGGATGTTCTTTATCATAGTT
i_SCRI_RS_160916	SCRI_RS_160916	SCRI_RS_160916-160915	SCRI_RS_160916	1H	47.5	1	1	1	0	0	1	1	1	1	1	1	0	0	1	1	1	1	1	1	1	1	1	1	0	1	1	1	1	1	0	[T/C]	CTCACAGAGGTTGCCGGGATCCTCCGGCGGTTGCGCGACGAGCAGATCAGTCTGGGCCTG[A/G]GCACCTTCAATCTGCTGCTGAAGCGAGCGTGCGAAGCGGACGACTTCGCGCTCTTCGCCA
i_11_11478	11_11478	11_11478	BOPA1_ConsensusGBS0342-1	1H	47.7	1	1	1	0	0	1	1	1	1	1	1	0	0	1	1	1	1	1	1	1	1	1	1	0	1	1	1	1	1	0	[T/C]	AAGGGCACCAAGCCTTGGGTGAGCCTCCCCAAGGGCAAGGGTATCAAGCTCACCATCATTGAGGAGCAGAGGAAGAGGGATGCCGCAGCTCAGGCTGCTGCCAAGGCCTGATTCTGAGGC[A/G]TTGAGTCGTTTTGCTATAGCCAGTTATCTGCAAGGATATAGAACTATGTTCCTGGAACCATCTTTTTTAAGTTTTGCCTGAT
i_11_11064	11_11064	11_11064	BOPA1_ABC02639-1-4-370	1H	47.7	1	1	1	0	0	1	1	1	1	1	1	0	0	1	1	1	1	1	1	1	1	1	1	0	1	1	1	1	1	0	[A/G]	ACACTGAAATTTTTCTAGTGGGATGGTCCATATATTTAGATCAAATATACTCCGTACAAGGGTTGTATATATCCA[A/G]ATAATAAATAAATACGTCTCTTCAATCTCCTTGATTCATCTTAAGCTGCCTTTGGCGCCTTGACGGCCTCGAATCTTGGCTCCTTGGCCTCGAACTTCTGCTTGTTGTACACGTCCATGT
i_11_10470	11_10470	11_10470	BOPA1_3444-1044	1H	47.7	1	1	1	0	0	1	1	1	1	1	1	0	0	1	1	1	1	1	1	1	1	1	1	0	1	1	1	1	1	0	[A/G]	CTGTGAGCTCCACCAGCTTGTCTCACAGTCGACTGGCATCAATGGGTACGGCGCGAAGCGATCGCGCTCCCAGGCATAGAATCGGCTTCCTCCAGCCTCATCAGTATCCATTGAACTATG[A/G]CCGGATGAGCCCGGTGGGAACAGGCAAAATGTTGGGTTTTCCGGTTGAGGTGGCGGAGGGGCAGGTCGCATGCCTCCTGATCTATGAGCTCCAGCGAAAAGGCTGGATGATGAACTCTGC
i_SCRI_RS_139785	SCRI_RS_139785	SCRI_RS_139785-139784	SCRI_RS_139785	1H	47.7	1	1	1	0	0	1	1	1	1	1	1	0	0	1	1	1	1	1	1	1	1	1	1	0	1	1	1	1	1	0	[T/C]	CCCTCGGCGCGGCTCTGAGAATGAAGGCCGGTTCCCGTCTTCACCAAATGACATGTGCCA[T/C]GGTGCAGACCTGAGGCGAACGGCGCTACTGAGGTCAGTGCAAATGAGGGTGCATGGTCCC
i_SCRI_RS_17924	SCRI_RS_17924	SCRI_RS_17924-17923	SCRI_RS_17924	1H	47.7	1	1	1	0	0	1	1	1	1	1	1	0	0	1	1	1	1	1	1	1	1	1	1	0	1	1	1	1	1	0	[T/G]	GCCGGCTGAGATTCCTGATTATGGTCTCCTGTGTGATTTGCTTTGGTCTGATCCTAGCCC[T/G]GAAGGAGAAGGGTGGGGGGAGAGTGACAGAGGTGTTTCATGTACGTTTGGTGCAGATAAG
i_SCRI_RS_82327	SCRI_RS_82327	SCRI_RS_82327-82326	SCRI_RS_82327	1H	47.7	1	1	1	0	0	1	1	1	1	1	1	0	0	1	1	1	1	1	1	1	1	1	1	0	1	1	1	1	1	0	[T/G]	ACATAATACCACTATCCRCCACAAGCCAAACAAGACACTACAACGAGATACTGACTCCTA[A/C]AACTATTAAGTAACATAACTCCAGGTAACTCTTACTGTTACTGCGTCGGGATGGGCTGCA
i_SCRI_RS_85917	SCRI_RS_85917	SCRI_RS_85917-85916	SCRI_RS_85917	1H	47.7	1	1	1	0	0	1	1	1	1	1	1	0	0	1	1	1	1	1	1	1	1	1	1	0	1	1	1	1	1	0	[A/G]	CGAGGAGTGCTTGAAGAGGGAGAAGGAACGAGTTGCTCATTATTTGCATTCTAGTAGTGA[A/G]CCGAAGTTATTGGAGAAAGTGCAACATGAATTGTTAACGCAGTATGCAAGCCAACTTTTG
i_SCRI_RS_85918	SCRI_RS_85918	SCRI_RS_85918-85917	SCRI_RS_85918	1H	47.7	1	1	1	0	0	1	1	1	1	1	1	0	0	1	1	1	1	1	1	1	1	1	1	0	1	1	1	1	1	0	[A/G]	GCATGTTACCAACGAGGGGACAGCATTGGTGAAACAAGCAGAAGATGCTGCTAGTAATAA[A/G]AAGCCAGAGAAGAAGGACATTGTTGGTTTGCAGGAACAGGTTTTTGTCCGGAAAATCATT
i_11_10985	11_10985	11_10985	BOPA1_8613-278	1H	47.8	1	1	1	0	0	1	1	1	1	1	1	0	0	1	1	1	1	1	1	1	1	1	1	0	1	1	1	1	1	0	[T/G]	CCCCGCACCGGCGCCCACCAGCGACGCGTCTTCGATCGACCAGGGCGTCGCCTACCTTCTGATGATCGTGGCGCTGGTGCTCACCTACCTCATCCACCCGTTGGACGCCTCCTCCCGTTA[A/C]AAGCTCTTCTGAGCCTGTCTATGCGCAGAGGGTTCTCATTCTTTTGTTCATCTTTCTCTTGTTCGTTGATCGATAAGCTAGTGGATTCTTGAGAGATTCGTTGTGTGAGATTCGATTTGG
i_11_20427	11_20427	11_20427	BOPA1_2851-848	1H	48.1	1	1	1	0	0	1	1	1	1	1	1	0	0	1	1	1	1	1	1	1	1	1	1	0	1	1	1	1	1	0	[T/C]	GCCCTCAGGAAACACAGGACGTTCTTTAGCTGTTTTGGCCGTGTGTACGAGGTTCTCTCAGATGGTTTACTGAACCAGCCTGCTCTATCGCCAGACTCATCATCGAGTAATTTGGAACTC[A/G]GTGTCAAACGTGTGTCTTAGCTGTGTAGTCTGCACTTTAATGGCTTTGACAATCAGTTATGATTTTGTTGTATTTTGATGTTTGGATGCTTGGTTTCGTTTTCACATACTGTTGTTGCTT
i_SCRI_RS_141511	SCRI_RS_141511	SCRI_RS_141511-141510	SCRI_RS_141511	1H	48.1	1	1	1	0	0	1	1	1	1	1	1	0	0	1	1	1	1	1	1	1	1	1	1	0	1	1	1	1	1	0	[T/C]	GGTGGAAAGGAGATTCAATGTGTCATTGCCATGGCCGTTTGGTGGATTGGCAGGKCAAAC[A/G]CCACAGCAAGATGGGAACAATGCTGGTGCTGGCAGTAGCTCACAGGACAGCGGTTCGCAG
i_11_20698	11_20698	11_20698	BOPA1_4163-1786	1H	48.1	1	1	1	0	0	1	1	1	1	1	1	0	0	1	1	1	1	1	1	1	1	1	1	0	1	1	1	1	1	0	[A/G]	TGTTGTTGGAGCTGGTGGTGTCAATCTAGCAGAGATCCGCCAGATATCTGGTGCAAGAATGAAGTTACTTGAAGCCCGTCCTGGTTCTTCGGAATCCATCATGGAGATCCAAGGTATGGC[A/G]CACCAAGTTCGAGTGGCACAGAGCCTTCTGCAAGGCTTCATTGGTGCTAACAGCCAGAGCGCGCAGCCATCCCAGTCTTCTCGTGACCTTTACCCAGTGTGGAACTAAACCCTAGAGGCT
i_11_21193	11_21193	11_21193	BOPA1_7090-1260	1H	48.1	1	1	1	0	0	1	1	1	1	1	1	0	0	1	1	1	1	1	1	1	1	1	1	0	1	1	1	1	1	0	[T/C]	GCACGCACAAAAGATGCGCGACAACAGGGGGCAAAAGAAAAAGAAAAAAGAATGACACCACGGTCGGTTAGTTCCCAAGATGACTGCAGGTCATCTGCGACGCACAAGAAGACGAGGAGG[A/G]ACACTTGTGTGTGCCTCGGCAGCGAAGAGGCCAGTCAGTCTATACAAAGAGACCTCGTCACCATTCTATCACAGTTTGCATTTTTCGATGACTTCTGTAACAGATGAGTGTGTTTCGTCT
i_11_11287	11_11287	11_11287	BOPA1_ABC11913-1-1-104	1H	48.1	1	1	1	0	0	1	1	1	1	1	1	0	0	1	1	1	1	1	1	1	1	1	1	0	1	1	1	1	1	0	[G/C]	CAATGCAGATGCAGTGGTATGGAATAGAGTGAAAGCAATGCAGAGAAGCAGCCACCTCACCTGGCCGTTATAAACCGTGACRTCCACGCCGTAAGACAGCAGCTCGTCGACCTGGATGAT[C/G]AAGCAGAAAACAGAGAGTAAATCAGTCATAATCACAAGCCATCGTTTGCATCGATCAGTACAGTTTAACATTTCGAAGATCCATCCATTTCATGGGATCCTGC
i_12_10300	12_10300	12_10300	BOPA2_12_10300	1H	48.1	1	1	1	0	0	1	1	1	1	1	1	0	0	1	1	1	1	1	1	1	1	1	1	0	1	1	1	1	1	0	[A/G]	AATCCAAGTTTGGAGCCTGAATACACGATTAGCCTACTTGACGGTGTGATGGCATAGCAC[A/G]CTATATATATCGAAATGATCAACAAAACAAGTGCTTTATGCCCTGTATAATAAATAAAAG
i_12_30562	12_30562	12_30562	BOPA2_12_30562	1H	48.1	1	1	1	0	0	1	1	1	1	1	1	0	0	1	1	1	1	1	1	1	1	1	1	0	1	1	1	1	1	0	[A/G]	GTCTTATTTATATTTATTTTGGTAGTGCTAACTGCGCTGCTCATGTTATCCAATCTTGCC[A/G]CTCAGCCGGCATGTTCCTGCTTCAGACATGCTTCGATCCTCCGCAGTTGCCGGGGATGCT
i_SCRI_RS_193640	SCRI_RS_193640	SCRI_RS_193640-193639	SCRI_RS_193640	1H	48.1	1	1	1	0	0	1	1	1	1	1	1	0	0	1	1	1	1	1	1	1	1	1	1	0	1	1	1	1	1	0	[T/C]	CTGGGAGCCACGTTCTGGTGCTCCAGCAAGCCCTTCATGTGTTAGTGTAGTTGATCGCTC[A/G]AAATACGGCACATTTGTCAACAAGGTACAGGGAACTCAGGGCAGTCGGCTACGTAAAGAT
i_SCRI_RS_124377	SCRI_RS_124377	SCRI_RS_124377-124376	SCRI_RS_124377	1H	48.2	1	1	1	0	0	1	1	1	1	1	1	0	0	1	1	1	1	1	1	1	1	1	1	0	1	1	1	1	1	0	[T/C]	GATTCCACTCCCCTTCCTCTCTTCTCCTTCTCCMCCCGCTCGTCGGGTCCGGAGCAAGCA[A/G]CGCAGCGCACCGCACATACACATCAGATCAGACCAATGGCGGCCGCGCTGAGGAGGGCCG
i_SCRI_RS_143927	SCRI_RS_143927	SCRI_RS_143927-143926	SCRI_RS_143927	1H	48.2	1	1	1	0	0	1	1	1	1	1	1	0	0	1	1	1	1	1	1	1	1	1	1	0	1	1	1	1	1	0	[T/C]	CAGATTTGTGCTCAAGACTCTCTGCACACAAGTCAAGCCCAGGCCACATGACCCTCAATG[A/G]CGCGAGATAATTACAGTCAAGAAGGCTAGCAAGCGGGCTGCATTTGCGTTTGTTTTTGTT
i_SCRI_RS_189586	SCRI_RS_189586	SCRI_RS_189586-189585	SCRI_RS_189586	1H	48.2	1	1	1	0	0	1	1	1	1	1	1	0	0	1	1	1	1	1	1	1	1	1	1	0	1	1	1	1	1	0	[A/G]	AGTGATAGACCGTGCCAATTTCGGAAAAGCCGACCTGGAAGGTGCAATTTTCAAGAACAC[T/C]GTCTTGTCGGGATCAACCTTTGATGAGGCTAATATGAAGGATGTGGATTTCGAGGACACA
i_SCRI_RS_213103	SCRI_RS_213103	SCRI_RS_213103-213102	SCRI_RS_213103	1H	48.2	1	1	1	0	0	1	1	1	1	1	1	0	0	1	1	1	1	1	1	1	1	1	1	0	1	1	1	1	1	0	[T/C]	CATGCAAGGGAAACCAGTCCAATAAAACAAGCCTTCCCCCGCTTCCTGGT[T/C]GCTCCCGCGGGCGGCCGGAAGCGAACCCTAGCCGTCAGCAGCGCCGCACCCACCAACCAC
i_11_20660	11_20660	11_20660	BOPA1_4020-643	1H	48.2	1	1	1	0	0	1	1	1	1	1	1	0	0	1	1	1	1	1	1	1	1	1	1	0	1	1	1	1	1	0	[T/A]	CAATGCAGGCTGCCTGAGAGTGTGGCCCAGCAAGGGGYGCAGAAGCYTTAGAAGCAAGTGAAGGGAAGACAAAATACATCTTGTTTGATGGAGAAGCAAGACGGATATCAGTTCTATTCC[A/T]GCACTATGTTAGTTAGGTCTCTTGAAATATGTCTGGTCGCATTGTAAGATAATTTGTGATGTTGCTGACATGGTATGTTATCCTTTCTGCCTAGTAAAAAAAAAAAAAAAAAA
i_12_31208	12_31208	12_31208	BOPA2_12_31208	1H	48.2	1	1	1	0	0	1	1	1	1	1	1	0	0	1	1	1	1	1	1	1	1	1	1	0	1	1	1	1	1	0	[C/G]	GGAAGCATCAAAGGAACAGGACCCATAGAAGAGGGTAATGTTAGCACTACCTCTGAAATA[C/G]AGGAGGAAGCTGCTGCGGTGAAACTGAATGGAGAGAAAGCACCATGAGACACTACTGGAA
i_SCRI_RS_186830	SCRI_RS_186830	SCRI_RS_186830-186829	SCRI_RS_186830	1H	48.2	1	1	1	0	0	1	1	1	1	1	1	0	0	1	1	1	1	1	1	1	1	1	1	0	1	1	1	1	1	0	[A/G]	CTCATGTAGGTTTCACTAAAAATAATGTACTATTTGGTGTCACCTATAACCAATTAAGTT[T/C]TGTTTATATAAGCTGACAAATTGTAGACTAGAAGTTAGTGCTTGTGGTTATATTTCATAT
i_SCRI_RS_171543	SCRI_RS_171543	SCRI_RS_171543-171542	SCRI_RS_171543	1H	48.4	1	1	1	?	?	1	1	1	1	1	1	0	0	1	1	1	1	1	1	1	1	1	1	0	1	1	1	1	1	0	[T/C]	AAGCACGACGGCGCAGTCTCCGGCACACTCGCAAGTCGCA[A/G]CCACCTGTCCACTCCGCCGCCGCCATTCCCACAGAGACTGTCTCCATGCCTGTCACACCT
i_SCRI_RS_7197	SCRI_RS_7197	SCRI_RS_7197-7196	SCRI_RS_7197	1H	48.4	1	1	1	0	0	1	1	1	1	1	1	0	0	1	1	1	1	1	1	1	1	1	1	0	1	1	1	1	1	0	[A/G]	CTGCGGGGGGCCCTGGTTCGAAAGGTACAGGGACTGCGAGTTCGCCGACCTCTGGATCAA[A/G]GAGGCAGAGGAGCTCAGGGCCGACAAGGAGAAGCGCAGGGCCGAGAAGGAGAGGCTCCGG
i_11_21312	11_21312	11_21312	BOPA1_8224-561	1H	48.4	1	1	1	0	0	1	1	1	1	1	1	0	0	1	1	1	1	1	1	1	1	1	1	0	1	1	1	1	1	0	[T/C]	ATACTTTCTTCTTCATCCTCAACTGAAAACTGGTGCACTGAGGCCACACCATCATGGGATTCCACATGGGTCACATCACTTTTCTCACTCTCATTGTCATCACGTGAATTAGATGAAAAG[A/G]GGTTTTCATCCGCCTGGTTCTCTAGAATTGCTTTAGTTGTCTTATCCTGCATTTCTTGCTCTGAACTAACACAAGAATTCTCTTCCTCGGTCGTGATATGATCTTCCACGCTTACTTTTT
i_SCRI_RS_132604	SCRI_RS_132604	SCRI_RS_132604-132603	SCRI_RS_132604	1H	48.4	1	1	1	0	0	1	1	1	1	1	1	0	0	1	1	1	1	1	1	1	1	1	1	0	1	1	1	1	1	0	[T/C]	TGTATCTGAYGAGAATGGTGACCCGAAGCTTCACATAAATGCTCAAAATTGCCTTCATTG[T/C]AAGGCTTGTGACATAAAAGATCCGAAGCAAAACATCGAGTGGACCGTCCCGGAAGGCGGA
i_SCRI_RS_172170	SCRI_RS_172170	SCRI_RS_172170-172169	SCRI_RS_172170	1H	48.4	1	1	1	0	0	1	1	1	1	1	1	0	0	1	1	1	1	1	1	1	1	1	1	0	1	1	1	1	1	0	[T/C]	TGTTAGTGCGYGGCACTTTGATATTGAAGACCTCAAGGCTCAAGCATCACTAATTTATGA[A/G]GATGAACCATCTGAAATGAAAGAAGATGATGTTGCTGCAAGAATCACTGAATCTGAAAAG
i_SCRI_RS_132599	SCRI_RS_132599	SCRI_RS_132599-132598	SCRI_RS_132599	1H	48.4	1	1	1	0	0	1	1	1	1	1	?	0	0	1	1	1	1	1	1	1	1	1	1	0	1	1	1	1	1	0	[A/G]	ATCAAATAGTCACAGGCGTTGCAACCAATGATGTTGGTATTGCTAAAGATGGTAGTAAAC[A/G]GGAAACTTTTCAACCGGGTGTGGAACTAAGAGGGCGAATAACACTTCTAGCTGAGGGTTG
i_12_31134	12_31134	12_31134	BOPA2_12_31134	1H	48.5	1	1	1	0	0	1	1	1	1	1	1	0	0	1	1	1	1	1	1	1	1	1	1	0	1	1	1	1	1	0	[A/G]	AGACGTGAACCCAGTTTAGTTTGCTTTGTTAGGTGCGCTCACGGTATTCAGTTTTGTCAG[A/G]AGAGAGGACACGGCTCGGCATGTATTGAGATATATACACTGCACAGTAGAGCTTTGGCAT
i_SCRI_RS_158003	SCRI_RS_158003	SCRI_RS_158003-158002	SCRI_RS_158003	1H	48.5	1	1	1	0	0	1	1	1	1	1	1	0	0	1	1	1	1	1	1	1	1	1	1	0	1	1	1	1	1	0	[T/C]	TTGGCAGCGCTTATCACCGATAACAAGATACAGGCTCGCATAGACTCGCACAACAAGATT[T/C]TGTACGCAAGTCACGCCGATCAAAGAAACGCAACCTTCCAGCGGGCACTGCAGACGGGCA
i_SCRI_RS_116685	SCRI_RS_116685	SCRI_RS_116685-116684	SCRI_RS_116685	1H	48.5	1	1	1	0	0	1	1	1	1	1	1	0	0	1	1	1	1	1	1	1	1	1	1	0	1	1	1	1	1	0	[T/G]	TCGTGTGGAGTTTACAGGCCCAGCTGGGTCGATCCCATGCCCTCTCTGTCGGAATGGAAT[A/C]ATGTCGTTCACCAAGCTACCGAGCACACTGACAGAAGGGCTCAAATCAAGCTCAGCACTC
i_SCRI_RS_163127	SCRI_RS_163127	SCRI_RS_163127-163126	SCRI_RS_163127	1H	48.5	1	1	1	0	0	1	1	1	1	1	1	0	0	1	1	1	1	1	1	1	1	1	1	0	1	1	1	1	1	0	[T/G]	ACCAGAGGAAGCTTGGCCACTTGATGGCATGAAATTTGATACTCTTAAAGAACGTCATGC[A/C]AAGAGAAACCCGGAAGATCTTATCATTGACTATGACGATCAATTTCCAAGTGAGGAAGAT
i_11_20810	11_20810	11_20810	BOPA1_4793-777	1H	48.6	1	1	1	0	0	1	1	1	1	1	1	0	0	1	1	1	1	1	1	1	1	1	1	0	1	1	1	1	1	0	[A/G]	GGTTCTGCGCCCACCCGGCGGTGGCGGACGCGATGCCTGGCGTGGAAAGGTTCGTGGAGTTCAGCGTCAAGAATGACGGCGTTCTGAAGGCGGCTAGTGCTAATTCCAAGTGAACGAACT[A/G]TCGTGGACACTGGACAGTGCTCGATGGCGTAGCAAGAATAAGTAGCCTGCTGGCTGTTGGTGTAAACCCCTCCTTTTTTTAGTGAAGAAAACGAGCTCTTGATGCAATGCGCCTCTCAAT
i_12_30350	12_30350	12_30350	BOPA2_12_30350	1H	48.8	1	1	1	0	0	1	1	1	1	1	1	0	0	1	1	1	1	1	1	1	1	1	1	0	1	1	1	1	1	0	[T/C]	TCTGACAGATGCCGGAGTCTGAATTTCTGATTCGAGGCATCCATGAAGTGCAGCAACAGT[A/G]TATGCAAAGTGCCTAAGCACAGATCCAAGTTTCACATACTTTTGCCATGGGTAACTGTAA
i_SCRI_RS_204810	SCRI_RS_204810	SCRI_RS_204810-204809	SCRI_RS_204810	1H	48.8	1	1	1	0	0	1	1	1	1	1	1	0	0	1	1	1	1	1	1	1	1	1	1	0	1	1	1	1	1	0	[T/C]	GCGATAAAAAATAAGTTGAGGTCTCTGGAGAATGAGGGCTGTAGCGCAAAAAGACCAAGA[T/C]TTAAGCCAKATGACTTGAAAAGCACCGGAGAACAATCTGATAAGAAGCTTTGAAGTGAAC
i_12_30110	12_30110	12_30110	BOPA2_12_30110	1H	48.9	1	1	1	0	0	1	1	1	1	1	1	0	0	1	1	1	1	1	1	1	1	1	1	0	1	1	1	1	1	0	[A/G]	TCGCCGTTCTCCTCTACCTCTAGTGTTATTGTTGTTGTGTGTATGCATGCATCGTTTCTC[A/G]TCTTTGCAGAGCGAGCATGGATGATATAATGATGTCGCT
i_12_30694	12_30694	12_30694	BOPA2_12_30694	1H	48.9	1	1	1	0	0	1	1	1	1	1	1	0	0	1	1	1	1	1	1	1	1	1	1	0	1	1	1	1	1	0	[T/C]	ATCCTCAAGAAGCTGAGATCGGCGTGTTTTTCAACTTGTGCGCTACGAATGCCGCCGCCC[A/G]CTGGCAGGATTTACAGGACCAGTCGGTGGAGGAGGAGATGATGATGGTAGACGGACCAGG
i_SCRI_RS_118168	SCRI_RS_118168	SCRI_RS_118168-118167	SCRI_RS_118168	1H	49.1	1	1	1	0	0	1	1	1	1	1	1	0	0	1	1	1	1	1	1	1	1	1	1	0	1	1	1	1	1	0	[T/A]	CATTCCGGATCCCTGCACTTTCGTCGAGATTGACATTGAGGCTCTTTTGTAGTTGCCATG[A/T]ATGTGTGAATCAGGGGACTCACCTGTTGGTTTTGTTCGCTTGACAGTTTGGCAGGCGTGT
i_11_10520	11_10520	11_10520	BOPA1_3689-1101	1H	49.1	1	1	1	0	0	1	1	1	1	1	1	0	0	1	1	1	1	1	1	1	1	1	1	0	1	1	1	1	1	0	[T/C]	ACGACTGAAGTTCTTTGCTGCTGCTTTATCAGCAATGGYCTGCTGCTGCTTAAATTAACMTTTCTTGTACTAATCACTACCAGATGTTACAATACCTATAGAGCGAGCTTGTTATGTGCT[A/G]TACTGCTCGGCTGATGCTGCTGAGCTTAAGTCCATTCCCTTGATGTGTAATTACATGCCGATCGGGATAACCTTTGCTTCGATCAGGCTGTTTCCATCCAATAATCAAGCCATGTTTTAT
i_SCRI_RS_17256	SCRI_RS_17256	SCRI_RS_17256-17255	SCRI_RS_17256	1H	49.1	1	1	1	0	0	1	1	1	1	1	1	0	0	1	1	1	1	1	1	1	1	1	1	0	1	1	1	1	1	0	[A/G]	CCAAACACAAGGGAAAATAAGTGTCAGTCTGCAGCAGTTATGCTACTGCCTTGTACAGCA[A/G]TATATGAATGAATGTGATGAACAAATGTTGAAAGCTTAAAAAAAAAAAAAAAA
i_SCRI_RS_109060	SCRI_RS_109060	SCRI_RS_109060-109059	SCRI_RS_109060	1H	49.4	1	1	1	0	0	1	0	1	1	1	1	0	0	1	1	1	1	1	1	1	1	1	1	0	1	1	1	1	1	0	[T/C]	CCATAAGTCGCTCCAAGAGTTTGCTGAGTTCTATAAGAACGCTCTTCTCTATCTGGCGTA[T/C]ACAACCGYGGGGTCTCTCTCAGACTCATTCAAGCTTGATTTGGCATTTGATCTGTCCCTT
i_11_21217	11_21217	11_21217	BOPA1_7284-710	1H	49.6	1	1	1	0	0	1	0	1	1	1	1	0	0	1	1	1	1	1	1	1	1	1	1	0	1	1	1	1	1	0	[A/G]	CATCTTATCATTTGCCTTCTCAATGTTCAAGCAGAGAAAGCTTGTGAAGAGGCACGCGGCAGAGATATTCACGTCGATCGCCATTGCGTCGACATTCTCCCTGTACTCGACGGCCATCCT[A/G]GGACGCCTGGTTGGGCTGGAGCCAACGTTGACCATCTCGATCTTGCCAAGGTGCATAACCGTGGCGTTGGCTCTGAGCATAGTGTCTTTCTTCGAAGGCGCAAACACTTCGGTGACGGCT
i_12_30672	12_30672	12_30672	BOPA2_12_30672	1H	50.4	1	1	1	0	0	1	0	1	1	1	1	0	0	1	1	1	1	1	1	1	1	1	1	0	1	1	1	1	1	0	[A/C]	TTCTTCACTGTATAATTCTTCGCGAAGGCCGTGTACACAACGAAGTTCACCGCGCCGATC[A/C]CAGCCCACAGCCAGAAGTAGTAGTCAAGATGCCCGTCGTTCAAGTCGGCGGGAAGCCAGC
i_12_30750	12_30750	12_30750	BOPA2_12_30750	1H	50.4	1	1	1	0	0	1	0	1	1	1	1	0	0	1	1	1	1	1	1	1	1	1	1	0	1	1	1	1	1	0	[A/G]	ACTCTCCACCGTTCCCACTATTGGCTTCAATGTTGAGAAGGTTCAGTACAAGAATGTAGT[A/G]TTCACTGTGTGGGACGTGGGTGGCCAGGAGAAATTGAGGCCCTTGTGGAGGCACTACTTC
i_12_30786	12_30786	12_30786	BOPA2_12_30786	1H	50.4	1	1	1	0	0	1	0	1	1	1	1	0	0	1	1	1	1	1	1	1	1	1	1	0	1	1	1	1	1	0	[C/G]	TATGCAAAAGTTATAAAGAAGCTCAACTTCTGTGGCTAGGAAATGGATGAATGCAGGATG[C/G]GGATTGGCGCATGAATCTGATCGATGAAATACTGATTGCCAATTGTAATCTTCTTAGATT
i_SCRI_RS_119743	SCRI_RS_119743	SCRI_RS_119743-119742	SCRI_RS_119743	1H	50.4	1	1	1	0	0	1	0	1	1	1	1	0	0	1	1	1	1	1	1	1	1	1	1	0	1	1	1	1	1	0	[A/G]	TGCTTCAAATGCTGCGAATGTTGATACATGGAACGGCACCACGTTCCTCATGCCCGTCCT[T/C]GGAGCATTTCTTGCTGATACATACTGGGGGAAGTACAAGACCGTGGCTATCTCCRTAATA
i_SCRI_RS_148600	SCRI_RS_148600	SCRI_RS_148600-148599	SCRI_RS_148600	1H	50.4	1	1	1	0	0	1	0	1	1	1	1	0	0	1	1	1	1	1	1	1	1	1	1	0	1	1	1	1	1	0	[T/C]	TGAGCCGCGGCGCCCCCTCCCTCCTGGATCAACTAGTTCGCTGCCTGTATCGTCGTCAGT[A/G]GCCTAGCTAGCTCATTGGTCCTTTTAGTTTGCTGAAGCTTTCGTTTGGGTTCTAGCCGTA
i_12_30710	12_30710	12_30710	BOPA2_12_30710	1H	50.8	1	1	1	0	0	1	0	1	1	1	1	0	0	1	1	1	1	1	1	1	1	1	1	0	1	1	1	1	1	0	[A/G]	TATGGGAGTTTGTGTTAGACGAACTTATCGATGAGGCTGTTTTCGATTTGTGGATTTGAA[A/G]CTCTGATCAGACCCCCCCTGTCAGTGGTGCTTTGTGATGAGTACATACATGTAGGTATAA
i_SCRI_RS_167877	SCRI_RS_167877	SCRI_RS_167877-167876	SCRI_RS_167877	1H	50.8	1	1	1	0	0	1	0	1	1	1	1	0	0	1	1	1	1	1	1	1	1	1	1	0	1	1	1	1	1	0	[T/C]	TGTGATTTTTTCTGTTTTCTTGCAAGCGTGGTGAACGTCCTGGAACTGAGTACTCCCCTG[A/G]AACTTGTTACGCTGACCAATAATACTTTTCAGATAGCCTTTAAGCGAGCTTGCTATCTGC
i_SCRI_RS_56976	SCRI_RS_56976	SCRI_RS_56976-56975	SCRI_RS_56976	1H	52.3	1	1	1	0	0	1	0	1	1	0	1	1	0	1	1	1	1	1	1	1	1	1	1	0	0	1	1	1	1	0	[A/G]	CAGTACAGGTCAGGGATCTACTACTACACCCCGGAGCAGGAGAAGGCGGCGCTCGAGTCT[T/C]TGGAGAAGCAGCAGAAGGTTCAGAACCGGAAGATAGTCACTGAGATCCTCCCGGCGAAGA
i_SCRI_RS_207335	SCRI_RS_207335	SCRI_RS_207335-207334	SCRI_RS_207335	1H	52.7	1	1	1	0	0	1	0	1	1	0	1	1	0	1	1	1	1	1	1	1	1	1	1	0	0	0	1	1	1	0	[T/C]	CTTGTAGACAAACACTACAGCTTCTTGCTGACGCTCAATAAGGCGAATCCCATCGATGAT[T/C]GAAGCATGATTCAGAGCATCYGAAAAAATAGCAATTCTCTCGTCCTTTGCGGGTTTCCTG
i_SCRI_RS_201072	SCRI_RS_201072	SCRI_RS_201072-201071	SCRI_RS_201072	1H	53.5	1	1	1	0	0	1	0	1	1	0	1	1	0	1	1	1	1	1	1	1	1	1	1	0	0	0	1	1	1	0	[G/C]	ACTCTGAACAACTGAAGGACCTAATCATCCTCACTTAGGTTGTTTCACATTATGAAACTG[C/G]AATTCAGGCAGCCCCATACTCAAGAATCAGCGAACTCGAGAAAGCCTCAACGGCACCAAT
i_SCRI_RS_138118	SCRI_RS_138118	SCRI_RS_138118-138117	SCRI_RS_138118	1H	53.5	1	1	1	0	0	1	0	1	1	0	1	1	0	1	1	1	1	1	1	1	1	1	1	0	0	0	1	1	1	0	[T/C]	GGGATCCAGAATGGATTGATGTGAAGTTAGCTCAAGCAAAGTATCTTCTTTCAAAAGTCT[T/C]TGAGTTTGAGAAAATTATCTCAAATAAGTTTACCTGTAAGCCTTCTGTGATCATTGCTGG
i_SCRI_RS_165072	SCRI_RS_165072	SCRI_RS_165072-165071	SCRI_RS_165072	1H	53.5	1	1	1	0	0	1	0	1	1	0	1	1	0	1	1	1	1	1	1	1	1	1	1	0	0	0	1	1	1	0	[T/C]	AGGGGGGCAGCTTCAATCCTTTGCTTGTATGTTTGGCGCTTCTGCTGGCGCGTTAGGAAA[T/C]CTCCTTGGTGGCATTGCTCTCAGCTACTTTTCCCCAAAACTCATGTTCCTATTTTTCGCA
i_SCRI_RS_907	SCRI_RS_907	SCRI_RS_907-906	SCRI_RS_907	1H	53.7	1	1	1	0	0	1	0	1	1	0	1	1	0	1	1	1	1	1	1	1	1	1	1	0	0	0	1	1	1	0	[T/G]	AGAGGCGGCTGAGTGGAAGCGCAAGTATGAGTCAGAGAAGGCAGTCAAGGCACACATGCA[T/G]CACAGTGTAATTAAAGGCTGCAGCAACTGTGTCAAGGATAAGCTAGAGCATTTGGCTAGT
i_SCRI_RS_207081	SCRI_RS_207081	SCRI_RS_207081-207080	SCRI_RS_207081	1H	53.7	1	1	1	0	0	1	0	1	1	0	1	1	0	1	1	1	1	1	1	1	1	1	1	0	0	0	1	1	1	0	[A/G]	CCACAGGCCACAGCCCACGAGCGA[T/C]AATCTGCCTGCCGACGACTCGCCTCTCCATGGCTGACGACGGAGCAGCCGCCGGCGTAGA
i_12_30821	12_30821	12_30821	BOPA2_12_30821	1H	54.5	1	1	1	0	0	1	0	1	1	0	1	1	1	1	1	1	1	1	1	1	1	1	1	0	0	1	1	1	1	0	[C/G]	TTCAAATYCTATTATATCTTGGGTTTGCTGGGTTTTCCCCCTTCCTGAGTATGCTTTGTT[C/G]TACCATTCGGCAATTTTAACTAGAGAGTTTTATAATTAGTTYGATCCAACCTSTAGTTAA
i_SCRI_RS_211274	SCRI_RS_211274	SCRI_RS_211274-211273	SCRI_RS_211274	1H	54.5	1	1	1	0	0	1	0	1	1	0	1	1	1	1	1	1	1	1	1	1	1	1	1	0	0	1	1	1	1	0	[T/C]	CTCTCCAGAATCCRGAGAAGTGACATTAGAGGGAGACCTTCGGCCAAATGGGGAATGGAT[A/G]CTGGTGGACAAATGCGCAGGGGTGAGCCTGGTCAATAGTTTTGATCCCAGTCAGGTTAGC
i_SCRI_RS_192779	SCRI_RS_192779	SCRI_RS_192779-192778	SCRI_RS_192779	1H	55.4	1	1	1	1	0	1	0	1	1	0	1	1	1	1	1	1	1	1	1	1	1	1	1	0	1	1	1	1	1	0	[A/G]	TGTGCAACCGCTCGTGTTCAGGATATATGACGTTGACACAAAGTACCATAACACACCACC[A/G]AAGATGTTGAACTTGGCTCAGCAAGATTTTCTAGGGGAAGCATTCTGCAATTTGTCTGAG
i_SCRI_RS_130666	SCRI_RS_130666	SCRI_RS_130666-130665	SCRI_RS_130666	1H	55.5	1	1	1	1	0	1	0	1	1	0	1	1	1	1	1	1	1	1	1	1	1	1	1	0	1	1	1	1	1	0	[A/C]	GCCGGCGGATACTGCTGCCGCTGGTGGTGCAGTGAGAACGAGTAGACCACCTGCAACTAG[A/C]AGGAGAAGAAGCAGAGGAGCTGCAGCTGCAAGGTACGGGCAGGCGCCCCTGCCGATGCGC
i_SCRI_RS_236104	SCRI_RS_236104	SCRI_RS_236104-236103	SCRI_RS_236104	1H	55.5	1	1	1	1	0	1	0	1	1	0	1	1	1	1	1	1	1	1	1	1	1	1	1	0	1	1	1	1	1	0	[A/G]	ATCTGCACTTGGGAAGAAAAGGAGGGATGGCAAATCTGCACCTTTGGAGCCACTAACTAA[A/G]ATTCAACGACTATGTATTGGCA
i_SCRI_RS_182431	SCRI_RS_182431	SCRI_RS_182431-182430	SCRI_RS_182431	1H	55.7	1	1	1	1	0	1	0	1	1	0	1	1	1	1	1	1	1	1	1	1	1	1	1	0	1	1	1	1	1	0	[A/G]	GGACACACTATCCGGATCTCAGGATGATGCAAAGCCTTCAGAGATCAGTGACATTGAAGT[A/G]GACTCACCATTCTGCCGATATCCTCATAATGGTGATGCTGCTGCGCTCTTGGATGCAGCT
i_SCRI_RS_237999	SCRI_RS_237999	SCRI_RS_237999-237998	SCRI_RS_237999	1H	56	1	1	1	1	0	1	0	1	1	0	1	1	1	1	1	1	1	1	1	1	1	1	1	0	1	1	1	1	1	0	[A/G]	TCCTCAAGTAGTCCTGGCTTACCTGAAGTACCAGTATGCTGTTGGAGATGAGCTTAAACG[A/G]AAGGACGCATTTTC
i_SCRI_RS_2945	SCRI_RS_2945	SCRI_RS_2945-2944	SCRI_RS_2945	1H	56.4	1	1	1	1	0	1	1	1	1	0	1	1	1	1	1	1	1	1	1	1	1	1	1	0	1	1	1	1	1	0	[A/C]	CGGCGGCGGGTGGCGAGCTACAAGGCTTACTCAGTGGAGGGGAAAGTGAAGTCGTCGCTG[A/C]GAAGGGGCCTCCGCTGGTTCAAGGGCAAGTGCTCCGATATCTTCCACGGCTGGTAACCTC
i_11_10798	11_10798	11_10798	BOPA1_5768-469	1H	57.3	1	1	1	1	0	1	1	1	1	0	1	1	1	1	1	1	1	1	1	1	1	1	1	0	1	1	1	1	1	0	[A/G]	CCGAAAGATTGTAAAGGTTCGGCGTCAGCAGCCGTCAGCAGCTCCTTCTTCTAATCCTTTCTCTGCAATTAGATTCACCCCCAGTGATCCTGTTGTTCAAGCAAATATCACAGTCTCAGA[A/G]CCTCCACCTTCTGATGTTAGCAATGGAAGTGGGAAAGAGTCAGATGCAAAAAACAAGTCCAGTGCCCTAACTGAAGCACCCTCTCAACTTGATGAGTCAGATAGCAAGGCAGAAGACACA
i_11_10617	11_10617	11_10617	BOPA1_4178-1592	1H	57.3	1	1	1	1	0	1	1	1	1	0	1	1	1	1	1	1	1	1	1	1	1	1	1	0	1	1	1	1	1	0	[A/G]	GCATGGTCATCTTTCAGATTGATTCTCAATCTGCCGCTGTATAGGGCTCGACACAATGTGGCCGTAAATGAACTCATTCCATGTGTCCGGCAAGCCAGGGAGACACCAGTGGATGCAGTC[A/G]GCGAACTTGCGTGGGTTGGCCTGCTGCTCCTTCGTCAGGAGCTTACCCTGCCGCAGAGTGTGCACAGATGTGTGTGCGTCCTTGCGGATCTCCGACAATGCGGTTATGTTGATGAAGTGC
i_12_30304	12_30304	12_30304	BOPA2_12_30304	1H	57.3	1	1	1	1	0	1	1	1	1	0	1	1	1	1	1	1	1	1	1	1	1	1	1	0	1	1	1	1	1	0	[A/G]	CTCCTTGCAAGATGCAGATGAAGCTTATGGGATTTCGTTCCTGTCTTCTTTCATTGTCCC[A/G]GAGGATGATGGTTCGCCGCTAGAATCTGGGGAGGCAGCTGCCTGCCGTGGCTCTTCCTTC
i_12_31179	12_31179	12_31179	BOPA2_12_31179	1H	58.4	1	1	1	1	0	1	1	1	1	0	1	1	1	1	1	1	1	1	1	1	1	1	1	0	1	1	1	1	1	0	[C/G]	AAGCTTGCTGATAAGCTCTTGGACGCCTTCTTTCCCTATGGTGTCCTTGAGATAAGCTGC[C/G]GCCGCCGCTACTTCCTCAGGAGTCACTTTGCCATCATGATCCCTATCAAGCAGTTGCCAG
i_SCRI_RS_236551	SCRI_RS_236551	SCRI_RS_236551-236550	SCRI_RS_236551	1H	58.4	1	1	1	1	0	1	1	1	1	0	1	1	1	1	1	1	1	1	1	1	1	1	1	0	1	1	1	1	1	0	[A/G]	GATAAGAGAACTTGTGTTGATAAGAGAACTTGTGTTGGGGTTCTCTGGGCTATGATAAAT[A/G]TCTACTTTCAGGGCTGCGTATAATTAACCAGACTACCTTTATTTTCATGAAAAAATGGGA
i_11_20432	11_20432	11_20432	BOPA1_2877-867	1H	59.1	1	1	1	1	0	1	1	1	1	0	1	1	1	1	1	1	1	1	1	1	1	1	1	0	1	1	1	1	1	0	[A/G]	GAGAGTTGCTGGCGAGAGATCTTTTCCGTTGATAGAGGTAGGAACACCAGCGACTATACCAATCTCCAGATACTCAGGTTTTGAAGGCGCACTTTCTGGAGAGACAGACATCATATACAT[A/G]TCTTCTTTTGGCTCATTTGCTGGATCTTCCAAAATGTCRCCCTCATGGCTAAGGTGCCACAAATTTCTATCTCGGCTGTATATTGATTTCTTTGAAACCGGAATTGGCACATTGTGTTTC
i_SCRI_RS_194015	SCRI_RS_194015	SCRI_RS_194015-194014	SCRI_RS_194015	1H	59.1	1	1	1	1	0	1	1	1	1	0	1	1	1	1	1	1	1	1	1	1	1	1	1	0	1	1	1	1	1	0	[A/G]	CATGTACCATTTCTACCATATTACTCTATTGTAGCATGATTTTGTGCATATGATTTGCTT[T/C]ATTATGTGGGAACTATGGATCCAAAACTGCAAGGTTTGCTTCATTCTGTAGGAACTATGG
i_11_21431	11_21431	11_21431	BOPA1_9638-619	1H	59.4	1	1	1	1	0	1	1	1	1	0	1	1	1	1	1	1	1	1	1	1	1	1	1	0	1	1	1	1	1	0	[T/A]	ATGCATGCAAGAACCCTAGGTGCTGGTTATCATGTCTATTTCAAGGTTTTCACCCTCTCTTCTTCTTTCCCCTCCTGCCTATCAACACGCAAAATACAGCCCGCCATGCCTATCCGATGA[A/T]GATACCTATGTGCAACTTGCAACTCCACTGCATTAAATATGAAATGATGCACAATGGAAGGGAGCAAGAAATCATGTATGGGGTCAAAAGAATGCCCAAGGCTATGAACAAATGCCATTA
i_11_10002	11_10002	11_10002	BOPA1_10070-1435	1H	61.5	1	1	1	1	0	1	1	1	1	0	1	1	1	1	1	1	1	1	1	1	1	1	1	0	1	1	0	1	1	0	[A/G]	TTTTTTTTTTTTTTTTTGATGTCACGATGTGCTCATAATTACTGGCGTACTCCATCTACTTGTATCATTAGAACGACGACAATACACAACACCATTGAACGATCCTTACACACACTC[A/G]TATGACTGATCGATCAAAAACAGACGCACCGAACTGAACTGAGCACGCAGTACTCCAGATAGACCTAATCTGGGAATTAACTCACGGAAGAACACTGCATGTCACGTACGTAGCTAGTGG
i_11_21219	11_21219	11_21219	BOPA1_7299-183	1H	61.5	1	1	1	1	0	1	1	1	1	0	?	1	1	1	1	1	1	1	1	1	1	1	1	0	1	1	0	1	1	0	[T/C]	TGAGTCGTCTTTGTTACCATCCTTAGATGGATCATCAGCTAGTCCTGCGGCGAACTGCGCGCAGATCGCGGCGGCGGCCAGGAGGAAAGCGGCGGCCGGGCTGGATCTGGTGCCGCATGC[A/G]CCGAGCGGCCGTCTCATCTCCGCCTGTCTTCCCGTGCCCACGGCTCCCCCGACGACCGCGACGACGAAGCTGCCGACACCTCCTCCTCCTCCAAGAGCTGGTGTCGTGTTGGTGGTGGAT
i_11_11367	11_11367	11_11367	BOPA1_ABC16273-1-1-48	1H	61.8	1	1	1	1	1	1	1	1	1	0	1	1	1	1	1	1	1	1	1	1	1	1	1	0	1	1	0	1	1	0	[C/G]	TAACAAGCCTCGGCACAATGAAACCGACTTGCCCCATGATGCAGGAGTTGAATCCATATGTGGTCTACAACAGAAATGGGGTAAACGAATCAGTCATTAGATCCTAACCGAACGTAATTT[C/G]AAAGTGGCATCCCCCCAAGATGCTCACCAGTATCCAGAAGAAGAATG
i_SCRI_RS_133886	SCRI_RS_133886	SCRI_RS_133886-133885	SCRI_RS_133886	1H	62.3	1	1	1	1	1	1	1	1	1	0	1	1	1	1	1	1	1	1	1	1	1	1	1	0	1	1	0	1	1	0	[A/G]	ACCGCAAAACTGTGGTGCATAACTGGCTTGGAGGYGGAGTTGCAGAGAAAGTGGTTTCTG[T/C]TGGTCTGAGATGCATTGTCAGCAACCAGGATAAGTGGTACCTAGATCACCTGGATGCTAC
i_SCRI_RS_157039	SCRI_RS_157039	SCRI_RS_157039-157038	SCRI_RS_157039	1H	62.8	1	1	1	1	1	1	1	1	1	0	1	1	1	1	1	1	1	1	1	1	1	1	1	0	1	1	0	1	1	0	[T/C]	CAAGCGCCCGCGCCTCGTGTGGACGCCGCAGCTGCACAAGCGCTTCGTCGACGCCGTGGC[A/G]CACCTCGGCATCAAGAACGCCGTGCCAAAGACCATAATGCAGCTCATGAGCGTGGACGGC
i_11_20290	11_20290	11_20290	BOPA1_2036-1027	1H	66.3	1	1	1	1	1	1	1	1	1	0	1	1	1	1	1	1	1	1	1	1	1	0	1	0	1	1	0	1	1	0	[A/G]	CGACTTCTACGCGCAGGTCATCCAGATGATCCGGGCCCCTCAGAATTTCGGCCTCAAGTATGGGCTGAAGGTGTGCTGCGGAGCCGGCGGGCAGGGCAAGTACAACTACAACAACAAGGC[A/G]AGGTGCGGCATGGCCGGGGCGAGCGCCTGCTCTGACCCGCACAACTACCTCATCTGGGACGGCATCCATCTCACCGAGGCGGCGTACCGCTCCATCGCCAAYGGCTGGCTCAAGGGCCCT
i_SCRI_RS_195238	SCRI_RS_195238	SCRI_RS_195238-195237	SCRI_RS_195238	1H	66.3	1	1	1	1	1	1	1	1	1	0	1	1	1	1	1	1	1	1	1	1	1	0	1	0	1	1	0	1	1	0	[T/C]	CTCATCGAGCACGTCACGAAGCACGCGGGGGAGATACAGCGGCAGGTGCTGGTGGAGATC[T/C]TGGCGCAGAACGCGCCGGCTGAGTACCTGCGCCGCATCGGCGTCTCGGGCGCCGCRCCCG
i_11_10686	11_10686	11_10686	BOPA1_4665-882	1H	67.9	1	1	1	1	1	1	1	1	1	0	1	1	1	1	1	1	1	1	1	1	1	0	1	0	1	1	0	1	1	0	[A/G]	CTCTGGCTCTCTTGCTCAAGCCAACTACTCTCCGGCGAAAAAAAGAAACCGTATTTACAGATCTGCCCCTGCCGTTGTTATGCAAGGGGGCCTCAACTAAGCATCATGGAGGTACATGGA[A/G]TTTTTTCTTCCTTCTAGGGAGAGAAAAAGAAAAAGGAGACGAAAGAAAACTAGCAGTCATATCATCTAAATAAACTCGGGCCACCGATCAGTGCTCGGCCGGCGGCGGGCAGTTCARGTC
i_SCRI_RS_188360	SCRI_RS_188360	SCRI_RS_188360-188359	SCRI_RS_188360	1H	70.3	1	1	1	1	1	1	1	1	1	0	1	1	1	1	1	1	1	1	1	1	1	0	1	0	1	0	0	1	1	0	[A/G]	CATGCGCTGAATTCAGCCATCCTGTTCAACTGTATAATGCGACCACTGTAAAAGAGTACT[T/C]TATGTTGCAACCAAGGACATGAACATCACTTGACAGGCCACCACCACCTCCTGGTTGGCG
i_SCRI_RS_160234	SCRI_RS_160234	SCRI_RS_160234-160233	SCRI_RS_160234	1H	70.5	1	1	1	1	1	1	1	1	1	0	1	1	1	1	1	1	1	1	1	1	1	0	1	0	1	0	0	1	1	0	[T/G]	GAGCTTGTGTTGCTGAGTTGAGACACGCATCACAATGGGGAGCAACGACGGC[T/G]GGAAGCAGACGCTGGTGGTGCCGGAGATCAAGCACACCAAGCTCTTCATCAACGGCGAGT
i_SCRI_RS_181239	SCRI_RS_181239	SCRI_RS_181239-181238	SCRI_RS_181239	1H	71.2	1	1	1	1	1	1	1	1	1	0	1	1	1	1	1	1	1	1	1	1	1	0	1	0	1	0	0	1	1	0	[A/G]	TTCTCTTGTGAAAATAGAAGCCAGACTTCATTTGAAGCCTTTCTTGGATTTAAGAGAGCA[T/C]GGACACTTCTACTGCTAAGTGGATATAAATCAATGACAAGGTCTATCCCCAGTGATCTGT
i_SCRI_RS_156208	SCRI_RS_156208	SCRI_RS_156208-156207	SCRI_RS_156208	1H	72.4	1	1	1	1	1	1	1	1	1	0	1	1	1	1	1	1	1	1	1	1	1	0	1	0	1	0	0	1	1	0	[A/G]	AAGGGGCATATGGGTTGATAGATCTGAAGAGTCAGAAGAGCAGTTGATTTTGGGGATTCA[A/G]CATAGTTCATCTGAAAACTTAAGTTTTTCAATGCACCTCTGTGTGGGTGTTGCAGTAGYG
i_SCRI_RS_181353	SCRI_RS_181353	SCRI_RS_181353-181352	SCRI_RS_181353	1H	76.8	1	0	1	1	1	1	1	1	1	0	1	1	1	1	1	1	1	1	1	1	1	1	1	0	1	0	0	1	1	0	[T/C]	AAACCTCAAAGCTGAAATTCAAAGAGCAGAGTCAAAAACATCAGAAAATGATCCTGGAGC[T/C]GCAGGTGTCAACGATCTTTCCACTCAAGGTGTTTCAAAACAGGGAAATCAGCAGAGYGGG
i_11_20434	11_20434	11_20434	BOPA1_2881-935	1H	81.7	0	0	1	1	1	1	1	1	1	0	1	1	1	1	1	1	1	1	1	1	1	1	1	0	1	0	0	1	1	0	[T/A]	AGTAACTTATGTTGCTGAAGTAAATTGGTTCCAAGAAGCGATGCGATTCGCCCCAACAGCGTTCCTTGTTGGACTACTATATTTTATGGGGAAAAGGATGCAGAGTGGATTTAATATTGG[A/T]GGTGGTCCTGGAAAGGGTAGCCGTGGTATCTTTAACATTGGAAAAGCAACAGTAACAAAGATGGACAAAAATTCCAAAAATAAGGTGTTTTTTAAGGATGTAGCTGGCTGTGATGAAGCT
i_12_31160	12_31160	12_31160	BOPA2_12_31160	1H	82.5	0	0	1	1	1	1	1	1	1	0	1	1	1	1	1	1	1	1	1	1	1	1	1	0	1	0	0	1	1	0	[T/C]	ATTGATAGACCTTGGGAGTGTCTGTTTCTTTTATGATTTTTGACTCATGTAGCTAAGGAA[A/G]ATTTACCGTGTGCGTTCCAGTGCGAAGTTACTAAGTTTGCAATCTAAACTTTGCAATTGG
i_11_10830	11_10830	11_10830	BOPA1_6250-1056	1H	82.6	0	0	1	1	1	1	1	1	1	0	1	1	1	1	1	1	1	1	1	1	1	1	1	0	1	0	0	1	1	0	[T/G]	ATAACATCGGTTCCTGGTGATTGTGTAGCGGTGTCTATGATTATGCTGTGGGTATAATGATCCAGGGCTCGCCTGATACGAATTCMTGGTGATCGTCGCTCATTGGAGCAGTCTATGTAA[A/C]AGCTCTAATGTTATAGTGATGAATATGATTCATAATTATAGGATCAAAAAAAAAAAAAAAACCCTCCTAACACATGATTAGTACTTTATTGTACTACTTCTGTATGTAAAAAAAAAAAAA
i_SCRI_RS_135092	SCRI_RS_135092	SCRI_RS_135092-135091	SCRI_RS_135092	1H	83.6	0	0	1	1	1	1	1	1	1	0	1	1	1	1	1	1	1	1	1	1	1	1	1	0	1	0	0	1	1	0	[A/G]	CATGGGCTGGCTGCTCGAGGAGTGCATTACTTGCATCGGCCTGGACCACTGCTCCAGGAC[T/C]TGGGATTTATGGCCCTTCCAGAGCTTGGACAAGACAGAAATTACATTAGTGAATGCACAT
i_SCRI_RS_157246	SCRI_RS_157246	SCRI_RS_157246-157245	SCRI_RS_157246	1H	83.7	0	0	1	1	1	1	1	1	1	0	1	1	1	1	1	1	1	1	1	1	1	1	1	0	1	0	0	1	1	0	[A/G]	GAGGGCCCAGTCCCCGCCGGATCGCTCCTCGCGATCGCATTGCATGCGCGCCTCTTGATC[T/C]TGTCTTTATCCTGGACACGGATTGGTTTCCGTCGCCGGATTCGGAGCGGCGGCATTCTGG
i_SCRI_RS_236576	SCRI_RS_236576	SCRI_RS_236576-236575	SCRI_RS_236576	1H	83.7	0	0	1	1	1	1	1	1	1	0	1	1	1	1	1	1	1	1	1	1	1	1	1	0	1	0	0	1	1	0	[A/G]	CCACAGGGCCATTGAGGCAAACATGTGGGTCAGATTCAGCAAATCTGGAGAGCGGGATGA[A/G]GTGAAGTTATTAAGCAGTGAAGAGGTACAAATGAGTGTGTATGYGGGGCGCGACGGCCTT
i_SCRI_RS_144315	SCRI_RS_144315	SCRI_RS_144315-144314	SCRI_RS_144315	1H	85.8	0	0	1	1	1	1	1	1	1	0	1	1	1	1	1	1	1	1	1	1	1	1	1	1	1	0	0	1	1	0	[T/C]	AGGTGCTGCTTCTGGGCAGGAACCAGATACAGTTTTGCTTGGCGGGCGGGGTTTTGGAAC[A/G]GCCATGTCTTCTCTAATTGACTACTTGAGTTCAGAGTATGGTTCTACTTTTGCTTTGGCT
i_SCRI_RS_166168	SCRI_RS_166168	SCRI_RS_166168-166167	SCRI_RS_166168	1H	86	0	0	1	1	1	1	1	1	1	0	1	1	1	1	1	1	1	1	1	1	1	1	1	1	1	0	0	1	1	0	[T/C]	CGAACCTGAAGGTAAACGGCAATCTCTGTAGCTGTTGGAAAGTGATGGACAGGCTTGTGC[A/G]TGCATACTGTGGAGCAATCCCTTCACCTGGTAAGTTCGTGAGGTGTAAAGAACGGTTTGT
i_SCRI_RS_236623	SCRI_RS_236623	SCRI_RS_236623-236622	SCRI_RS_236623	1H	86	0	0	1	1	1	1	1	1	1	0	1	1	1	1	1	1	1	1	1	1	1	1	1	1	1	0	0	1	1	0	[T/C]	ACATACACCAGAGGTCTCCGATATTCCTCGGGAGCTACGATGATGTGGAGGAGATTAAAT[T/C]ACTGTACGCTTCGGAGTCGAGCACCGCCTGATCYGAGCACATATACGCATGTTCTGCATC
i_SCRI_RS_209524	SCRI_RS_209524	SCRI_RS_209524-209523	SCRI_RS_209524	1H	86.8	0	0	1	1	1	1	1	1	1	0	1	1	1	1	1	1	1	1	1	1	1	1	1	1	1	0	0	1	1	0	[T/C]	GTGACAAACAGGAATGATGCAATATCCTRTTKTGTAAGAGAGAAACTGGAATGTTGAATT[A/G]TTGATCTTCATCAGTGTTTGGATCTCAGAAGGATGCACAATAACCAAGTACTGTAAATGT
i_11_21446	11_21446	11_21446	BOPA1_9757-582	1H	86.8	0	0	1	1	1	1	1	1	1	0	1	1	1	1	1	1	1	1	1	1	1	1	1	1	1	0	0	1	1	0	[A/T]	CATAGACTGATAGAGTAAAACTGAATAAGTACTGATAGACATAAGACTTCGAGGTGCATACTAGCAAAAAATGTACACCAAATTGATGGAGTCTCCTCCTGAATAAGTGCAGAATCGATC[A/T]GCGAACAGCTGATGCGTAATCTAGTTTGCGACGATGGCTTCATCAAAGTTCCAGTCTCTGACAAGGTCCCTGGACACAGCACGGCTTCGTTGAAGGCGAGGAGTGCCCTCGGTGCCTTGG
i_11_10433	11_10433	11_10433	BOPA1_3201-603	1H	87	0	0	1	1	1	1	1	1	1	0	1	1	1	1	1	1	1	1	1	1	1	1	1	1	1	0	0	1	1	0	[A/G]	TCATACACGCGCAATCCCAACAAGATTTTTTTTCAAGCACATCAGTTCGCCACAATATTAGTTCAAACTTGTATGCATTAGTTCGTTTACATTTACACACTTCAGGAACCGGGTCCTGTC[A/G]AAGTAAGCTGASGGTGCATCCTTTATTCTTACATTACAGCCATGAGATGCGTCGTCCATCTGATCATCATTCCCATACCATAAGGCTTTCACATAAGGCCCATGGTGCGCGTTGTGCTGG
i_SCRI_RS_189168	SCRI_RS_189168	SCRI_RS_189168-189167	SCRI_RS_189168	1H	87.5	0	0	1	1	1	1	1	1	1	0	1	1	1	1	1	1	1	1	1	1	1	1	1	1	1	0	0	1	1	0	[T/C]	ATTGAAATAACTCTATGCTTTAAGTAATTCAACAAGATCTTGATCCATTTATCCTGATGG[A/G]TTTACCTTGAGCCAGAGGGAGGGAGATATAACTTTATATGGACTAAATCAGATGGCACAA
i_11_21373	11_21373	11_21373	BOPA1_8867-459	1H	88.2	0	0	1	1	1	1	1	1	1	0	1	1	1	1	1	1	1	1	1	1	1	1	1	1	1	0	0	1	1	0	[A/G]	CTGCCTCCTCTGTCGAGCCCGGCGGCACAGTCCCTGGGCAGCCTGACCAGATCATGGCCCGAGCCCTAGAGGACTCGTTTCGCAGCATGAGCTCCTTCTCCAAGTCATCCATCATGGACC[A/G]GTCCACCGATTTCAGCAGCTCGCGTTATTTCAGCAGCTCCCGGTTTCTTTCGGACATTGCCGGAGGTGCGATAAGCCGCGATGAAGACGGGGAGAACAAGGAGAGGCCGCTGGTGCTCCG
i_SCRI_RS_188218	SCRI_RS_188218	SCRI_RS_188218-188217	SCRI_RS_188218	1H	89.3	0	0	1	1	1	1	1	1	1	0	1	1	1	1	1	1	1	1	1	1	1	1	1	1	1	0	0	1	1	0	[T/G]	CTCTTGGAACTCCTCAAAGGATAAAAAACTGTCTGGAGGTGAACAAGATGATCCTTGGGC[T/G]AGCAAGATGATTGATAAAGGCCAAGAACAACCAACTGATGCTTGGTCAAGCAAGACAACT
i_SCRI_RS_213675	SCRI_RS_213675	SCRI_RS_213675-213674	SCRI_RS_213675	1H	90.2	1	0	1	1	1	1	1	1	1	0	1	1	1	1	1	1	1	1	1	1	1	1	1	1	1	0	0	1	1	0	[T/C]	GCATCCAAGAGGAGTCATGGTGGAGGTGTTCTGGGATCAGGACGACAACGGAACGCTTTG[T/C]GTCTCTGGCCACTCAGATGAAACCCCTGTGCCGGCAAATGTGGAGCTGACAAGGCCACCC
i_11_10396	11_10396	11_10396	BOPA1_2935-1634	1H	90.3	1	0	1	1	1	1	1	1	1	0	1	1	1	1	1	1	1	1	1	1	1	1	1	1	1	0	0	1	1	0	[G/C]	GAGGAAGCCTCTTCGTCGCTGGTTGCTAAGCTGGCCAACGACGGCTCTGGCATTGGAGCCGCTCTCCTCGCGGCCTCGCACTCCCAGTACGCCGAGGTTGACTAGTCCTCTTGATAACGA[C/G]GAGCCCTATGGATTGGACCCTGAGTGTAGCCGCCTCTTCTGTTCTTCTTTTTTTCCCTTTGAACCTTCCTAATCGTCTGGTGGTGGAATTTTACCTTCTTCGGCTATTCTGCGGACACTC
i_11_11277	11_11277	11_11277	BOPA1_ABC11290-sfp44-06	1H	92.1	1	0	1	1	1	1	1	1	1	0	1	1	1	1	1	1	1	1	1	1	1	1	1	1	1	0	0	1	1	0	[A/G]	YGAARCARAACTTACAATCATCACTCACAGAACCAGGTGTAAAGWCACTTGGCATCAGACCTCAGTAAGGCCAAAAAAATATAAGAGCAATGGCTTCAGTGAATAGAAGATGTACTCGAA[A/G]GTTATGCTGGAACCACTAGCAGAGTAAACAGAGTMCAAAGTAAGATCTGCTATAATTATTCTTCTAAGAAAATGCAGTCCAGARAATTTTGCTTCAAGTGCTKRTKCWKCAACCACGCCC
i_SCRI_RS_194371	SCRI_RS_194371	SCRI_RS_194371-194370	SCRI_RS_194371	1H	92.2	1	0	1	1	1	1	1	1	1	0	1	1	1	1	1	1	1	1	1	1	1	1	1	1	1	0	0	1	1	0	[T/C]	AAAGCTGACATAGATTCGGTTACTGGGAAATTGCGCTTACTGTAAGCTGCATCTCGGACA[T/C]GAACATTTGGCGTAGCTCGAAGTRTTACCAGGTAGCACGCCGGACACGTCCACCCCTTTC
i_12_31319	12_31319	12_31319	BOPA2_12_31319	1H	92.4	1	0	1	1	1	1	1	1	1	0	1	1	1	1	1	1	1	1	1	1	1	1	1	1	1	0	0	1	1	0	[G/C]	ATGCCTGAACRACAAAATCGCGCCTTTCACAATCCAGGAACATGTCTGCAGTCCAATTAA[C/G]TCTTGACCTTATTTTATCCCTCACCGTGCTGAAGCTTATCTGATCTCTTGAGGTGAAGCG
i_SCRI_RS_199689	SCRI_RS_199689	SCRI_RS_199689-199688	SCRI_RS_199689	1H	92.5	1	0	1	1	1	1	1	1	1	0	1	1	1	1	1	1	1	1	1	1	1	1	1	1	1	0	0	1	1	0	[A/G]	AAGCTGGAGGGCAAACAACTTCCGTTGGACAAGATTCTCTCCATTGCCCTGGACATTGCG[T/C]GTGGTTTGGAATATGTGCATTCGCAAGGCGTAATCCACCGTGACGTGAAACCTGAGAACA
i_SCRI_RS_130139	SCRI_RS_130139	SCRI_RS_130139-130138	SCRI_RS_130139	1H	93.1	1	0	1	1	1	1	1	1	1	1	1	1	1	1	1	1	1	1	1	1	1	1	1	1	1	0	1	1	1	0	[T/C]	GCGTAAACCAATGATTCCACACAGCGAGGATGCAGTACAAGTGACACAACATTTTGCCAA[T/C]TATTTTATCAGCCAAGCCCGCAAGTCTCCGAACAGGCCCCCTGCCGACAAGGTGCTGGAC
i_SCRI_RS_145026	SCRI_RS_145026	SCRI_RS_145026-145025	SCRI_RS_145026	1H	93.1	1	0	1	1	1	1	1	1	1	1	1	1	1	1	1	1	1	1	1	1	1	1	1	1	1	0	1	1	1	0	[T/C]	ATGGAGAATATAGGTGTTAAACCTGTGAAAGGACAACTGGCGCAGCTTGTGATTTCTTGT[T/C]TGTCGACTTGACTAACAAAGAGATTATCTAGTCAAGAACGCTAGTTTTCTTTTCTTGTAA
i_SCRI_RS_188909	SCRI_RS_188909	SCRI_RS_188909-188908	SCRI_RS_188909	1H	94.9	1	0	1	1	1	1	1	1	1	1	1	1	1	1	1	1	1	1	1	1	1	1	1	1	1	0	1	1	1	0	[A/G]	TACAGTACATCTGCAGGTAAATACAGCACGTAACATCTGCATCTTTAACATAATACTACT[A/G]CTTGTAGTTGTACTGAAYGTCCACTCTAGTAGCTGGATGTTCTCCTTTGGGTACCGTTCT
i_11_10357	11_10357	11_10357	BOPA1_2711-234	1H	95.9	1	0	1	1	1	1	1	1	1	1	1	1	1	1	1	1	1	1	1	1	1	1	1	1	1	1	1	1	1	0	[T/C]	CTGGGCGGTGGACCAGGCCATCCTCGCCGAGGAGGAGCGGCTGGTCATGATCCGSTTCGGCCACGACTGGGACGAGACGTGCATGCAGATGGACGAGGTGCTGTCAGGGGTGGCTGAGAC[A/G]ATAAAGAACTTTGCGGTGATCTACCTTGTCGACATCACCGAGGTCCCCGACTTCAACACCATGTACGAGCTGTACGACCCGTCGACGGTCATGTTCTTCTTCCGCAACAAGCACATCATG
i_SCRI_RS_171501	SCRI_RS_171501	SCRI_RS_171501-171500	SCRI_RS_171501	1H	97.7	1	0	1	1	1	1	1	1	1	1	1	1	1	1	1	1	1	1	1	1	1	1	1	1	1	1	1	1	1	0	[T/C]	ATTTTGGGACACTGATTGCGACGACGATGATCCTGCAGGCCCCAAACCTTCAGAATTATA[T/C]GGTCGGCACACTTGGAGGATCGAGAATTTTTCCAGGAGAAGAAGAGAGAGATGAAAGTGA
i_11_10111	11_10111	11_10111	BOPA1_1497-628	1H	97.9	1	0	1	1	1	1	1	1	1	1	1	1	1	1	1	1	1	1	1	1	1	1	1	1	1	1	1	1	1	0	[T/C]	CTCTTGGTCATAGGAGTGGCATTCCTTGAACACCTTGGTGTAAAACCTCGGCTCCCGGTAGTGCGTCGGGTTCACTTTCCTCTTGGAATCMCCAGACTGRTGGAAGCACGATTCCCTGAT[A/G]AAAATATGTCCACCAGGCTTCAGCCACTTCACTATTCTGCCAATCAGCTTCTCAACCTCCTCGTCGTTGAGGTACATGAGCAGCCAGTTGGAGAAGACGATGTCGATGGAGTTGTCCTCG
i_11_20267	11_20267	11_20267	BOPA1_1923-265	1H	97.9	1	0	1	1	1	1	1	1	1	1	1	1	1	1	1	1	1	1	1	1	1	1	1	1	1	1	1	1	1	0	[T/G]	TTGGAGGCCATCAGGCAGAGGCGAATGCAAGAGATAATGGGACAGCGTGGTGCGCCAAGCCAACAAAATGCAGGGCAACAAAAGGCCCAGGAGGAAGCAAAGCAGGAAGCTGAGGAACGC[A/C]GGCAGATGATGCTTGCTCAGATACTGTCTTCTGAAGCTAGAGAGAGGCTCTCCCGCATAGCTTTGGTCAAGCCTGATAAAGCAAGAGGAGTGGAGGATGTTCTGCTGAGAGCTGCACAAA
i_SCRI_RS_106754	SCRI_RS_106754	SCRI_RS_106754-106753	SCRI_RS_106754	1H	100.1	1	0	1	1	1	1	1	1	1	1	1	1	1	1	1	1	1	1	1	1	1	1	1	1	1	1	1	1	1	0	[T/C]	GGTGACGCCTCACGAGTGGTCTTCCCAGCCAGAAAACACATCAGGTATGCTTAACAGCCG[A/G]CGGCTGAACGTCGCAAAATTCTTTGGAAGGCTATGTTGGAAGGCACACCTCTTACGCTGA
i_SCRI_RS_192730	SCRI_RS_192730	SCRI_RS_192730-192729	SCRI_RS_192730	1H	100.9	1	0	1	1	0	1	1	1	1	1	1	0	1	1	1	1	1	1	1	1	1	1	1	1	0	1	1	1	1	0	[A/C]	TTTACAWCAACAGACACGACCTCTTGGAATCGGGCACTAAAAACGGCAGCATGAAAGAGA[A/C]GCACTCCCTGCGGCGGAGCGAGCGAAGGAGACGGGGCGGGGGCGGGGGCGGATCGGAGGA
i_SCRI_RS_120481	SCRI_RS_120481	SCRI_RS_120481-120480	SCRI_RS_120481	1H	103.4	1	0	1	1	0	1	1	1	1	1	1	0	1	1	1	1	1	1	1	1	1	1	1	1	0	1	1	1	1	0	[A/C]	ATAAATCTGGTCAAACATAGAGAAGTATGACTTCTGAAAAAATTAATACACCTTATGTTT[T/G]GGAACAGAGTGAGTACATAGTATATTGTAGCTATACTTGAGTTAGACCTGTGAATTTGTG
i_SCRI_RS_219889	SCRI_RS_219889	SCRI_RS_219889-219888	SCRI_RS_219889	1H	103.8	1	0	1	1	0	1	1	1	1	1	1	0	1	1	1	1	1	1	1	1	1	1	1	1	0	1	1	1	1	0	[A/G]	GATGCATCAAATTAACAACGAGATTGAGTCCATCTTGCGGGGCATAATTGCAAAAAGGAT[A/G]CAAGCTATCCATGAAGGAGAAAACACAAAAGATGACCTACTCGGCTTATTACTSGAGTCA
i_SCRI_RS_238125	SCRI_RS_238125	SCRI_RS_238125-238124	SCRI_RS_238125	1H	104.2	1	0	1	1	0	1	1	1	1	1	1	0	1	1	1	1	1	1	1	1	1	1	1	1	0	1	1	1	1	0	[T/C]	TGACCCGGCCAAATTCTTCCTGCCGCGTCCGGAGCCAGACCTGGATGCGCTCCTCCCCGA[T/C]GGGTTCATGGAGAGGACACGAGATAGGGGGRTGGTGCTGAAGATGTGGGCGCCGCAGGTG
i_SCRI_RS_155997	SCRI_RS_155997	SCRI_RS_155997-155996	SCRI_RS_155997	1H	104.7	1	0	1	1	0	1	1	1	1	1	?	0	1	1	1	1	1	1	1	1	1	1	1	1	0	1	1	1	1	0	[A/G]	AATGCTGTTTGTCACCAATGTCTAAGTCTAAGGCACTTTGGTGGTTGTCTTTGAACATCC[A/G]GAACATCTTTAGCACCGTGCACCCTGTTTTAATTGGTACTCTGTTCAATGGATCTCTATC
i_SCRI_RS_224392	SCRI_RS_224392	SCRI_RS_224392-224391	SCRI_RS_224392	1H	112.3	1	0	1	1	0	1	1	1	1	1	1	0	1	1	1	1	1	1	1	1	1	1	1	1	0	1	1	1	1	0	[A/G]	TCGAGCACTGTTGGCCTAGCTGCTGCTGCTACGCTTGGC[T/C]GTGCTGCTTCTTGCGGGTGCGGCGTCCAGCCACGCCCAGAAGTACAACGCGGTGTTCAAC
i_SCRI_RS_137116	SCRI_RS_137116	SCRI_RS_137116-137115	SCRI_RS_137116	1H	116.3	1	0	1	1	1	1	1	1	1	1	1	0	1	1	1	1	1	1	1	1	1	0	1	1	0	1	1	1	1	0	[T/G]	TGCCTAGCAGAGCTAGCATTGATTTTTATTTATTTTTAGATACTGAACCTGTCAAAGATC[T/G]CTGGACCATCAGTATACTTCGTAATGTAAATGCTGTAGCGCACKGGAGATGACGTCGCTT
i_11_20908	11_20908	11_20908	BOPA1_5283-1090	1H	116.5	1	0	1	1	1	1	1	1	1	1	1	0	1	1	1	1	1	1	1	1	1	0	1	1	0	1	1	1	1	0	[T/C]	GGAGTTATGCGCGAAGCTGCGGACTAACGAGGCTTGTAATCTCATCGAGAAGCACAGCTGGGCACTCTTTGGAGAAAAGATGGGCTCCACGGAGATTGACGAGGCGGTGATACTTGATCC[A/G]GCATCCCTAAAAAGGCTGCTGCTTGAAGCCATTGCATTCGGTTCCTTCCTTTGGGATACCGAAGACTATGTTGATGAGATATACAAGTTGCAGGACAGCTGAAAATTGATCTCCAGAAGA
i_11_11528	11_11528	11_11528	BOPA1_ConsensusGBS0687-3	1H	116.5	1	0	1	1	1	1	1	1	1	1	1	0	1	1	1	1	1	1	1	1	1	0	1	1	0	1	1	1	1	0	[C/G]	GTTGCTATGGACCTACTCTCCTGATTTCGTGGCATTGCATGGACAAGTCCCAACTCCTATGTCAACAGTCTTGTGTTCAGGTGCATGCCTTTGTTGCTTTGAACAATGTTTGATAGCCAA[C/G]ACTTTGTAAGKGTGAGGGYACTGATTAGTTTTAAGAATCCACCTAGCCATTTAATCTATTTGCTGTCATGTAGCAGTAATTATTG
i_11_10586	11_10586	11_10586	BOPA1_4027-1814	1H	117.5	1	0	1	1	1	1	1	0	1	1	1	0	1	1	1	1	1	1	1	1	1	0	1	1	0	1	1	1	1	0	[A/G]	AAAAAGTAAGCTGAAGGATACGGAGTAACAATCTGCCGGCTGATAAAAGATGCCAGAGCAAATACCGTAGGGATGCTCAAAATCGAGCTTCCCATCACAATAAGATGGTCACAGTATATC[A/G]CACGAGAAAAGTCGCAGGAGCAGATGTAGTGCTTCACATGCGACTTCTCCATCGTCAATTAGCCAGACCATGCCGCGTTGCCAACAGAGCTCAGCCCGTCATGGAAGGTGTTGTACTCTA
i_SCRI_RS_159031	SCRI_RS_159031	SCRI_RS_159031-159030	SCRI_RS_159031	1H	118.1	1	0	1	1	1	1	1	0	1	1	1	0	1	1	1	1	1	1	1	1	1	0	1	1	0	1	1	1	1	0	[A/G]	GCTGTGGCAAGAGACCGCGCATGGGTGGAAAGGCTGGCAGAGCTAAAACAGATGGAGGCA[A/G]AAAAGAGAGCTGCAATGGCTTKAGGAGCTCCTCTCTCTGGAAACAAACGGCAAGGCAGGC
i_11_10722	11_10722	11_10722	BOPA1_4978-1030	1H	118.6	1	0	1	1	1	1	1	0	1	1	1	0	1	1	1	1	1	1	1	1	1	0	1	1	0	1	1	1	1	0	[A/G]	GAATCGAGTGTTCATCATCAACAAGAAGAAAACAAGGAAGAAAGGGAAAAGGAAGAAGAAGAAAGAATGAAGCCGATGGACATACACATCATCACAGTATCGGTACAGGGATCGACTAAT[A/G]GATCCACCCGTCAATGCAACTCGACCACGCACGGTGCAAGAAAGATGGCACCACCACCACCTTGTGTTGTTTGTTCCTCTCGGATCTCGGATCGGATCAGAACATGGCGCCGAGGACGGC
i_SCRI_RS_162765	SCRI_RS_162765	SCRI_RS_162765-162764	SCRI_RS_162765	1H	119	1	0	1	1	1	1	1	0	1	1	1	0	1	1	1	1	1	1	1	1	1	0	1	1	0	1	1	1	1	0	[T/C]	ATTGATGTAACATCTATCGATGATTCAGTGGATGATTTGCTTGCCGACACTCCTTTCTGC[T/C]TGAGTGACCAGAAACAAACCACACCTGTGCAAGGGCAACAGAACATCTCAAAAGCAAACG
i_SCRI_RS_189967	SCRI_RS_189967	SCRI_RS_189967-189966	SCRI_RS_189967	1H	119.1	1	0	1	1	1	1	1	0	1	1	1	0	1	1	1	1	1	1	1	1	1	0	1	1	0	1	1	1	1	0	[T/C]	CTGCCGGTGCTCGCGCTCCCAGACGGCACCTTCTTCAGCATCTTCTACCCTAAGCGCTAT[T/C]CCTTCCCTGGCTGCGGCTTCGCAGGGTACGAGAGTGTCTGTGGCAGCTGGCTCGTCTTCC
i_SCRI_RS_216088	SCRI_RS_216088	SCRI_RS_216088-216087	SCRI_RS_216088	1H	122.2	1	0	1	1	1	1	1	0	1	1	1	0	1	1	1	1	1	1	1	1	1	0	1	1	0	1	1	1	1	0	[A/G]	GATTTCTCCTCAGAACATGAGAGGCGCTCTAGGCTCTGTGAACCAGTTGTCGGTAACGAT[T/C]GGTATCGTGTTGGCCTACATTCTCGGCATGTTTGTTCCTTGGAGGATGCTTGCAGTGATA
i_SCRI_RS_207416	SCRI_RS_207416	SCRI_RS_207416-207415	SCRI_RS_207416	1H	126	1	0	1	1	1	1	1	0	1	1	1	0	1	1	1	1	1	1	1	1	1	0	1	1	0	1	1	1	1	0	[A/G]	AACAAGGTTACCATAACAGATGATTTTGTGGTCTTATTTGGTGTATAGAATTCTTGGCTT[T/C]GGTTAAAGATCATTCTGATCTTGAGCGCCTATAGACATGCTGGTGTACATAGTATATACT
i_SCRI_RS_162628	SCRI_RS_162628	SCRI_RS_162628-162627	SCRI_RS_162628	1H	128	1	0	1	1	1	1	1	0	1	1	1	0	1	1	1	1	1	1	1	1	1	0	1	1	0	1	1	1	1	0	[A/C]	GGTGGCGCACTACGGCTTCATCCCGCTCGTCATCGCCGTCGGCGTCATCAAGTCCGACCC[A/C]AGGCCCTCCCTGTTCCAGCTCCTCTCCCCGGTCTGATCGATCCCCGCACCCCGTCAGCAT
i_SCRI_RS_182206	SCRI_RS_182206	SCRI_RS_182206-182205	SCRI_RS_182206	1H	128	1	0	1	1	1	1	1	0	1	1	1	0	1	1	1	1	1	1	1	1	1	0	1	1	0	1	1	1	1	0	[A/G]	GATATATTATGTACATGCTCATGGTGACTGACTTAACGATGCCCTTGCTGGTAGCCCATC[A/G]CGGCATCCGGAAGAAGATCGGCRTACGACACCATGCCACCATACTCCGACGATCGGTGTG
i_SCRI_RS_184058	SCRI_RS_184058	SCRI_RS_184058-184057	SCRI_RS_184058	1H	128	1	0	1	1	1	1	1	0	1	1	1	0	1	1	1	1	1	1	1	1	1	0	1	1	0	1	1	1	1	0	[A/G]	GGAGACGTCATCCACGACAGGATCTACCGATGCAGGAGCCTTTTCTTCGTACGCCGCATC[A/G]TGCACGCCAAGAGCGGCGCGGCCAGACGGGTCGAGGAGCTTGGACCAGGCAGCATCCCAT
i_12_30517	12_30517	12_30517	BOPA2_12_30517	1H	130.6	1	0	1	1	1	1	1	0	1	1	1	0	1	1	1	1	1	1	1	1	1	0	1	1	0	1	1	1	1	0	[A/G]	GGCGACACCGCGCTTCAGAATCGGGTTGTAATACGTGAAAAGCGCCAGAGGGCAGGACAG[A/G]TCGGGCACCACCTCTTTCACCATGGAGATGACATCCTCAAACGTGGTGCCCTTTGTCAGC
i_SCRI_RS_4928	SCRI_RS_4928	SCRI_RS_4928-4927	SCRI_RS_4928	1H	131.9	1	0	1	1	1	1	1	0	1	1	1	0	1	1	1	1	1	1	1	1	1	0	1	1	0	1	1	1	1	0	[A/G]	ACTGGCCGTTCTCATCTGCTGGCTCATGTTATGTAAACTGTTGTCTATTGTCTGTAGATA[T/C]TATGCTGATTGTGTTACGCTTAACTGTTAGTACTCCCGTTAGGGACAGCTCGTGTATCCT
i_SCRI_RS_153896	SCRI_RS_153896	SCRI_RS_153896-153895	SCRI_RS_153896	1H	132.4	1	0	1	1	1	1	1	0	1	1	1	0	1	1	1	1	1	1	1	1	1	0	1	1	0	1	1	1	1	0	[A/G]	ATCTCAGATGCCAGGGAGTTTYACAATGCCTATCAACCGGGCTACAGAGCATGATAACCC[T/C]GGATCCGGATTTCAATTTGTAGAACATGGAAAAAAGGATCACCACCAGCAGCAGCAGCAC
i_12_30231	12_30231	12_30231	BOPA2_12_30231	1H	132.5	1	0	1	1	1	1	1	0	1	1	1	0	1	1	1	1	1	1	1	1	1	0	1	1	0	1	1	1	1	0	[T/A]	ACTGCTCTACGATATAACTTTGTCTCTCTGCTAAGACAATGGCTTTGATTGGATTTAGTT[A/T]GTTAGTTAGTCGATTGTGTCGTGTGGTACCATGTTATCTTCCAAGTTAAATCCTCggaag
i_12_10746	12_10746	12_10746	BOPA2_12_10746	1H	132.5	1	0	1	1	1	1	1	0	1	1	1	0	1	1	1	1	1	1	1	1	1	0	1	1	0	1	1	1	1	0	[A/G]	GTTCCTAACCCTTGACATCTCTTCCATTACAGCATCCTTCAGGTCCTCTATATCAGCATC[A/G]GGTCGTACAGCATATAGAGCAGTCCCAGCAATTGCATGTTCGAGACCCTGAGCTGATATT
i_11_20772	11_20772	11_20772	BOPA1_4592-118	1H	132.7	1	0	1	1	1	1	1	0	1	1	1	0	1	1	1	1	1	1	1	1	1	0	1	1	0	1	1	1	1	0	[T/C]	CGGCGGCGGGCTTGGCAGCGGAGGCTTCGAGGACCACCTTGTCGTCGTCCTCCTCGTAGTCGAGCAGCTCATCCTCGTACACGTCGTTCTCCCCCGTCCTGGACTCGGCCATCCTATTCA[A/G]CCCTAGTAGAAACCAACCAAACCAGATCTACTCCGTATGAATCCGGTAGGGTTTTGGGCGGCTGCCGGAACGGAAGAGGATGAAGGGAAGGGAAGGGAGGATAGAGCTTGGGCTTGG
i_SCRI_RS_195067	SCRI_RS_195067	SCRI_RS_195067-195066	SCRI_RS_195067	1H	132.7	1	0	1	1	1	1	1	0	1	1	1	0	1	1	1	1	1	1	1	1	1	0	1	1	0	1	1	1	1	0	[T/C]	GTATCTCGGAGAGATGTATGCAGGCTGGCGTAACGCCACTCGTTTTTTTTTTCCTTTATT[T/C]TTAAAATTAAAATGGCGACTGCCTGCGTGCGAATATATATACMCATGTGAACAAAGTTGG
i_11_10443	11_10443	11_10443	BOPA1_3263-2865	1H	133	1	0	1	1	1	1	1	0	1	1	1	0	1	1	1	1	1	1	1	1	1	0	1	1	0	1	1	1	1	0	[T/C]	CCGACTTACTTGTTCATTCTACGGGCACCCATACAGCTAGAGTTCCAGGTGCTACCTACATACATAAGATAGATAGATTGATAGAYAGATAGATAGGTTTTATACAGACACGCGGTGACG[A/G]AGGTCAGCATCCATCAAGTTCGACAACAGCCGAGCCCATCAGCAGAAGAACATGGAGCTCCTCACTTTCTCATGCAGCCGAGGCAGCTCCGGCACCGAGGCGCTGCCCACCGACGTGTGG
i_SCRI_RS_166806	SCRI_RS_166806	SCRI_RS_166806-166805	SCRI_RS_166806	2H	0	1	1	0	0	1	1	1	1	1	1	1	1	1	1	1	1	1	1	1	0	1	1	0	1	1	1	1	1	1	0	[A/G]	GTCATTCAGTGAATTTGCTAGCACCAAAGCCACATTCATGATTCCAGACGTCAAGAATAT[A/G]GCAACCTCCCGAGCTTGCAACCTCAGCGTTATCCTTATCCGCTGTGCTTCACAAGGGCAA
i_SCRI_RS_219333	SCRI_RS_219333	SCRI_RS_219333-219332	SCRI_RS_219333	2H	0	1	1	0	0	1	1	1	1	1	1	1	1	1	1	1	1	1	1	1	0	1	1	0	1	1	1	1	1	1	0	[T/C]	AGTGGCGGTCGCGCTCTCGCATGCTGCCGTTCTAGAGGAGTCTCAGCTGATGCGAGACAA[A/G]CTTGCTCAGCAGCACAGGGACTTGCTGCAGGCAAAGCATGAGGCTGTGATGGCAACCGAA
i_SCRI_RS_225720	SCRI_RS_225720	SCRI_RS_225720-225719	SCRI_RS_225720	2H	0	1	1	0	0	1	1	1	1	1	1	1	1	1	1	1	1	1	1	1	0	1	1	0	1	1	1	1	1	1	0	[A/G]	AATCGAGGGGAGGAGSAGATGCGAATCTCCTTTTCTCTTCCCTTCTTCTTGTTGTTGTTG[T/C]TGCTTCTTGGATGGATCGGCCCCTAATGCCGCCCCGATTCGATCCACCACCTCCGCCGGC
i_SCRI_RS_173486	SCRI_RS_173486	SCRI_RS_173486-173485	SCRI_RS_173486	2H	2.3	1	1	0	0	1	1	1	1	1	1	1	1	1	1	1	1	1	1	1	0	1	1	0	1	1	1	1	1	1	0	[T/C]	GGTTATGACTAATCGAGAATCATCTCGGTTATGGCAGTGAGGCCGCCTCCATCTGCTGTT[T/C]CAGCTCTAGCATTAGTAAACAAGAACACTTCTGTAGCTGACACCGTGTTATAAGAAGTTG
i_SCRI_RS_10642	SCRI_RS_10642	SCRI_RS_10642-10641	SCRI_RS_10642	2H	3.8	1	1	1	0	1	1	1	1	1	1	1	1	1	1	1	1	1	1	1	0	1	1	0	1	1	1	1	1	1	0	[A/G]	GTGCACCCGTCTCCTTGCTTGATTGCTTTACTCCCCGCGCCGCACC[T/C]ACTCCCGGATCTCATCTCACATCCCAGATCCGAACCCTAACCAACTCTCGCCCCAGATCC
i_SCRI_RS_184395	SCRI_RS_184395	SCRI_RS_184395-184394	SCRI_RS_184395	2H	4.5	1	1	1	0	1	1	1	1	1	1	1	1	1	1	1	1	1	1	1	0	1	1	0	1	1	1	1	1	1	0	[A/G]	TGTCAGAGAAGTTGCTGCCCAAGACACTGAATGAGGGTGAAGATAAGCTCTCTTCGCAGA[A/G]AATTTCATCAAAGAGCAAGGAAAATTATTCTTCAGTGCCGCACCGGAAGGAGAATTCTAA
i_SCRI_RS_168604	SCRI_RS_168604	SCRI_RS_168604-168603	SCRI_RS_168604	2H	5.5	1	1	1	0	1	1	1	1	1	1	1	1	1	1	1	1	1	1	1	0	1	1	0	1	1	1	1	1	1	0	[A/G]	CTCGGCTTCAACAACGGCAGCCTCACCTCCGTGGACCTCGTCCGCTTCTACCTGGACCGC[A/G]TCCGCGGCCTCAACCCGCTCCTCCGCGCCGTCATCGAGGTCAACCCTGACGCGCTCCGGC
i_SCRI_RS_133377	SCRI_RS_133377	SCRI_RS_133377-133376	SCRI_RS_133377	2H	6.3	1	1	1	0	1	1	1	1	1	1	1	1	1	1	1	1	1	1	1	0	1	1	0	1	1	1	1	1	1	0	[T/C]	TTTGAGCTGCTCTCSGAAGCTCTTGGGCTCAAACCAAGCTACCTAAAAGACATGGAGTGC[A/G]ACCAAGGACAGATCTTACTCTGCCACTATTACCCTCCCTGCCCTCAGCCTGAACTCGCCA
i_SCRI_RS_13476	SCRI_RS_13476	SCRI_RS_13476-13475	SCRI_RS_13476	2H	6.3	1	1	1	0	1	1	1	1	1	1	1	1	1	1	1	1	1	1	1	0	1	1	0	1	1	1	1	1	1	0	[T/C]	CGGCGGCGAGGGCACCGACAAGGCGCGGCTCTACACCCGCGATCCGGCGATGGCCGTCAA[A/G]TACAACTGCAACTTCGACCTGCATCAGTCCATGGTGGCCAACTGGCGCGACACCCTCTAC
i_SCRI_RS_169758	SCRI_RS_169758	SCRI_RS_169758-169757	SCRI_RS_169758	2H	6.4	1	1	1	0	1	1	1	1	1	1	1	1	1	1	1	1	1	1	1	0	1	1	0	1	1	1	1	1	1	0	[A/T]	CTCCCTGTCCATAGAAGAGGCTAAACAGGAGATACAGAAGTCCATAGCTTCACTAACAAC[A/T]GACCTGCTAAGGTTGCTTCTTAGAGAAGATAAAGTTGTTCCCATGCCATGCAAGGAGATC
i_SCRI_RS_187012	SCRI_RS_187012	SCRI_RS_187012-187011	SCRI_RS_187012	2H	6.4	1	1	1	0	1	1	1	1	1	1	1	1	1	1	1	1	1	1	1	0	1	1	0	1	1	1	1	1	1	0	[T/G]	CGCACCTTCACTTTCACCAAGTCCGGCTCTTCTTCTTCCCCATGTCGACGGCC[A/C]AGGTGTTGCTCCCGGTGCCTAAGTCTGTCTCTCACCATCATCAAAGGAACCCTCTTCGCC
i_SCRI_RS_192463	SCRI_RS_192463	SCRI_RS_192463-192462	SCRI_RS_192463	2H	6.5	1	1	1	0	1	1	1	1	1	1	1	1	1	1	1	1	1	1	1	0	1	1	0	1	1	1	1	1	1	0	[T/C]	CTCTTCGCCCTGCAGATCAAGATGTTCAACGCCGTCATGAGCTTCCCCGTCTTCTCCTTC[T/C]TCCCGGCAATCACCAAAAAGATATTCTGGAAGCGGTGGGCGTACTACGAGGACTTGGCGA
i_11_21377	11_21377	11_21377	BOPA1_8930-370	2H	7.2	1	1	1	0	1	1	1	1	1	1	1	1	1	1	1	1	1	1	1	0	1	1	0	1	1	1	1	1	1	0	[A/G]	CCAGCGTATGCAGATTATATGGCCAGGGTACAGGAGATTGCCAATGCTGGCTATAAGATGAACTTTGGCAATCCAGCTATGCAGCAGCAGCTACTTGCAAACGCAAACTGGCCTTATGGG[A/G]TGGCTGCTAGATATGGTATGCAATCGTCTCTTTGGCAGTTCGCCGGCAACAGCACTAATCAGTTTCAAGGTGTTCCAAAGGACTGGCGTAGTGGTGACTGGCTCTGCAGCTGTGGATTCC
i_SCRI_RS_159503	SCRI_RS_159503	SCRI_RS_159503-159502	SCRI_RS_159503	2H	8.3	1	1	1	0	1	1	1	1	1	1	1	1	1	1	1	1	1	1	1	0	1	1	0	1	1	1	1	1	1	0	[A/G]	GAAGCTTTCGACCGGTGCAACGCCGTGCACCCCTTGTGCTACTGGTTCAG[A/G]GTGGAGGGCATGGACTTCGCCGCGGAGCAGAAGTACATGAAGGGGGACTACCTGGAGATG
i_SCRI_RS_192552	SCRI_RS_192552	SCRI_RS_192552-192551	SCRI_RS_192552	2H	8.6	1	1	1	0	1	1	1	1	1	1	1	1	1	1	1	1	1	1	1	0	1	1	0	1	1	1	1	1	1	0	[A/G]	CCAGAAAAAGCACATGGGGAGCTCAAGGTTTGGCAAGAGCTGCTTCAGGCCAACCAGAAA[A/G]CCAGCAAGAGCGCCATGGAAGCCAGAAAGTGGCGTCACAAGGAAGCTCTCTTTCCCGGTG
i_SCRI_RS_231057	SCRI_RS_231057	SCRI_RS_231057-231056	SCRI_RS_231057	2H	8.9	1	1	1	0	1	1	1	1	1	1	1	1	1	1	1	1	1	1	1	0	1	1	0	1	1	1	1	1	1	0	[T/C]	AGCGTCTCCAGTGTGAGCAGCACCGATGATCTAACCGAGGATGTTGGGGA[T/C]GACACGGAACACTACAAGCAGCTGGGYCTCAATGTGGTGTCCAGCCTGGGAGACGACCTC
i_SCRI_RS_204158	SCRI_RS_204158	SCRI_RS_204158-204157	SCRI_RS_204158	2H	9.2	1	1	1	0	1	1	1	1	1	1	1	1	1	1	1	1	1	1	1	0	1	1	0	1	1	1	1	1	1	0	[A/G]	GGAACGGGGACATAACAAACTCTTTCGAGAGCTCGTCGAGGCCAACTCATTGCTCCTAGG[A/G]GGATTCAACCTGGTGGACTACTTCCCCAGGTTRGTGCAGATGGACATCATCAGSAGGATG
i_SCRI_RS_144545	SCRI_RS_144545	SCRI_RS_144545-144544	SCRI_RS_144545	2H	10.5	1	1	1	0	1	1	1	1	1	1	1	1	1	1	1	1	1	1	1	1	1	1	0	1	1	1	1	1	1	0	[A/C]	GACGCTCATCCAGTACGAGGGCTACTGGTTCAAGCCGAAGATCTTGGAGGGGGTCCTGCG[A/C]GCCAGGCGGGCCTTCACGCCCCGCGCCGACGACGTGGTCCTCGCCACGCAGCCCAAGTGC
i_SCRI_RS_141564	SCRI_RS_141564	SCRI_RS_141564-141563	SCRI_RS_141564	2H	12.1	1	1	1	0	1	1	1	1	1	1	1	1	1	1	1	1	1	1	1	1	1	1	0	1	1	1	1	1	1	0	[T/C]	CAGAAGATCTCGATGTGTATAATTTGAGTCATGTTTGACGAGCRATGCATGTGTCTTAGG[A/G]TGTCTGGATTCCTATTTGCTGTGTTGGACACTAAACACTTACCTCAATAGAACTGTCCAT
i_SCRI_RS_231806	SCRI_RS_231806	SCRI_RS_231806-231805	SCRI_RS_231806	2H	12.1	1	1	1	0	1	1	1	1	1	1	1	1	1	1	1	1	1	1	1	1	1	1	0	1	1	1	1	1	1	0	[A/C]	CGCCCATCTCTCCCACGTCGACGATRGCCGCGGCTTCACAAAACGCGAGCTGCTCCGCCG[T/G]ATGGTCGTTCGGTCCAGGGCCCGCGCTGCCAATCTCTGCCCATATTCCGGCGCCASCGCC
i_SCRI_RS_155957	SCRI_RS_155957	SCRI_RS_155957-155956	SCRI_RS_155957	2H	12.7	1	1	1	0	1	1	1	1	1	1	1	1	1	1	1	1	1	1	1	1	1	1	0	1	1	1	1	1	1	0	[T/C]	GTTTTACTGTGGGACGCCAATGAGTGCAAGTGG[A/G]TGAGGACAATGAGCCTTGGAGGGCGGACGCTGTTTATTGGCTACGACGATTTCGTCGCGT
i_SCRI_RS_154683	SCRI_RS_154683	SCRI_RS_154683-154682	SCRI_RS_154683	2H	14.4	1	1	1	0	1	1	1	1	1	1	1	1	1	1	1	1	1	1	1	1	1	1	0	1	1	1	1	1	1	0	[T/C]	TTGCCAGCATCATGCGAGGCCACAACCCTGCCATATTATAATCCCACCTCGCTGGCTCCT[T/C]CCCCCACCACGTCGGCATCAAGCTCCTCCTCGCCCCACCTCGCCGGCTTCAAGATCCACC
i_SCRI_RS_159228	SCRI_RS_159228	SCRI_RS_159228-159227	SCRI_RS_159228	2H	16.8	1	1	1	0	1	1	1	1	1	1	1	1	1	1	1	1	1	1	1	1	1	1	0	1	1	1	1	1	1	0	[G/C]	GAGGGCTGCTTATATATAAAGCTAGATCATCCAAAGCAGAACTTGGGAGATCCTGTTGAC[C/G]AAAATGTCACATACTTTTGGTTCGATGTCAAGACTATGCAGGTTGGTAGGTTCACTGAGA
i_SCRI_RS_233272	SCRI_RS_233272	SCRI_RS_233272-233271	SCRI_RS_233272	2H	18.9	1	1	1	0	1	1	1	1	1	1	1	1	1	1	1	1	1	1	1	1	1	1	0	1	1	1	1	1	1	0	[T/G]	GACGGATATGGAGGCACTAGATTATCTGTTCTCGGAGATGGACGAGCGCATATTGGAGTC[T/G]GAGGCATGCGCTGAGGACAACGAGCTTCATAAAATGCATTCATGGCTTCCRGACGGTTGG
i_11_21015	11_21015	11_21015	BOPA1_5880-2547	2H	23.2	1	1	1	0	1	1	1	1	1	1	1	1	1	1	1	1	1	1	1	1	1	1	0	1	1	1	1	1	1	0	[A/G]	TCAGCGCGAGAGCGGCGGCTWGACTACATCAGGGATTYAGCAAAGCTAGTCTTKGAGAGCAGGCCCGAGGATGATGATGCAAGGTTTTTTATCTTGCTAGTTTTGGAGAAGAGCAGGCCT[A/G]GGGATGATGCAGAARGTTTTATCTCGAGGACCGACTAGCGGAAGTAAACCGAGACGAGAGGGATATCGACGTCGTTCTCGTCCTCGTCCTCGCAGGCCACGCCGATGTCCAGGTGCCTCC
i_SCRI_RS_192783	SCRI_RS_192783	SCRI_RS_192783-192782	SCRI_RS_192783	2H	23.2	1	1	1	0	1	1	1	1	1	1	1	1	1	1	1	1	1	1	1	1	1	1	0	1	1	1	1	1	1	0	[T/C]	TGCTCGGGAATGGAGCGCGGGCATGGAATCCGCTCCCGTTCAGCTCAGGAATTCGCACCC[A/G]AGAAGGCTGCTACAGATACACTTCCCACCATTTCTCCTGCCACCGACTCGAGCTCCTGAC
i_SCRI_RS_12516	SCRI_RS_12516	SCRI_RS_12516-12515	SCRI_RS_12516	2H	23.8	1	1	1	0	1	1	1	1	1	1	1	1	1	1	1	1	1	1	1	1	1	1	0	1	1	1	1	1	1	0	[T/C]	GGGTAAGAAATTTGGTTATTCTCT[A/G]CATGTTAGTTAGATCTTGTAGTTAAAAGAAGACTCGAGGAAAAGAAACGTAGTGTTTAAA
i_11_21366	11_21366	11_21366	BOPA1_8787-1459	2H	26.1	1	1	1	0	1	1	1	1	1	1	1	1	1	0	1	1	1	1	1	1	1	1	0	1	1	1	1	1	1	0	[A/G]	CTGGGATGACTCCATCCACAGTTCTGATCCACCAAGCACTCACGGAGGAACCGCCCATCTACCCCCACAAATTCTTCAGAACACTCCTCGATCTAGCGTTTGCAAGGGCAGGCTAGATAC[A/G]CAAGGGCCCTTAAAAACAAGAAAGATATATACATATAAGGGTCTCTAGCCGTGGCGCGCGTCGATTTCAGTGCAAATAAAGGTCGCTTACCGCTATGTACTACGGTATCGATTTGTCTTG
i_11_21265	11_21265	11_21265	BOPA1_7766-492	2H	26.2	1	1	1	1	1	1	1	1	1	1	1	1	1	0	1	1	1	1	1	1	1	1	0	1	1	1	1	1	1	0	[A/G]	AGTTCTCATGAGAAACGCTGGCTCTCGGCCGTCACAGGCATGGCAACAATGGCTAGGAAAAGGAAAAGGTGTTGCAACAACCCTATCCTTGTTGTGCGCAATCCCGGACAACGCTAAGAT[A/G]GTGTGTGTCGCTCGCCGTGCTACGTTCGTGAAAGAAGATTGATCCAATGGGGACCGGGCACAAATGTGCTTGATGCTCTTCTTGACAATAGGAATCAGCTGGTCCTTGGCATTTGCTACT
i_SCRI_RS_7026	SCRI_RS_7026	SCRI_RS_7026-7025	SCRI_RS_7026	2H	26.2	1	1	1	1	1	1	1	1	1	1	1	1	1	0	1	1	1	1	1	1	1	1	0	1	1	1	1	1	1	0	[T/C]	ATTCTCTAGTTCTTCCTCCTCCCCGTCGAAATCGGCATCAGACTCATCCTCTTGCTCCCC[T/C]TTCCTACCCCAGGAGGGGTCCATGGCTGGTTGCGGGGTCTCAACCTCCAACTCCTCATCC
i_SCRI_RS_147371	SCRI_RS_147371	SCRI_RS_147371-147370	SCRI_RS_147371	2H	26.8	1	1	1	1	1	1	1	1	1	1	1	1	1	?	1	1	1	1	1	1	1	1	0	1	1	1	1	1	1	0	[A/G]	TGCTGCCCGGCGGAGCTCGATAAAGATGATCATATTTMCAGCAGCAAACAAAAGGGATTT[T/C]GATGAGCTTGCTCCAAACGTGAAAGAGGGTCTTGACGTTCACTTTGTTGACACATACAAT
i_11_10891	11_10891	11_10891	BOPA1_7144-973	2H	28.7	1	0	1	1	1	1	1	1	1	1	1	1	1	1	1	1	1	1	1	1	1	1	0	1	1	1	1	1	1	0	[A/C]	AATAACCATCAGAGCAGAACCAAGTCAGTTTCATGATCTTAGTGCATCTGGAACACTGGTCTTCAGATTCCCTTTGCTAGGGGCAATAAGGAGATGACAAGAAACCCACAGACATGATTC[A/C]GTGTCGGCCCGATGATCAGCATATGAGATGCAAAAGAAGTGCCAGATGATCCAGCAATATCCTAGCCAAATGCACTCCAACAGTCAGCTGCTGCTTGGTAGCCCACCCCATACTCGTGCA
i_SCRI_RS_192657	SCRI_RS_192657	SCRI_RS_192657-192656	SCRI_RS_192657	2H	29.4	1	0	1	1	1	1	1	1	1	1	1	1	1	1	1	1	1	1	1	1	1	1	0	1	1	1	1	1	1	0	[T/C]	AGCTGCCCAGGGACTAAGTGAGGTCTTTGCCTCTGTTGCTTCCTTCTATTGAGGATGGGA[T/C]ATTCAGTGATAATTGGCGTATCCGGCAGAGTTCGGTGCAACTTTTGGGAGATCTTTTGTT
i_11_21304	11_21304	11_21304	BOPA1_816-265	2H	33.5	1	0	1	1	1	1	1	1	1	1	1	1	1	1	1	1	1	1	1	1	1	1	0	1	1	1	1	1	1	0	[A/G]	CTCCGAGGACTACTGCCTCGCCGTCCGCGACGGCGAGGTCGTGCTCGCCCCCGTCAACCCCAAGGACGAGACCCAGCACTGGCTCAAGGACATGCGCTTCAGCACCACCGTCAAGGACGA[A/G]GAGGGCATGCCGGCCTTCGCGCTCGTCAACAAGGCCACCGGCCTCGCCGTCAAGCACTCCATCGGCCAGTCCCACCCCGTGAAGCTGGTGCCGTTCAACCCGGCGTACGAGGACGCRTCG
i_SCRI_RS_5552	SCRI_RS_5552	SCRI_RS_5552-5551	SCRI_RS_5552	2H	33.9	1	0	1	1	1	1	1	1	1	1	1	1	1	1	1	1	1	1	1	1	1	1	0	1	1	1	1	1	1	0	[A/G]	GAACRCYRRKRGCAGTGGGAATGYTRGCCACCCCAAGTATGACAGTGGCGAGAYCGGGCT[T/C]TCCAAGTACGACAGTGGAGAGATCCCTAGGGGATACGTCCCTTCAGTCACTAACAGCCAG
i_11_20173	11_20173	11_20173	BOPA1_1447-464	2H	38.1	1	0	1	1	1	1	1	1	1	1	1	1	0	1	1	1	1	1	1	1	1	1	0	1	1	1	1	1	1	0	[T/C]	GTTTGCATCTATGGAATCTCTTCTCCCCAGAGGGACTGTCCATGATGGGCCACCGAGGGCGACGACGGAGTCGCGGGCGGCGACGGTGAGTATGTCGGCACAGGAGACGGTCTGCTTGCA[A/G]ATGGCCTCGATCTGCGTCTTGATGCTGTCGATGACGCCGAAGCCCCTCAGCGACCCCGCGTTCGGGATAGCGTTTTGTTCCATGCCKGACAGCAGAACAGATGCGTCGCAGCCTTGGACG
i_SCRI_RS_206586	SCRI_RS_206586	SCRI_RS_206586-206585	SCRI_RS_206586	2H	38.8	1	0	1	1	1	1	1	1	1	1	1	1	0	1	1	1	1	1	1	1	1	1	0	1	1	1	1	1	1	0	[A/G]	TTAGTTGTATATTTTGTACAGAGTATTCAAAACTTGAATGCTACGAAAGATCATATATAT[T/C]ATGACCCTTGTAGTAAGTGTATTGTTTGCACACCTTGTGTTTGGGCAGCTTCAGTGTTTT
i_11_11073	11_11073	11_11073	BOPA1_ABC03253-1-2-279	2H	39.4	1	0	1	1	1	1	1	1	1	1	1	1	0	1	1	1	1	1	1	1	1	1	0	1	1	1	1	1	1	0	[G/C]	GATGAAACTTTCTTGGTAGTTTACTTCATCAGTCGCAGGAGGGAAACATTTCADCACTACATTCATGGGTGGTTCAGGAAAATACATATTTCCACKA[C/G]CACAGATTTGCATACGGCTGCATCAAAATGCTGGTTCAGTAGCTTATACAGAGAACAGGAAGCCTGCAGAACTTGGATAACGGCATGTGAAATGCCAGATTGTTTGCTCAGAAAATAACA
i_SCRI_RS_207244	SCRI_RS_207244	SCRI_RS_207244-207243	SCRI_RS_207244	2H	39.4	1	0	1	1	1	1	1	1	1	1	1	1	0	1	1	1	1	1	1	1	1	1	0	1	1	1	1	1	1	0	[A/G]	TACAACTGGTCCAGGCCCGGCATGAAGACCAGCGTCAAGCTCATCCACGCCAGGTTCGTT[T/C]CCTCTGTCTGCGGGGAGGGGAACTGCTGTAAATTGTGCATTTCATTCTGCCTTGGTTGTG
i_SCRI_RS_78277	SCRI_RS_78277	SCRI_RS_78277-78276	SCRI_RS_78277	2H	39.4	1	0	1	1	1	1	1	1	1	1	1	1	0	1	1	1	1	1	1	1	1	1	0	1	1	1	1	1	1	0	[T/C]	GCACCAGAGAGCTCGATCAGGAGCCGATCGAGAGATCACAGGGACAAGTCCACCGCG[T/C]GATCCCATCGCCCGYCCATGGCGTCCTCCGAGCTCACCTACCGCGGCCAGCCGGCGGCGG
i_SCRI_RS_89851	SCRI_RS_89851	SCRI_RS_89851-89850	SCRI_RS_89851	2H	39.4	1	0	1	1	1	1	1	1	1	1	1	1	0	1	1	1	1	1	1	1	1	1	0	1	1	1	1	1	1	0	[A/G]	TTTAACTGTACACATACTTACTCTTATTTGATTCTTCTACCTTGGCAGGCTTCATGCTCA[A/G]GCCCTTACCCTGGCTGCCCTGGGTTGTTCCGCGCTGGTGGAGTACTATGATCACCAGTCA
i_12_30657	12_30657	12_30657	BOPA2_12_30657	2H	39.7	1	0	1	1	1	1	1	1	1	1	1	1	0	1	1	1	1	1	1	1	1	1	0	1	1	1	1	1	1	0	[T/C]	CCAGATTGCCAAGACTATATGCATGATTGGAGTGGTGGAGAGATACAAAGAGCTTTCGAA[A/G]TTCAACCTAAGGCAGCTGACCTCGCCACCGGAGAAGTAGTTTCTTACTCCTGGTGCCGTT
i_11_10399	11_10399	11_10399	BOPA1_2964-382	2H	39.7	1	0	1	1	1	1	1	1	1	1	1	1	0	1	1	1	1	1	1	1	1	1	0	1	1	1	1	1	1	0	[A/G]	GTTCGATATGGGTGGAAGCAACTATGATGAYGACTGGGTGTTGCCCAGTGCTGACATCACTCTTGTTCTTGTTGGAAAACTTGGCTATGGCAAGAGTGCAACTGGCAATAGTATCCTTGG[A/G]CGGGAAGCATTTGTATCAGAATACTCTCATGCTAGTGTGACAAATACTTGTCAGATGGGAAGCACCATGCTGACGGATGGCCGCACCATCAATGTTATTGATACACCAGGATTATTTGAC
i_SCRI_RS_81287	SCRI_RS_81287	SCRI_RS_81287-81286	SCRI_RS_81287	2H	39.7	1	0	1	1	1	1	1	1	1	1	1	1	0	1	1	1	1	1	1	1	1	1	0	1	1	1	1	1	1	0	[A/G]	GTTCGATCCTCCTAATGTCTGTACATGATGCTTTAATTGGGCTCATCTTCTGGTATCATC[A/G]CCGTTTGCTGCACTTGTTTGCACCATTAACCCGGTAGAAGTTGAAGGATTATTGAGTGTA
i_11_10919	11_10919	11_10919	BOPA1_7623-818	2H	40.1	1	0	1	1	1	1	1	1	1	1	1	1	0	1	1	1	1	1	1	1	1	1	0	1	1	1	1	1	1	0	[A/G]	CTCCATGGTTGTGATCACCGATCATCTGTGCTTGCAATCAGTGTGCAGTTCGTCGACCATTCTGTATTCTGCAGTCTTCATAAAGGGCAAGGAAAAGCGGATGTCTGATTGTAGCAGAGT[A/G]GTAGAGCAGATGTCTGATGGCTATAAATTTTATCATGCTGTAGCTTATCAGGAAGCTACTGCATTGTATCGCGTGAAATGTGAAGTAAGGATTATGATAATGGATACATTTCCTCTTGGA
i_12_30432	12_30432	12_30432	BOPA2_12_30432	2H	40.8	1	0	1	1	1	1	1	1	1	1	1	1	0	1	1	1	1	1	1	0	1	1	0	1	1	1	1	1	1	0	[A/G]	AATGAATAAGATCATGTGTACATACACGAAAGAACAACCGAGTCATGTGCACAGATGAAC[A/G]CATACCAGCACGCAAATGATAATTACAAAGTAGTAATAATCATCATGGGTGCATGGAACA
i_SCRI_RS_177405	SCRI_RS_177405	SCRI_RS_177405-177404	SCRI_RS_177405	2H	40.8	1	0	1	1	1	1	1	1	1	1	1	1	0	1	1	1	1	1	1	0	1	1	0	1	1	1	1	1	1	0	[T/C]	GKCGATCTCCTCCTCCTTCGGCTGTCATATGTGAGCATCACATCAATTGTCAGTCATCGG[T/C]GGCCCTCATGGCGATGCCGGTCTCACCGGCCGCAAGATATCATCGACACCTACGGTGGCT
i_11_10342	11_10342	11_10342	BOPA1_2651-1774	2H	41.9	1	0	1	1	1	1	1	1	1	1	1	1	0	1	1	1	1	1	1	0	1	1	1	1	1	1	1	1	1	0	[T/C]	GCTAGTCCTAATGTGGCATTCCATTCTACACGAATGGCAAGTCCCAAAACTTTCAGACGATCATAGTACAGCAATACACCACAAATTCCCGCCATATCTCCGTGCTGCTCACTCGTCAGC[A/G]TGCTTCTTCTTTTTCTTCTTCTTGGCAGACACGTCAGTCTCCATGGGGGTGTCCTCGGCGTCTGATTTCTTCTTCTTTTTCTTCTTCTCGCCGTCCGCRTCAGCTGCAGGGGTCTCCTCG
i_SCRI_RS_229103	SCRI_RS_229103	SCRI_RS_229103-229102	SCRI_RS_229103	2H	43.7	1	0	1	1	1	1	1	1	1	1	0	1	0	1	1	1	1	1	1	0	1	1	1	1	1	1	1	1	1	0	[T/C]	AYGAGSGGGGTGGGCTTTCCCGCTCAGCCCATTTTTGAGGTCCTGTAAAATGCACCTGCT[T/C]ATCTTGGTAACCATGAGGTTGCTATTCATCCAAAAAAAAAAAAAAAA
i_SCRI_RS_171029	SCRI_RS_171029	SCRI_RS_171029-171028	SCRI_RS_171029	2H	43.8	1	0	1	1	1	1	1	1	1	1	0	1	0	1	1	1	1	1	1	0	1	1	1	1	1	1	1	1	1	0	[T/G]	ATTCCGATCTGGATCACCCGCGGCCATGGAATCCCTTCCCGTCGCCGTGGTGACAGTACC[T/G]TTCCCGGCGCAGGGCCACCTGAACCAGCTCCTGCACCTGTCGCTGCTGCTCGCGAGGGAG
i_SCRI_RS_194318	SCRI_RS_194318	SCRI_RS_194318-194317	SCRI_RS_194318	2H	44.4	1	0	1	1	1	1	1	1	1	1	0	1	0	1	1	1	1	1	1	0	1	1	1	1	1	1	1	1	1	0	[T/C]	CCCCCTCTAGTGTAAAGACTCGTATCTGTGCCAGACCCGCAAATTTCTGAATTTGTGATG[T/C]TGGTATATGAATGAGACTCGTATCATCTATTTATGTCAGACCCGAAAATGCCAGACCCGC
i_SCRI_RS_152206	SCRI_RS_152206	SCRI_RS_152206-152205	SCRI_RS_152206	2H	46.4	1	0	1	1	1	1	1	1	1	1	0	1	0	1	1	1	1	1	1	0	1	0	1	1	1	1	1	1	1	0	[T/C]	CAATTTTTGGTCAAATTCTCAGATGAGCCTGGTGCAGTCATGCCATAGGAAATTAACCGA[T/C]CGCCCTTATTGAATCCAAAATATATTCTTTGTTGTACAATATAACATCTTGTTGACCCCT
i_SCRI_RS_14801	SCRI_RS_14801	SCRI_RS_14801-14800	SCRI_RS_14801	2H	48.4	1	0	1	1	1	1	1	1	1	1	0	1	0	1	1	1	1	1	1	1	1	0	1	1	1	1	1	1	1	0	[A/G]	CATTATCCTTTCTGTTAAAAAAAAAAAAAAAAGTTGTTTATGTTCTACGTTTCCTTTCAA[T/C]TGATGTTTTGTTTGTGCATTCATGACATGATTTCTTGTCTGTGAATTCATGAGTTTGTTT
i_SCRI_RS_239231	SCRI_RS_239231	SCRI_RS_239231-239230	SCRI_RS_239231	2H	49.2	1	0	1	1	1	1	1	1	1	1	0	1	0	1	1	1	1	1	1	1	1	0	1	1	1	1	1	1	1	0	[T/C]	CTGCCGGGTGTGATGCAGGCTCGCCATGGTTGTTCCGCACCGGTTGGAAGTCTCGGCGCC[A/G]TTGCTCGTGTTTTCTAGAGCACCTGCTGACCGACAATGCAAAGGTTCCTGACCCAAACAG
i_SCRI_RS_221843	SCRI_RS_221843	SCRI_RS_221843-221842	SCRI_RS_221843	2H	49.4	1	0	1	1	1	1	1	1	1	1	0	1	0	1	1	1	1	1	1	1	1	0	1	1	1	1	1	1	1	0	[T/C]	AAACATGGACGAGGCGGTCGACACTCTGACRCGTGCCGGTGTCCCGCAGGATGAGATGGC[A/G]GCCTTAGAAAGGCAGCTAGCTTCTGGACCATCCCCAGCGCCAGCAGCAGCACCGAGCACC
i_SCRI_RS_198148	SCRI_RS_198148	SCRI_RS_198148-198147	SCRI_RS_198148	2H	50.4	1	0	1	1	1	1	1	1	1	1	0	1	0	1	1	1	?	1	1	1	1	0	1	1	1	1	?	1	1	0	[A/G]	GCTGCTCRTGGACACGCCGTCGACGGCCACCATCATCGACACGTACCGGGACAACGGCGA[T/C]GGTGGAGCTGATGTCCCGCTCTGGAGCTACTAGCGGTTCCCCAGCTGATTCTGCTCAGAT
i_11_10297	11_10297	11_10297	BOPA1_2417-924	2H	50.9	1	0	1	1	1	1	1	1	1	1	0	1	0	1	1	1	1	1	1	1	1	0	1	1	1	1	1	1	1	0	[A/G]	AGAAGGCCAGCCCACGGCGATCGTCGATGACATGAGGAAGTCGCTGATTGACAGCTACGTCTAAATGATCAAAGGGCATGGGATGTGGTTCTTGAACGGTACTTTTGGTTGACAGTAGCA[A/G]AAAAACATGCCTGTCTAAGCTCTTACTTCTGGTGTACCTTCGTCTTCCGAATTTGGAATTACAAACTTGTGCTTTGTCCTGGTAAAGCTTACGGTATTTGAAGGTGTGCACTTACGCTAT
i_11_10498	11_10498	11_10498	BOPA1_3598-489	2H	50.9	1	0	1	1	1	1	1	1	1	1	0	1	0	1	1	1	1	1	1	1	1	0	1	1	1	1	1	1	1	0	[A/G]	GGGAAGACAGCACAGCTTGACTGCCCTTCTTCCAGTAAACGCTGCCATGTTGTTGCCCACTCCCAGAAACGGCCACAACCTTACTGAAGTTGATCTTCGGTTTTAGTTTCTCAAGCAGCA[A/G]TTCCAAAGCCTCCACCCACATTATGGTTGGTGAATAAATACGGCCGTCATCTGTAGGATCTCTGTAAACCCCACCCTCGGTTTTGTAGTGCGGTAACTCAGAGTCAAAATTAACAGTTTC
i_11_21005	11_21005	11_21005	BOPA1_5823-1073	2H	50.9	1	0	1	1	1	1	1	1	1	1	0	1	0	1	1	1	1	1	1	1	1	0	1	1	1	1	1	1	1	0	[A/G]	AGGAAGGTATACGAGCAAAGAATAATCGCATTACTCTCACTGGTCACCACTAACGCATGTACACAACCAAGAAGGCCAGGCAATTTAAACACCACACGACCGAAGTGCTACTAACAATCC[A/G]AAGCTAAAAGCAATCAAAGAAAATTACATACGGGGATAATGTACAAGCAAGCACCAATGGAACAGTTGACATCGTGTGTTTTGGCTTCCGCGAGAGAGACCTGTACTGCACGAGACTTCC
i_SCRI_RS_151576	SCRI_RS_151576	SCRI_RS_151576-151575	SCRI_RS_151576	2H	50.9	1	0	1	1	1	1	1	1	1	1	0	1	0	1	1	1	1	1	1	1	1	0	1	1	1	1	1	1	1	0	[T/C]	GGAATTGTCTAAACACCATTATCGACGATTGTTCTGACATCAGTGCTAGGTTCGAGAAAG[T/C]AGTTACTACTGAAAGTAATGGTGGAGATAACAATGGGTCTCTTTCGGAGGAACCGACTGA
i_11_10234	11_10234	11_10234	BOPA1_2128-874	2H	50.9	1	0	1	1	1	1	1	1	1	1	0	1	0	1	1	1	1	1	1	1	1	0	1	1	1	1	1	1	1	0	[A/G]	GTTCCGTTTGTCCGAGACGCGAGCCAGGTGATCCATGGTGCTGCGTACGCGTTGTGTGTTCATGCTGTTGTACATCTGTTTGTTGTTCTTGCTTGATGATTAGACTCCTCTCCTCCTGTC[A/G]CCTTCCCCAGTGTATGTGTATCCATAATCCATCCAGTTGTTCCTCTGTCCATTTTCGTCGTCCATGTACTTTGATGAATTAATTAATTAATCAATTGATTGGTGGAGAAAAAAAAAAAAA
i_12_30691	12_30691	12_30691	BOPA2_12_30691	2H	51.5	1	0	1	1	1	1	1	1	1	1	0	1	0	1	1	1	1	1	1	1	1	0	1	1	1	1	1	1	1	0	[T/G]	GCTCCAGATGAGGGCAGCCATCGATGATGGCAACCAGCTCCTCTGTCGTGATATCGCTAC[A/C]GACGAGAGTAAGGTATCGCAGCTCGTGCATCATCTCAATTCCAAGTGCCCCATCGCTCTC
i_11_20674	11_20674	11_20674	BOPA1_4065-397	2H	51.8	1	0	1	1	1	1	1	1	1	1	0	1	0	1	1	1	1	1	1	1	1	0	1	1	1	1	1	1	1	0	[T/G]	CCATTTATTACACCAAGGCCAGACACACCAAGTGCAGCTCACTCACAGGAGATTAGATAGAGAAAGATAAAAGGAAAGATGCAACACTTGCGGYAGAGAAACGGGGAGAAACGATGACGC[A/C]TCCTACCACTACAGCTTGTACTTGTAGCGCGCGACCTCGGATTCGTTGGGGAAGAATCCCATCAGGCGTCCGGCGGAGTTCTGGTAGGCGTACATGAACCCTCCCAGGACCCCRATGAGG
i_SCRI_RS_182050	SCRI_RS_182050	SCRI_RS_182050-182049	SCRI_RS_182050	2H	51.9	1	0	1	1	1	1	1	1	1	1	0	1	0	1	1	1	1	1	1	1	1	0	1	1	1	1	1	1	1	0	[T/G]	TGTGTTGCAAGAGCTTGGTCGACCTGCTGTTTCTTTGCACTCTCACAAGGCTCAGTCACA[A/C]AGGCTTTCAGCGTTGCATCGTTTTAAGTCTGGTCAGGTCCCCGTCTTGATTGCTACCGAT
i_SCRI_RS_151535	SCRI_RS_151535	SCRI_RS_151535-151534	SCRI_RS_151535	2H	52.8	1	0	1	1	1	1	1	1	1	1	0	1	0	1	1	1	1	1	1	1	1	0	1	1	1	1	1	1	1	0	[T/C]	CACTTGGACCTTGACACAGTAAAAGCAATCTGTAGTGAGTACAGGATTCATAATGCTGAT[A/G]TCTCCCTGAGATTTGATGCAACAGCAGATGACCTTATAGATGTCATTGAGGGAAGTAGGA
i_SCRI_RS_175065	SCRI_RS_175065	SCRI_RS_175065-175064	SCRI_RS_175065	2H	52.9	1	0	1	1	1	1	1	1	1	1	0	1	0	1	1	1	1	1	1	1	1	0	1	1	1	1	1	1	1	0	[A/G]	ACTTGTCAACAGAGATCACATCATCACAAGCTAACGAAGAACAACAGTTTTACAGTGCAG[A/G]GTGAGAAAAGGGAGGGCTACTTTGTCACTCCCATAGCTAAGGGAAGGCTAATTACAAGAC
i_11_10733	11_10733	11_10733	BOPA1_5113-624	2H	53.2	1	0	1	1	1	1	1	1	1	1	0	1	0	1	1	1	1	1	1	1	1	0	1	1	1	1	1	1	1	0	[G/C]	AGCTACATTGCTTAAACACTATAGATAAGGAACACGAACATAATAATCTGCAGTTCCACAACTATAGAGACAACTTTCACAGAGACGCACACAAATCTGGAGCATCACGTGCCCTTCACT[C/G]GTTAACATGATGGGCTCATAGCTCATCTGTGGCATCAGTAAGACTCAGGCTTCACTTTGCCCTTGTGGACGAGACTCAAATCCACAAGTACCAAGATGACTTGCAAGTTTCTCTCCACAT
i_SCRI_RS_218303	SCRI_RS_218303	SCRI_RS_218303-218302	SCRI_RS_218303	2H	53.3	1	0	1	1	1	1	1	1	1	1	?	1	0	1	1	1	1	1	1	1	1	0	1	1	1	1	1	1	1	0	[T/C]	AGAAAAAATGGTTACTTGCTGATTTAGGAGAGCAGTTCTTGCGGGTAGCAGCAACGGATT[T/C]GTGCTGCTTCCGTGATGTTTTTTTCTCCTCTTCAATTTGTAATGTTGGTTTGATYGAGCA
i_12_31474	12_31474	12_31474	BOPA2_12_31474	2H	53.3	1	0	1	1	1	1	1	1	1	1	0	1	0	1	1	1	1	1	1	1	1	0	1	1	1	1	1	1	1	0	[G/C]	GATCGATGGATGGGCTTTCGGGGTAAGATCGACGATTACTCAATGAACAAGCCAAGAGCG[C/G]CGCCAGGTTATGTATGTACGGCGTATCAGATTGGTGATGTGCTTAGCCTTCTCCTCTTGG
i_SCRI_RS_154617	SCRI_RS_154617	SCRI_RS_154617-154616	SCRI_RS_154617	2H	53.3	1	0	1	1	1	1	1	1	1	1	0	1	0	1	1	1	1	1	1	1	1	0	1	1	1	1	1	1	1	0	[A/G]	GACAAGAAGCTGGAGCTGGACGAGTTCGTGACGCACGAGATGGGGTTCGACGACATCAAC[A/G]GGGCGTTCGAGCTGCTCACCCAGGGGAAGTGCCTCAGGTGCATCATCTGGATGGATGGGG
i_SCRI_RS_10398	SCRI_RS_10398	SCRI_RS_10398-10397	SCRI_RS_10398	2H	53.8	1	0	1	1	1	1	1	1	1	1	0	1	0	1	1	1	1	1	1	1	1	0	1	1	0	1	1	1	1	0	[A/G]	AACTTATGTGGATTCACCAACTCTGGAAGTCAGTAGCAATGGTGTTCACGAAAATATAAA[T/C]GCAAACATGGAAAAGTCAGCTCAAGCAGCCACATCGGGTATCTCTAATGGTCTGCCAGTT
i_SCRI_RS_144891	SCRI_RS_144891	SCRI_RS_144891-144890	SCRI_RS_144891	2H	55.5	1	0	1	1	1	1	1	1	1	1	0	1	0	1	1	1	1	1	0	1	1	1	1	1	0	1	1	1	1	0	[T/C]	TGGCATGTAATTTTCATTTATTTTTTTGAGCCTTTGTGTTCCAGTTGAACCTTGCACTTT[A/G]TTTGAACTTGTTTGTCTATATAAAATGGCTGCATGCATCACCACGATGCAGAGGCCGGAG
i_11_10602	11_10602	11_10602	BOPA1_411-495	2H	55.5	1	0	1	1	1	1	1	1	1	1	0	1	0	1	1	1	1	1	0	1	1	1	1	1	0	1	1	1	1	0	[A/C]	GCGGAACCCTTCAACAAGACCCATGAGAAGGACCTGGAAGCCAAGCACGGCAAGGATGCTCTGCGCGTGGACAAGGTTGGGGTTCCCAAGGTAATCGAGACCACCCTCAGAGAAGATCTG[A/C]GAGMCGGCCTTGAACCAGACGGGCTCCTTGAACTCGACGCCCACCCACTTCTGGAGCACCTCGGGGAAGACGCACCCAAGAGCGCCGAGCATCGCCCACCGGCCGTGGATCACCTCYAGC
i_11_20905	11_20905	11_20905	BOPA1_5254-1845	2H	55.5	1	0	1	1	1	1	1	1	1	1	0	1	0	1	1	1	1	1	0	1	1	1	1	1	0	1	1	1	1	0	[A/G]	GTGAACATGCAGTCCGGGCTGCTCTCGGTGCGCAGGGCCCTTTGGGCTCCCGGGCTCGGACACGCTTGGTTACTCATGCCTGGATGCTGATCGGTCCTTGCTGTGCCAGGGCTGATTGCT[A/G]TGCCGGGGCTTCGCTGGCAGGTCGGTACACGGAAATTGTGGTGCTTACCAACATGGAAAGACTCCAGCTTGCTCAGTGTAGGCTTCGTCCTGCTTGCTCCATTGGTGGAGTTGTCGAAGT
i_11_10796	11_10796	11_10796	BOPA1_5759-478	2H	55.5	1	0	1	1	1	1	1	1	1	1	0	1	0	1	1	1	1	1	0	1	1	1	1	1	0	1	1	1	1	0	[A/G]	TGCATGCATCAGACATGCATGCATGGCTATGTAGTAGCGGCTATTTTATTGTAGTAGCAACCAAAAAAGCTAGCGAAATCGATTTATAGCAGGCTAGCTACGAAATAGATGGATGGGTGC[A/G]ACGTGTGGACGGGCGATGGGCGTAGCGTGGACGTGCTCGACCCATCAGGGAGAGTCGGAGCCGGGGCGGAAAGGGTTGGGCACCTCGAAGCCGGGGTTGGGCACCCAGGTGTCGTCGGCC
i_11_11046	11_11046	11_11046	BOPA1_ABC01644-1-3-379	2H	55.5	1	0	1	1	1	1	1	1	1	1	0	1	0	1	1	1	1	1	0	1	1	1	1	1	0	1	1	1	1	0	[A/G]	AGACGACCTTGCCGTCGTCGACGTCGGCGTGAACGAGGGCCAGCGACTGTTTCAGAAGAGCAATGCAGATCAGGTCAGCTTAGTTGGGTTCAGTAAGCAAAGCAATGGATTCTTCAGAAA[A/G]RTTCAGTTGGAAGGTCTTTGTTTTCTTACCAGAGGTGCAGGTCCACGGACAACCTTGCCCTGGTTGTTGTACTGGGATCCATGGCAAGGGCAGAGGAACTTGTTCTCGGCGGCGTTCCAA
i_SCRI_RS_136233	SCRI_RS_136233	SCRI_RS_136233-136232	SCRI_RS_136233	2H	55.5	1	0	1	1	1	1	1	1	1	1	0	1	0	1	1	1	1	1	0	1	1	1	1	1	0	1	1	1	1	0	[T/G]	AACGAAGATGGATGATCCACAGAAAATTCCATGGTTCCATYGTGACAGCGAACTTGTGTG[A/C]ATTACTTCCAGTCAAACTTAAAGAAATGCAAAGCGACTTGTATATTTGTACCGAACTGTT
i_SCRI_RS_141874	SCRI_RS_141874	SCRI_RS_141874-141873	SCRI_RS_141874	2H	55.5	1	0	1	1	1	1	1	1	1	1	0	1	0	1	1	1	1	1	0	1	1	1	1	1	0	1	1	1	1	0	[A/G]	CAAGCTCGTCGAACTCATCTCTGCAAACTACAAATAGTTGATGCAATGTTGGGCATCTTC[A/G]AACAGGAGCATGATTTTGTTTCGTCTGTAACGTTTTGCCGTGTGCTCTGTATCAGGTCTC
i_SCRI_RS_151430	SCRI_RS_151430	SCRI_RS_151430-151429	SCRI_RS_151430	2H	55.5	1	0	1	1	1	1	1	1	1	1	0	1	0	1	1	1	1	1	0	1	1	1	1	1	0	1	1	1	1	0	[A/C]	GACTCACCACCGCACCGGCACCACAGACCACACCCGCACCGCTCAGCTCCATCGC[T/G]CCTCCAGCTTCAGCTGAGCTCCAACTCAACTCAAATTAATCGCAGATGGTTTCTTGTGCG
i_SCRI_RS_151459	SCRI_RS_151459	SCRI_RS_151459-151458	SCRI_RS_151459	2H	55.5	1	0	1	1	1	1	1	1	1	1	0	1	0	1	1	1	1	1	0	1	1	1	1	1	0	1	1	1	1	0	[T/C]	CGAAGCGACCATCTCAGAATCATACCTAATAATCCGCAACAACCACCCACCACGGTGCCC[A/G]TCTCAGTAGTGCAGAAACAGTTCTATTCCCATAGTGTCATTGAGCCCGACTACCAAGCGC
i_SCRI_RS_164343	SCRI_RS_164343	SCRI_RS_164343-164342	SCRI_RS_164343	2H	55.5	1	0	1	1	1	1	1	1	1	1	0	1	0	1	1	1	1	1	0	1	1	1	1	1	0	1	1	1	1	0	[T/C]	AGCAATGGAGTACAGAAGAGTGAAGGATCAGGAGGGCTACGATGCCATATCTCAGAAGGA[T/C]ATAGAAAGCCCTGCTGGGAGGTCTCTTTCT
i_SCRI_RS_196323	SCRI_RS_196323	SCRI_RS_196323-196322	SCRI_RS_196323	2H	55.5	1	0	1	1	1	1	1	1	1	1	0	1	0	1	1	1	1	1	0	1	1	1	1	1	0	1	1	1	1	0	[A/G]	CTTCAAGTCTTATTGTTGTGTTGGAAGCCTGTCTTCAAATACTCTCTCCTTAGCCTTGTC[A/G]GCCATCTTGTCCCATTTTGTAGTAGCAGTTATCACAGATAGGAGAGTGACCTGTGTAGCT
i_SCRI_RS_204254	SCRI_RS_204254	SCRI_RS_204254-204253	SCRI_RS_204254	2H	55.5	1	0	1	1	1	1	1	1	1	1	0	1	0	1	1	1	1	1	0	1	1	1	1	1	0	1	1	1	1	0	[A/G]	CAACTATTCTTTATAGAGTGTGATTGGCATGTTGCGTTGTTGTGTAAGTATGAAATTATC[A/G]GATGGGYGGTGGACGATGGGGAATTCAGGAATTCCACGTATACTCTGATTTCTGCAAAAA
i_11_10070	11_10070	11_10070	BOPA1_1275-734	2H	55.6	1	0	1	1	1	1	1	1	1	1	0	1	0	1	1	1	1	1	0	1	1	1	1	1	0	1	1	1	1	0	[T/C]	GCAGGACGCCGGCAAGGTGGAGCTGGTGGACGGGTCGTCGTACCTGGGTCAGCCGCTGCCGTTCACGATCACCACGCTCATCTGGATCGAGGTGCTGGTGATCGGGTACATCGAGTTCCA[A/G]CGCAACGCGGAGCTGGACCCGGAGAGGAGGCTCTACCCCGGAGGCTCCTACTTCGACCCGCTGGGACTCGCGGCGGACCCGGAGAAGAAGGAGACTCTGCAGCTGGCGGAGATCAAGCAC
i_11_11133	11_11133	11_11133	BOPA1_ABC06091-1-1-187	2H	55.7	1	0	1	1	1	1	1	1	1	1	0	1	0	1	1	1	1	1	0	1	1	1	1	1	0	1	1	1	1	0	[T/C]	GCACGGCGTCATGCGGCACGGATGCAAGCCCTACGAGCACAACCTCTGCCACCGCGGGGCGCCGCTCGAGAGCAGCTGCCACCAGCTCTGAGCGACCTCGCCGCCGGCAGAAGGCGGTAC[A/G]TTATATGACGAGTGGTGTCTGTCAGTGTTGGCGTTCTCGTGCGCGTACGTGCGTGTGTACGAGCTACGAAGGACGGTGCTTTGGGGCTTAGTATACTAGTGGAGTGGAGTACCGCGCTGG
i_SCRI_RS_146010	SCRI_RS_146010	SCRI_RS_146010-146009	SCRI_RS_146010	2H	55.7	1	0	1	1	1	1	1	1	1	1	0	1	0	1	1	1	1	1	0	1	1	1	1	1	0	1	1	1	1	0	[A/G]	CCTATCCAACTGACGGTGGATCAGGGGTTGGCCACCATCTTCTCCCCAAGATGATATGAA[T/C]TATTTCTCCCTTGTTCCCCTCTTCTTACCCCTCACATGGTTGCGTCTCAGCACATATTGT
i_SCRI_RS_109192	SCRI_RS_109192	SCRI_RS_109192-109191	SCRI_RS_109192	2H	55.7	1	0	1	1	1	1	1	1	1	1	0	1	0	1	1	1	1	1	0	1	1	1	1	1	0	1	1	1	1	0	[A/C]	CYCGCCGCCTGGAAGTACGAGTCCMCCRCCGCGAGCACCCYCGYCGCCTGATTCGGTYAA[T/G]CTTCGGTTCTTCGACGTAATTCTCTGCAGTTTTGGACTTCGGTTTTGTGTTAAGTACTGT
i_SCRI_RS_122871	SCRI_RS_122871	SCRI_RS_122871-122870	SCRI_RS_122871	2H	55.7	1	0	1	1	1	1	1	1	1	1	0	1	0	1	1	1	1	1	0	1	1	1	1	1	0	1	1	1	1	0	[T/C]	CAGTGCCATGCCATCATCATCTGCCACTGCCCATGCTTCAGCAGCACACCCTGGTGCATC[A/G]GCCATGAACTTGAGCTTTGCCAACTTGCAGCCGGGTGATGCCCAGTTCTTGGCTATCTTA
i_SCRI_RS_135633	SCRI_RS_135633	SCRI_RS_135633-135632	SCRI_RS_135633	2H	55.7	1	0	1	1	1	1	1	1	1	1	0	1	0	1	1	1	1	1	0	1	1	1	1	1	0	1	1	1	1	0	[T/C]	TGCCAAAGAGAAGAAGGTTAGTTTCTTCCAAGAATGAAAGAACTGGTCGCAAAGCTACTG[T/C]TGCCAATAAAAGACATTATGGAAAGCAAGCTGACACCCCAGTGCAACCTGTGCCTAAAGC
i_SCRI_RS_167882	SCRI_RS_167882	SCRI_RS_167882-167881	SCRI_RS_167882	2H	55.7	1	0	1	1	1	1	1	1	1	1	0	1	0	1	1	1	1	1	0	1	1	1	1	1	0	1	1	1	1	0	[A/G]	CGAAGGGTAACTGTTTATCCATGAAGCACTTGGGGTATGATCCAGTGTTCCAGTATATAT[T/C]GTCAACTCAAGTACTTCTGATCTCTCGCTCAAACTGAAACTTTCACTTGTCYTCTAGCAT
i_SCRI_RS_192676	SCRI_RS_192676	SCRI_RS_192676-192675	SCRI_RS_192676	2H	55.7	1	0	1	1	1	1	1	1	1	1	0	1	0	1	1	1	1	1	0	1	1	1	1	1	0	1	1	1	1	0	[A/G]	GTCAAGGATTCAGTCTGCCAAGTYCTTGTATGATTAAAGTTTCAGTTGTCAGCATAATTT[T/C]GTGTACCAGTATATTTCCACCCGTAGATCAACCAAATTTATGTGTTTCAAGAAAACCTGT
i_11_10012	11_10012	11_10012	BOPA1_1040-279	2H	55.9	1	0	1	1	1	1	1	1	1	1	0	1	0	1	1	1	1	1	0	1	1	1	1	1	0	1	1	1	1	0	[T/C]	CAAGGTTCGCTGCTCCAGGTACCTCTACACGCTCTGCGTCTTCGATGCCGACAAGGCCAACAAGCTCAAGCAGTCCCTCCCACCAGGTTTGAGCGTCCAGGAGGTTTGAGCATCAAGCCA[A/G]TCAATGCCTTTTCTAGTAGCGGGAATGTTCTATCCATCGTTCTTTAGTAACTGTTAGCAGGCTCTCCTTGTTTACCCCCATTTAAAAGAGTTTTGATGTTCCAAGACTGGAATGTAATGT
i_11_10624	11_10624	11_10624	BOPA1_4233-63	2H	55.9	1	0	1	1	1	1	1	1	1	1	0	1	0	1	1	1	1	1	0	1	1	1	1	1	0	1	1	1	1	0	[C/G]	CCTCGTTCTTGTTCCTACCCCAGAACACGGCCACCTGGCCTGTCTTCCCCGTGGCCGCGGCCGGGACGGCAAGGAAGGTTGCGGAGCAGAGGATAGTCACGAGGAGTAGGAAGGAGGCTG[C/G]CCGACCGCGTACGAGCGCCATTGTTAGATCGATGAGTTTTCCCTCGTGCACGAATTACCTGC
i_SCRI_RS_198865	SCRI_RS_198865	SCRI_RS_198865-198864	SCRI_RS_198865	2H	55.9	1	0	1	1	1	1	1	1	1	1	0	1	0	1	1	1	1	1	0	1	1	1	1	1	0	1	1	1	1	0	[T/C]	ACCTTTGGCCTAGTAAACGTCGTCTGAATAGCTYGGGGCGAACAATGTGAGTATCACCTC[A/G]TCTGGACATATGCGATTGCTATCTTCTTCCGAGGTCCTATGCGAGCTTGTCAGATGGAAG
i_SCRI_RS_170235	SCRI_RS_170235	SCRI_RS_170235-170234	SCRI_RS_170235	2H	56.2	1	0	1	1	1	1	1	1	1	1	0	1	0	1	1	1	1	1	0	1	1	1	1	1	0	0	1	1	1	0	[T/C]	GGGCCGACGAGAGCTGCCGTTGAGTGGGACGAAGCTGCAGCTGCGGCCTTGGCGGTTGGA[A/G]GACCACTCCAAGAGCGTCAACCTCATCCATCATGTCAGGTTGTGCCTGTACTTTCTTCCA
i_SCRI_RS_173145	SCRI_RS_173145	SCRI_RS_173145-173144	SCRI_RS_173145	2H	56.2	1	0	1	1	1	1	1	1	1	1	0	1	0	1	1	1	1	1	0	1	1	1	1	1	0	0	1	1	1	0	[T/C]	GCAGTCTTTCTCGATGGCCTTCTGCTTTTGGCTTGATGTGGATTTTGATTTCATTGCGAT[T/C]CATCCATAGTGCAACTTGATGTTCTTCATTGCGGGGGGTGTCACATTAATGTGCTGTAAT
i_SCRI_RS_240011	SCRI_RS_240011	SCRI_RS_240011-240010	SCRI_RS_240011	2H	56.2	1	0	1	1	1	1	1	1	1	1	0	1	0	1	1	1	1	1	0	1	1	1	1	1	0	0	1	1	1	0	[A/C]	CAGTTGCATCAGGGTTAGGCATGCACATGGACCAAGAGGTTATATGATTTTTGTCTTCTG[A/C]TTCGCTTGGATCTGCTTATTACTTTCCTTTTGATGGACAATACTGAAAGTCATTGATATT
i_SCRI_RS_219740	SCRI_RS_219740	SCRI_RS_219740-219739	SCRI_RS_219740	2H	56.4	1	0	1	1	1	1	1	1	1	1	0	1	0	1	1	1	1	1	0	1	1	1	1	1	0	0	1	1	1	0	[T/C]	ACAAGGAAAAGAAACCACTATCTTTGGTTTTAGAAAAGAATGACACAAAGCATGAAGGTT[T/C]GAAGCGAACTCTCTAATCATGGGGGCCAACAACAACAAGGGGCCAAGAGCTGGAGACGCA
i_11_20160	11_20160	11_20160	BOPA1_13926-531	2H	56.4	1	0	1	1	1	1	1	1	1	1	0	1	0	1	1	1	1	1	0	1	1	1	1	1	0	0	1	1	1	0	[C/G]	ACTGCAGAGGCTTCTCATCGACATGTCCAACAAGTCCATCCTTGTCATCGAAGATATTGACTGCAGTTTCGACACGATGTCGAGAGAGGATCGCAAGGACCACTCCTTGGAGGACGAGGA[C/G]GACGGCCGAGACTACCGTACGGGAGGTGAGCGCAAGATAACACTGTCGGGGCTGCTCAACTTCATCGACGGGTTGTGGTCGACTAGCGGCGAGGAGCGCATCATGATCTTCACGACCAAC
i_11_11354	11_11354	11_11354	BOPA1_ABC14943-1-2-466	2H	56.4	1	0	1	1	1	1	1	1	1	1	0	1	0	1	1	1	1	1	0	1	1	1	1	1	0	0	1	1	1	0	[T/G]	TTGCTGCACCAACACAAAACACCATCAGACAC[A/C]GGAGTTTAGTGGTGCATTTTACCGAGAAGCTTCAGTGCCAGTGCCTCCTGCTGTGCGAGGAGGTCCCCACCCTTTGCTGCATGGCCACCTTCATCATCGTYGCTGTTGTTGAAGTACTTC
i_12_10099	12_10099	12_10099	BOPA2_12_10099	2H	56.4	1	0	1	1	1	1	1	1	1	1	0	1	0	1	1	1	1	1	0	1	1	1	1	1	0	0	1	1	1	0	[T/C]	GAGGAAGCGCTCGGTGGGGATGTAGTCGCGGCGCTGGAAGTAGGCGTTGCCCTTCTTGCC[A/G]ACGCTGATGACTTTGTACTCGACGCCCAGCTGCCTGAGGTCCTCCATGCGGSCCTCGSCC
i_12_30582	12_30582	12_30582	BOPA2_12_30582	2H	56.4	1	0	1	1	1	1	1	1	1	1	0	1	0	1	1	1	1	1	0	1	1	1	1	1	0	0	1	1	1	0	[A/G]	CTCCTTTCTCTCTCTCTCCATCACCTTGCTCTTCCTCCTCGATTCGATCCGAACCCATCC[A/G]ATTCGGAAGAGAGGTACTCACTTGCCCCAACCACTCCGCGCGATCGAAGCAAGGCGGGCT
i_SCRI_RS_137018	SCRI_RS_137018	SCRI_RS_137018-137017	SCRI_RS_137018	2H	56.4	1	0	1	1	1	1	1	1	1	1	0	1	0	1	1	1	1	1	0	1	1	1	1	1	0	0	1	1	1	0	[C/G]	TGAGAGAAACGGTGAAGGCAACAAGGATATTGATGAGGAGGAGTACTTGGCTCAATTTAT[C/G]TGCCTCTTGTATGACAAGTTGTTCCGTGAGGGAGTCACAGTGGACACTGCTCTTCAACAA
i_SCRI_RS_160277	SCRI_RS_160277	SCRI_RS_160277-160276	SCRI_RS_160277	2H	56.4	1	0	1	1	1	1	1	1	1	1	0	1	0	1	1	1	1	1	0	1	1	1	1	1	0	0	1	1	1	0	[T/C]	GACAGCTCATGGACTGTCTTGGAAAGTCTCTCTGGAGCATGTCGAACGAGTCAAATGGTA[T/C]GGGCCACACATTCGACATCTCGTAGCTGATGTCAGATGCGGATCAAACTGACAAAGCGAA
i_SCRI_RS_182959	SCRI_RS_182959	SCRI_RS_182959-182958	SCRI_RS_182959	2H	56.4	1	0	1	1	1	1	1	1	1	1	0	1	0	1	1	1	1	1	0	1	1	1	1	1	0	0	1	1	1	0	[A/G]	GACGCGCAA[T/C]GCCCACACTGCGCTCCCTTCCTTCCCTTCTCTGATCTGCGCTCGTCTTCCTCCTCACACC
i_SCRI_RS_185513	SCRI_RS_185513	SCRI_RS_185513-185512	SCRI_RS_185513	2H	56.4	1	0	1	1	1	1	1	1	1	1	0	1	0	1	1	1	1	1	0	1	1	1	1	1	0	0	1	1	1	0	[A/G]	ACGGGCAACCTATCACAGCAAGATCTCGTTGGTCTCCTCGGCCCCAACCCCGTCCCTGTG[T/C]TTCAACATTTTGAGCTGCCCGCACATCCTTCCACTCCTTCGGACACCCGCATTGCTCCTC
i_SCRI_RS_235694	SCRI_RS_235694	SCRI_RS_235694-235693	SCRI_RS_235694	2H	56.4	1	0	1	1	1	1	1	1	1	1	0	1	0	1	1	1	1	1	0	1	1	1	1	1	0	0	1	1	1	0	[T/C]	GCGCTCCCGGAGACCGTGATCCATGGCGAACTTGTTCCGTTTGTCTCATGGTTCTGCCTA[T/C]GTGTGTGTTTATGTTGTTGTACATCTATTTGTTTGTTGTTCTGTTTGTCCCATGGTGTTT
i_SCRI_RS_236995	SCRI_RS_236995	SCRI_RS_236995-236994	SCRI_RS_236995	2H	56.4	1	0	1	1	1	1	1	1	1	1	0	1	0	1	1	1	1	1	0	1	1	1	1	1	0	0	1	1	1	0	[A/G]	GACCCTCGCCTTCGTCATCCCAGTCATTGAGAAGCTGTATCGGGAGAAATGGAGTCAAGA[A/G]GATGGTGTGGGTTGCATTATTCTCTCTCCCACTAATGATTTAGCTGGTCAAATTTGGGAA
i_SCRI_RS_87934	SCRI_RS_87934	SCRI_RS_87934-87933	SCRI_RS_87934	2H	56.4	1	0	1	1	1	1	1	1	1	1	0	1	0	1	1	1	1	1	0	1	1	1	1	1	0	0	1	1	1	0	[T/C]	TGCYCYGGGCACCTTTAATGGGCAGATGATGCCTAATGTTGAACAAGTTTTTAAGCTAAA[T/C]TGGGCTTCTTGTAGTGCYGGGGACAAGCGGGGTGACGATGGTTCTGATCACACAATATTT
i_12_30561	12_30561	12_30561	BOPA2_12_30561	2H	56.5	1	0	1	1	1	1	1	1	1	1	0	1	0	1	1	1	1	1	0	1	1	1	1	1	0	0	1	1	1	0	[G/C]	CAGGAATGCCATGTAGGAGTCATCAATGCTTTGTGGCTTAGAAGCTGAGGGTGAAGGCTG[C/G]GCTGCAGATTTTATGGGGGTTACTGAAGGCGTCAGAGCAGAATATGATGGTGCTGATGAC
i_SCRI_RS_117951	SCRI_RS_117951	SCRI_RS_117951-117950	SCRI_RS_117951	2H	56.5	1	0	1	1	1	1	1	1	1	1	0	1	0	1	1	1	1	1	0	1	1	1	1	1	0	0	1	1	1	0	[T/C]	TCGAGTGGACAGTGGTTCAACTAAAGCTGATTCGGTCGAGAGTGGAGAGAAGATGAGCCA[T/C]GCCAGAGGCCAGGAGAGTAACCTGCAACATTCCCTTTCTTGCAATGCAAGAGTTTATTCT
i_11_10317	11_10317	11_10317	BOPA1_2528-2111	2H	56.5	1	0	1	1	1	1	1	1	1	1	0	1	0	1	1	1	1	1	0	1	1	1	1	1	0	0	1	1	1	0	[A/C]	TGACTGTATAGAGCACCTAGTGGAAGAAAAGAAAAACAGCCTCCTCATCTACTAGAAGGTGATGGTTCGTTGGGTCATCTCTGCAAAAACTTTATATATCCAGGGCAGAGTGCGGGGAAA[A/C]GCTAGCTTACAGGCTCCGTCATTAACTTGAGCAACCAGTCCTGCCATCATATGGTACACGATTTATTCAAGCCAGCAATTTCAGTTTCAGCCACTTGCTTGGTGGTATTGCGTGGCAGGA
i_11_11178	11_11178	11_11178	BOPA1_ABC07566-2-1-82	2H	56.5	1	0	1	1	1	1	1	1	1	1	0	1	0	1	1	1	1	1	0	1	1	1	1	1	0	0	1	1	1	0	[A/G]	CATTTCTTCGCACCCCCCGGTTGATCAAAGGGAAAGCACCTGATGGTGGCACTGGTCTCTTCTTTCACTTTCAGCTCATCC[A/G]CATCGCTGGAGTTTACCACAAATCAATCAGACCGCCAAAAAAAAA
i_12_31175	12_31175	12_31175	BOPA2_12_31175	2H	56.5	1	0	1	1	1	1	1	1	1	1	0	1	0	1	1	1	1	1	0	1	1	1	1	1	0	0	1	1	1	0	[A/G]	TTTTCTTCGAGCATAACTTTGATTTCTCGATAGCCGCTGGTTTTGGAAACAGAGGTCCAG[A/G]TTTAATAGCCAGTAGAGCTGGAATAAGGTTACAACATCGTCTCATGTCTTCTTTTATACC
i_SCRI_RS_135468	SCRI_RS_135468	SCRI_RS_135468-135467	SCRI_RS_135468	2H	56.5	1	0	1	1	1	1	1	1	1	1	0	1	0	1	1	1	1	1	0	1	1	1	1	1	0	0	1	1	1	0	[T/G]	CTCTCGGTTCACGTCGAACATTCTTATAATCTTATTCTGTTTTTGCATTGACCCAGAGTT[A/C]CGTCACAGGTTTTGTTGGTCATCTGTAAACCTGAGTGAAACAAAAAATAGTTGGATTGTG
i_SCRI_RS_175300	SCRI_RS_175300	SCRI_RS_175300-175299	SCRI_RS_175300	2H	56.5	1	0	1	1	1	1	1	1	1	1	0	1	0	1	1	1	1	1	0	1	1	1	1	1	0	0	1	1	1	0	[A/G]	TTACTTACGACAGTCTTACAAGCTTMCCTGCCGCAGATCGCCCTCATTGTTTTCCTTGCT[T/C]TGCTGCCCACTCTTCTTATGCTCCTGTCAAAGTTAGAAGGAATTCCTTCACAGAGCCATC
i_SCRI_RS_194640	SCRI_RS_194640	SCRI_RS_194640-194639	SCRI_RS_194640	2H	56.5	1	0	1	1	1	1	1	1	1	1	0	1	0	1	1	1	1	1	0	1	1	1	1	1	0	0	1	1	1	0	[T/A]	GACGGATATACACTTCTGATTTCCTGTCCAAGCTCCAACCGCTTATTAACAAGATTAGGG[A/T]GATTGGAGGAAGCTATGACAAAACCCCAACTCAGGTGGTTCTGAACTGGCTTATTTGCCA
i_SCRI_RS_232669	SCRI_RS_232669	SCRI_RS_232669-232668	SCRI_RS_232669	2H	56.5	1	0	1	1	1	1	1	1	1	1	0	1	0	1	1	1	1	1	0	1	1	1	1	1	0	0	1	1	1	0	[A/G]	GTTTAACCCAAATGATTCCAAACCTGATTAATATTGCTGTAGCATTGCTAGTAGATTTGG[T/C]CAAGGTGGCTTTTTTTGTTGTTGACAGGTGGCCAAGGTGGCTTGTTGATGTTTGCAGTAT
i_SCRI_RS_100054	SCRI_RS_100054	SCRI_RS_100054-100053	SCRI_RS_100054	2H	57	1	0	1	1	1	1	1	1	1	1	0	1	0	1	1	1	1	1	0	1	1	1	1	1	0	0	1	1	1	0	[T/C]	TCCGTCCCTCCCTCCCCGAAATAAAATCCGGGGCCGAAGGATTTGCAATTCGGGGGAGCT[T/C]GTGGCCTCCAATCCGCCCCGATTCCTGCGCCTCCYCCAGCCGATCCGCATGGACCAATGG
i_SCRI_RS_116920	SCRI_RS_116920	SCRI_RS_116920-116919	SCRI_RS_116920	2H	57	1	0	1	1	1	1	1	1	1	1	0	1	0	1	1	1	1	1	0	1	1	1	1	1	0	0	1	1	1	0	[T/C]	AGAACTAGATTCTCCAAATTCTTTCAGAAAAATCGTCTCTTCTCCATCTATGTCAAGGTT[A/G]GACTTGCTGTCCACCTCACAAGGCAGCCCTGCATCAACTGAGAGCTCCATATTTGAAATC
i_11_20887	11_20887	11_20887	BOPA1_5160-268	2H	57	1	0	1	1	1	1	1	1	1	1	0	1	0	1	1	1	1	1	0	1	1	1	1	1	0	0	1	1	1	0	[A/G]	AAGCGGAACAACACGCACCTTGAAACTAGCTGGCATCAAGCCTTGCCCTGGACTGTGGCAGTCCATGGTTTTCTCCCAGCTCTGGAGCTGGAGCGTGTGCAGGATGAAGTTGCGGACGAT[A/G]TCGTACTCCCCCTTGAGCAGGAAGGCGATGCCCGAGGGCACGAAGTCCCGGATGAAGACCTGGTCGTAGTTGAGCGGGCTGGAGTCGTTGGGGTCGCAGGCGGCGATGGTGCCCACGGGG
i_SCRI_RS_134925	SCRI_RS_134925	SCRI_RS_134925-134924	SCRI_RS_134925	2H	57	1	0	1	1	1	1	1	1	1	1	0	1	0	1	1	1	1	1	0	1	1	1	1	1	0	0	1	1	1	0	[T/C]	TGGCGCGTTTGCAGCACCTGACAAGATCCATTGGGCACCAGGGCTCCCAAAGACACGGAG[T/C]GGTAAGATCATGCGGAGAATATTGCGGAAAATTGCYTCCAGGCAGCTGGATGAGCTTGGT
i_SCRI_RS_177375	SCRI_RS_177375	SCRI_RS_177375-177374	SCRI_RS_177375	2H	57	1	0	1	1	1	1	1	1	1	1	0	1	0	1	1	1	1	1	0	1	1	1	1	1	0	0	1	1	1	0	[T/C]	GGGTGTTAGCTGCGCGATGAAGTCCTATAGGCTGTCCGATCTCAGCGATGCCGAGGTTAG[T/C]GGCCTCMAGGCGCGCCCTCGCATTGATTTCACCTCCATTTTCAGCACGGTGAATCCGATT
i_SCRI_RS_4969	SCRI_RS_4969	SCRI_RS_4969-4968	SCRI_RS_4969	2H	57	1	0	1	1	1	1	1	1	1	1	0	1	0	1	1	1	1	1	0	1	1	1	1	1	0	0	1	1	1	0	[T/G]	TCGAACTATATGAAAATTACTACTACTGCGTCTACTACTAGTATGAAAATTACTCCTGTT[A/C]TTGGTTCTGGTATGTCCATTCGAGTCCTGAGAAGCTGCTCCGAAGGTGAAGGATGGAATG
i_11_20532	11_20532	11_20532	BOPA1_3355-605	2H	57.1	1	0	1	1	1	1	1	1	1	1	0	1	0	1	1	1	1	1	0	1	1	1	1	1	0	0	1	1	1	0	[A/C]	AGGAGAAGCAGGCAAGCTTTTTTTTTTTTTTTTTGAAGCAGGAGAATTTCCTTCACGGAGAGGAAAGTCCATTCGATTCAAAGCAGATCCCAACAAAAGACGGGTGGAAGGAGAGAGAGA[A/C]AACAGGACTTCTCCAATCGACAGACACTACATCGAGGGATCGATAAATAAACTCCCTTTCTTATGACATGTAAGTATATGATCTTCCCTTCCCTCTCCGTTGTTGAGCGTTCTTGATTCT
i_SCRI_RS_237688	SCRI_RS_237688	SCRI_RS_237688-237687	SCRI_RS_237688	2H	57.1	1	0	1	1	1	1	1	1	1	1	0	1	0	1	1	1	1	1	0	1	1	1	1	1	0	0	1	1	1	0	[A/G]	ATAGATGACCACCGTGGTGCGCCAACAAGTGTCGCTGCCTCCTGAATTCGTTAGCCGCCG[T/C]GTGGATTCGCCATGGTTGCCTTGTGGAGTCACCTCCATCGCCACCACGAGTAGCCGCCGC
i_SCRI_RS_222769	SCRI_RS_222769	SCRI_RS_222769-222768	SCRI_RS_222769	2H	57.2	1	0	1	1	1	1	1	1	1	1	0	1	0	1	1	1	1	1	0	1	1	1	1	1	0	0	1	1	1	0	[A/C]	CCCCGCCGAGAACACCACGCGCAACATCTTCTCCTCCAACAAGTTCACCGTCAATTCCGC[A/C]GTGTACGGCGCCGAGTGGCGGTCGTTGCGTCGGAACATGGTGTCCGGGATGCTGAGCACG
i_SCRI_RS_196026	SCRI_RS_196026	SCRI_RS_196026-196025	SCRI_RS_196026	2H	57.4	1	0	1	1	1	1	1	1	1	1	0	1	0	1	1	1	1	1	0	1	1	1	1	1	0	0	1	1	1	0	[A/G]	CGCTCCGGTGCGCACTCTGCTCCGCGCGAAGAGGAACCCGACGGCATGGCCGGCGACTGC[T/C]GCGAGGAGGACGCCGACGTTGAACGACATGACGGCCAGCATCACCAGGTAGGCCATCCCC
i_12_30265	12_30265	12_30265	BOPA2_12_30265	2H	57.4	1	0	1	1	1	1	1	1	1	1	0	1	0	1	1	1	1	1	0	1	1	1	1	1	0	0	1	1	1	0	[T/C]	SCGGCCTGCTCCATCGTCATCTCCCTCACCTGCAGCACAGCAGGTTTCCCTCGGGTTCAG[A/G]CATGCAATGAAAGTCAGAGCACTCGCTGCGATTCAGCACAGCAGTAACTTTTGTGGAGGC
i_SCRI_RS_235063	SCRI_RS_235063	SCRI_RS_235063-235062	SCRI_RS_235063	2H	57.4	1	0	1	1	1	1	1	1	1	1	0	1	0	1	1	1	1	1	0	1	1	1	1	1	0	0	1	1	1	0	[A/G]	ACACTGAGTTCGTACTCCTCTCCTGATATAGAAGCAGAAGTGCATCAGTCGCTAAGTCGC[A/G]GTGTATTCACCAGTGAGAGACCAATATTCCTTCTTGACGCTTACACTGACCTTTTGGTGT
i_11_20438	11_20438	11_20438	BOPA1_2895-1064	2H	57.9	1	0	1	1	1	1	1	1	1	1	0	1	0	1	1	1	1	1	0	1	1	1	1	1	0	0	1	1	1	0	[G/C]	AAGCCCACGACACCTACTCCGGCATACAAGCCACCGACGCCTACTCCTCCGGCGGACAAGCCCCCGACGCCGACTCCTCTGGCGCACAAGCCCCCTACGCCTACTCCTCCGGCGTACAAG[C/G]CCCCCACCCCGAGCCCCCCGCCTCCGCCGTACCACCACTAAGATCCACCACTCCGTCAAGCTGGGAGCCGAGAAAAGCGGTCGAGAAGAGTTGTGCGAGCAGGCCAAGAAGAGCCACGTA
i_SCRI_RS_185710	SCRI_RS_185710	SCRI_RS_185710-185709	SCRI_RS_185710	2H	58.1	1	0	1	1	1	1	1	1	1	1	0	1	0	1	1	1	1	1	0	1	1	1	1	1	0	0	1	1	1	0	[T/C]	CCATTTTGTTGCTACCATAACTTAGTGGAAGCCTGACTGGGATCAATAAACAGGCTCTGG[T/C]CAGTTGCCCTATGCCTGGCCCTGGCAGTGGAAGTCACGAGTGAGTGAGAATGGACTCTCA
i_11_20374	11_20374	11_20374	BOPA1_2517-487	2H	58.8	1	0	1	1	1	1	1	1	1	1	0	1	0	1	1	1	1	1	0	1	1	1	1	1	0	0	1	1	1	0	[C/G]	GAAAGTTCAAGCCACTTGTATTATTAACAGAAAGCAGTGCCGTACGACAGCCGCAAAGAAACGAGCTTACAGATTCAGATCATCTGCTAAGAGCAAATGGAGTAACACCAAACAACAAGA[C/G]TGAAGTGACAGCTTTGGCTTCACAAAATGCTAAGTTCAAAATAAGTCCAATAAGTAGGCCCTGAAAAGGGGCATGTGCGCTCATCATCCCGAGCCGGTCTTCTTTTGCTGGAAGACGACC
i_11_10692	11_10692	11_10692	BOPA1_4717-386	2H	58.8	1	0	1	1	1	1	1	1	1	1	0	1	0	1	1	1	1	1	0	1	1	1	1	1	0	0	1	1	1	0	[T/C]	CACCCACATTTTCCTCCAGGAAGAAGCATATAACGACTGCACCATCCTGAAGTTTGCCTCTATTCCATTCCTCTGCCAAGTTTTCAGGCAAGCATTCCGCCACAAAGTAGGATTGCGTGT[A/G]GTATATTTCCACTTGCGGCAGACACAAGCAGCCCTCCCTAAAGTATATGGGCTCATTCTCCCAAAGATCTCAATAAGCAGTTCATCAGGTAAGCACTGATGAATGAGTGCCAGATCGGGC
i_11_20442	11_20442	11_20442	BOPA1_2910-1085	2H	59.1	1	0	1	1	1	1	1	1	1	1	0	1	0	1	1	1	1	1	0	1	1	1	1	1	0	0	1	1	1	0	[A/G]	GATGCTGCATTATTTGAGGACCCAGCATTCAAGGTCTATGCAGAGAAATATGCAGCAGACGAAGAAGCATTCTTTAAAGACTATGCCGAGGCTCATGCTAAACTGAGCAGCGTGGGTGCA[A/G]AGTTTGATCCTGCTGAGGGATTCTCATTGGACSATTAGCGCCGCGCGCGAGCCAGAGAACCCTTGAAGCAGCCAAACACACTTCCAAAAGGACCAGGGGACGGCACAACTTAATCACCAT
i_SCRI_RS_12492	SCRI_RS_12492	SCRI_RS_12492-12491	SCRI_RS_12492	2H	59.1	1	0	1	1	1	1	1	1	1	1	0	1	0	1	1	1	1	1	0	1	1	1	1	1	0	0	1	1	1	0	[A/G]	GATGATGAAGAGCAAGGAAGTGATGCAAACTGTGATGCTGCTAAACAAGGACCGTATGAA[A/G]AGGCCAACAACAATATCTTGAGCATGATACTTCCTCGACCAGGCAAGAATCTGATAACTA
i_SCRI_RS_154657	SCRI_RS_154657	SCRI_RS_154657-154656	SCRI_RS_154657	2H	59.5	1	0	1	1	1	1	1	1	1	1	0	1	0	1	1	1	1	1	0	1	1	1	1	1	0	0	1	1	1	0	[A/G]	GGAAGATGGCATTGTTGGGGATGACCAGAAGGCCCCCGGCATGTTCGTCAAGAACGGGGC[A/G]GCCATGTCCGGGCTGGTGGGCACCGGGGACAACTTCTGGGCGGCCATGTACTTCGCCGCG
i_12_30724	12_30724	12_30724	BOPA2_12_30724	2H	59.5	1	0	1	1	1	1	1	1	1	1	0	1	0	1	1	1	1	1	0	1	1	1	1	1	0	0	1	1	1	0	[A/G]	GGCCACAAAGGGAGCACCAACTATCAATCAACATGACTGACTAATGGACGGACGCTAATC[A/G]AAGTCTAGGAACTCCATCCTCTTCCTCATTGTGCCTTTCAGATCCCTTGCTTCCTTTTCG
i_SCRI_RS_137710	SCRI_RS_137710	SCRI_RS_137710-137709	SCRI_RS_137710	2H	59.5	1	0	1	1	1	1	1	1	1	1	0	1	0	1	1	1	1	1	0	1	1	1	1	1	0	0	1	1	1	0	[T/C]	GGCCAAGGACAAAAGGAATGCTGT[A/G]GACAGTGAGAAGGTAAACGATGAAGATAAGGAGATGAAGCTAGCTTCCTCAGCTGACACT
i_SCRI_RS_171203	SCRI_RS_171203	SCRI_RS_171203-171202	SCRI_RS_171203	2H	59.5	1	0	1	1	1	1	1	1	1	1	0	1	0	1	1	1	1	1	0	1	1	1	1	1	0	0	1	1	1	0	[A/G]	GAGATGTCGTCATTGATAATTTGACCAACAATGATGGTTCGCTGTTTGATCAAAATATTC[A/G]CACTTCTTGAGTTATGATGACATCAAGTCTAGCTTGTGTTTTTTAACTTTGTTATGTCAT
i_SCRI_RS_172109	SCRI_RS_172109	SCRI_RS_172109-172108	SCRI_RS_172109	2H	59.5	1	0	1	1	1	1	1	1	1	1	0	1	0	1	1	1	1	1	0	1	1	1	1	1	0	0	1	1	1	0	[T/C]	CTCCACCAGGAGAAATAAAATCTTTTAAATTCAAGCAGCCTAAGAACATCTAATCAAGAG[A/G]ATGTCGCGGATCATACATCCCTGAAGCAAAGACGTATCACGGCTTGAATGGCGCGAATAC
i_SCRI_RS_200879	SCRI_RS_200879	SCRI_RS_200879-200878	SCRI_RS_200879	2H	59.5	1	0	1	1	1	1	1	1	1	1	0	1	0	1	1	1	1	1	0	1	1	1	1	1	0	0	1	1	1	0	[T/C]	CCTAGATGCATGGGTGCAAGACCTCCTAGAATAGTTGGCTTGTGAACTCCAGCTTGAAGA[T/C]GCATCGTCAGAGGAATTGAAAATCAGACTGATGCTTGAAGATGGAA
i_SCRI_RS_213826	SCRI_RS_213826	SCRI_RS_213826-213825	SCRI_RS_213826	2H	59.5	1	0	1	1	1	1	1	1	1	1	0	1	0	1	1	1	1	1	0	1	1	1	1	1	0	0	1	1	1	0	[A/G]	GATCGGTACTGAACCTCCTAGGATGACCTGGATGCTGTTATGGTCACGAAGCGAAGGAGT[T/C]CTTCAACTGCAACTATCTCAGTAAAATCCAATGGTTGTTTACTCGCGTCTTTTGAGGATT
i_SCRI_RS_195208	SCRI_RS_195208	SCRI_RS_195208-195207	SCRI_RS_195208	2H	59.6	1	0	1	1	1	1	1	1	1	1	0	1	0	1	1	1	1	1	0	1	1	1	1	1	0	0	1	1	1	0	[A/G]	AGCGGCGCCGGCCGAATCGACAGCCATTATGAGGCACAGAGCTCGCTCTTCCCCCAGCTC[T/C]CCACTCACCCCATCCACCAGCATGAGAGCGAAGAAGATATTTGGTTTCTCCGTATCTCTC
i_12_11278	12_11278	12_11278	BOPA2_12_11278	2H	59.7	1	0	1	1	1	1	1	1	1	1	0	1	0	1	1	1	1	1	0	1	1	1	1	1	0	0	1	1	1	0	[A/G]	GAGGAAAATGATGTTTTCTTGAACTTGCACAACCGTCTCGGTTTGTACTCATCCCTTTTG[A/G]ACCATCTCTTCACTGTACTCATCCCTTTTGGACCATCTCTTCACTGTACGTTCATTAGCT
i_SCRI_RS_165574	SCRI_RS_165574	SCRI_RS_165574-165573	SCRI_RS_165574	2H	59.9	1	0	1	1	1	1	1	1	1	1	0	1	0	1	1	1	1	1	0	1	1	1	1	1	0	0	1	1	1	0	[C/G]	GGTGATAGGCTTAATCGTATTCGTCCAAGTTGGACACATTGAATCGAGCAT[C/G]TGGAGTAAGTTTGGACAATGGTAATCTATCTAGAAAGGATGCTGGTGGCAAGTCCTTTGA
i_11_21166	11_21166	11_21166	BOPA1_6911-866	2H	60.7	1	1	1	1	0	1	1	1	1	1	0	1	0	1	1	1	1	1	0	1	1	1	1	1	0	0	1	1	1	0	[A/C]	TGGAACCTTGGTGGCCAGGCAGCAAGAACATGGAATGGTGAAGAGTGGAGGGAGCATGATCGGACCAGGCCTCTTCAGTGGCATTGTGGCATCATCAACTACCGCTGCAAGTAGCATGAC[A/C]AATGAGCATTCCTCATCAGGCATCAGCACCGCATCAGATAGTGATGGCACAGTGAGGAGCCAATCGATGATACCTCCTCAGCTGCTTGTGCCTCGCTCCATGATGCCCTCGTCATCATCG
i_SCRI_RS_143213	SCRI_RS_143213	SCRI_RS_143213-143212	SCRI_RS_143213	2H	60.7	1	1	1	1	0	1	1	1	1	1	0	1	0	1	1	1	1	1	0	1	1	1	1	1	0	0	1	1	1	0	[T/C]	ACGAGTAGCCAACAGGGTTGCCAAGGCGCGCTTCGTGCTCGATGGAAAAGTGTACCACCT[A/G]TATGCCAACGATGGCAAAAACGCACTTCATGGTGGCCATAGGGGCTTCAGCAAAGTTATA
i_11_21110	11_21110	11_21110	BOPA1_6510-1430	2H	60.8	1	1	1	1	0	1	1	1	1	1	0	1	0	1	1	1	1	1	0	1	1	1	1	1	0	0	1	1	1	0	[C/G]	GTTCGTGAAAGAACTGTTTCTCCTGGGTCCTGGCTATGCCATTCTTGTCATGACCTCCTGCAGTATGAGCTTTGTGTCAGCATAGCAGGATCCTATGTCGGTGTCATCCTTGGTGGTGAC[C/G]GCGGCCTGCAACTTCTCGAAGCTGTCGAAGAGCCGGTTGGCGAGGTCAAGAAGCGGTGGCTTGGCGTCGGGGTCTGCGGCGGTGATGAGCTTGTCGAAGTCGTAGTATATGAAGGTGGCC
i_SCRI_RS_4802	SCRI_RS_4802	SCRI_RS_4802-4801	SCRI_RS_4802	2H	60.8	1	1	1	1	0	1	1	1	1	1	0	1	0	1	1	1	1	1	0	1	1	1	1	1	0	0	1	1	1	0	[A/G]	CGAGAAGATTAAGGGCAAAAACAAGATGGACTACAAGGGAAGGAGTGAGCAGATGATCGA[A/G]TACATCAAGAAGCTGCGTGCCTGTATTAAATGGTTGCTTGAGCGGGAGGACGCAACCTTG
i_SCRI_RS_162413	SCRI_RS_162413	SCRI_RS_162413-162412	SCRI_RS_162413	2H	62.5	1	1	1	1	0	1	1	1	1	1	0	1	0	1	1	1	0	1	0	1	1	1	1	1	0	0	1	1	1	0	[T/C]	ACAGACAGACAGACAGAGAGGCAAGGCATGGCAGGCTCCATGCAGCTTCAGCTTGTGAGA[T/C]GTAACCAGTAGGGTGGTGCGGCGGTGGTGTGTGGTGTGTGGTGTGTGGTGTGTGGTAGCA
i_SCRI_RS_59851	SCRI_RS_59851	SCRI_RS_59851-59850	SCRI_RS_59851	2H	64.4	1	1	1	1	0	1	1	1	1	1	0	1	1	1	1	1	0	1	0	1	1	1	1	1	0	1	1	1	1	0	[T/C]	ATTCATTCATACGATGCCGTGCTGTCTCTGGTCTGTATTGACTACAGAACAGGAGGGGCA[A/G]GAGTTAATTCTTGTCAGCTTTGAAGGCCATGTAACATCATTTGCTATGATCGTCTGCTCT
i_SCRI_RS_198848	SCRI_RS_198848	SCRI_RS_198848-198847	SCRI_RS_198848	2H	64.6	1	1	1	1	0	1	1	1	1	1	0	1	1	1	1	1	0	1	0	1	1	1	1	1	0	1	1	1	1	0	[T/C]	TTTCGTTGCTGTGAACAAAACCTCAACAGACCCTGTGCTGGCGCCGGTAGTAATAGTACT[A/G]GTATGTATGTGTAATCGTATATAGCGAGACGACGATCGCCGTGGTCGTTGCGTGGGTGAC
i_11_21251	11_21251	11_21251	BOPA1_7660-476	2H	64.9	1	1	1	1	0	1	1	1	1	1	0	1	1	1	1	1	0	1	0	1	1	1	1	1	0	1	1	1	1	0	[T/C]	AACCCCAGATCGGCCAAGGCCTGCCAGGCTTGTGACCACCAACACCGATAGCAGTAGTCAGTCCTTGTTTAACATCTCAGCTCCGTCAGATCGAGAAGAATCCTCTCAGGTCATACACCT[A/G]TGGTACCCAACATATGCAAACATAGTTGCTAAGGATATTTGGGCTACTGGAGTGAGGAGGCATTAGTAGAGTGCTGCATACAAAGGGACGAGGTTTTCGTGTATCTGCATTGTTTGTCCA
i_11_20667	11_20667	11_20667	BOPA1_4037-916	2H	66.3	1	1	1	1	0	1	1	1	1	?	0	1	1	1	1	1	0	?	0	1	1	1	?	1	0	1	1	1	1	0	[A/G]	ACCACCCCATATCTTCRTCACAGCTACGGCTGCTGGGAATAGGCTCTACCTGTTCAGCGTAACTGCAAACGGGCTACAATGGAAGAGGCATTACAAGGATCTGAAGCAAATAGCAGAATC[A/G]TTCCGCGTAGTCTAGGGTGGTTCCACTGGGTTCGTTCATCACATAATCTGTTCTATTATTAGAGAAGATGAGGGATGCCGTTATGTAAAGGGAGGCTAAGTACACATCATTTGTAACAAT
i_11_20947	11_20947	11_20947	BOPA1_5499-1430	2H	67.5	1	1	1	1	0	1	1	1	1	1	0	1	1	1	1	1	0	1	0	1	1	1	1	1	0	1	1	1	1	0	[T/C]	TCGTCCTCCCGAGCGCGAGCAAGGACGGCAGCCTGTCCATCGCCATCTCGTTGCAGGCGGAGCACATGGAGAAGTTCCGGAAGCTGATCCTCGATGTGTAGATAGACCGCCGTTTAGAGA[A/G]AAGTTTTACAGGGCAACAAAGCTTCAGGTTGCGCCGAACGTTTTTCTGGGGGGTATATATATGCCTGGAGTTTCARATTAACACATACTGGAGTTTATACGGTGGACAGAACATAATCTT
i_11_21078	11_21078	11_21078	BOPA1_6280-1098	2H	67.9	1	1	1	1	0	1	1	1	1	1	0	1	1	1	1	1	0	1	0	1	1	1	1	1	0	1	1	1	1	0	[C/G]	TAGCAGACACCGGCTCTTCTTCTTCCTCCTCTTCATCAGCAGATGACTCCGGTACTTTCTCCTTGGGCTTCCGTTTGCCTGAAAGGCCGTTGCTCTTGGATCCATCAGAAGCTTTCACAG[C/G]GCTTGCGCCTTTTGGAGTCTTGCCGCCAGACTCATCCTTGCTGCTTCCCTTGCCAGCAGATCGAGGCCACCTCCCCCCACCTTCAGCACCCTTTTCTGCAGTCTTCGCCTCCGATTTGGC
i_SCRI_RS_156871	SCRI_RS_156871	SCRI_RS_156871-156870	SCRI_RS_156871	2H	67.9	1	1	1	1	0	1	1	1	1	1	0	1	1	1	1	1	0	1	0	1	1	1	1	1	0	1	1	1	1	0	[T/C]	TGATGCCAAATATTGGCAGCAACGGTACAGCCTAAAAGATGGCATCCCTAGTTTTCTCAA[T/C]AATGTTGCCGCCACCATTCTAACAACAGGAAAGTATCTTAATGTCATGAGAGAATGTGGG
i_SCRI_RS_206677	SCRI_RS_206677	SCRI_RS_206677-206676	SCRI_RS_206677	2H	67.9	1	1	1	1	0	1	1	1	1	1	0	1	1	1	1	1	0	1	0	1	1	1	1	1	0	1	1	1	1	0	[T/C]	CCAATTGTGTCAAGCRTGGCAGATCCAACAAGGCTTCCGGTCTGTCAAGATTCTTGGAAC[A/G]CCAATTCTACGGTCATCAATTCTTTGTCGCAGCATGCTCAAGTTTGTAAACAGCCTTCTA
i_SCRI_RS_221992	SCRI_RS_221992	SCRI_RS_221992-221991	SCRI_RS_221992	2H	67.9	1	1	1	1	0	1	1	1	1	1	0	1	1	1	1	1	0	1	0	1	1	1	1	1	0	1	1	1	1	0	[T/C]	CGTCTTCTCCCAGACAGAGATGACTGAAATTCATGGTCGTACTTTTGGGGTCTGGACACT[T/C]CTGACCTGCACACTGTGTTTTCTGTGTGCATTCAACCTGGAAAACAAGCCTCTGTATATA
i_SCRI_RS_73	SCRI_RS_73	SCRI_RS_73-72	SCRI_RS_73	2H	67.9	1	1	1	1	0	1	1	1	1	1	0	1	1	1	1	1	0	1	0	1	1	1	1	1	0	1	1	1	1	0	[T/C]	CAAGGAGCTGCAGGCGTTGCTCGAGGAAGCAGAGATCTGGTTGTCCAGGGTGGACCAGGC[A/G]CCACCCGAAAGCATGCGCACTGCTCTTCAGCCCATGATGCATGCTTTGGTCAGAGATGAT
i_SCRI_RS_9469	SCRI_RS_9469	SCRI_RS_9469-9468	SCRI_RS_9469	2H	68.1	1	1	1	1	0	1	1	1	1	1	0	1	1	1	1	1	0	1	0	1	1	1	1	1	0	1	1	1	1	0	[T/G]	ACCAAAGGACGAGAAGGCCAGCATCCTTGTTCCATCTTATTCAACAGATAGTTTGTCCGG[T/G]GCGGATCAAGAGAATGGAGAACCGCTTCTGCGTGGCCCTTCGGCGACGTTTGTTCCAGGC
i_11_21156	11_21156	11_21156	BOPA1_6852-506	2H	68.5	1	1	1	1	0	1	1	1	1	1	0	1	1	1	1	1	0	1	0	1	1	1	1	1	0	1	1	1	1	0	[T/C]	GACAAGAGAACAACCGCGGTGGATTATCTTTTGCCGGCCCTGCTTCTGCTGTACGACGCCAAGCTGCTCCGCGGCCGCGCGCTACAGATACTTCCTCGCGAGAGCCCTCACCTTGGTGTC[A/G]AAATGAGACGATGCGATGCGAGAGCCAGGCAGATACAGCGGGTTGAGGAATATCTTGATGTAAAGTTCATGGACCTCTTGAAAAAAGCTTTTTATTCCATCCTCGCTGCGTGAATCGTGG
i_12_30674	12_30674	12_30674	BOPA2_12_30674	2H	68.6	1	1	1	1	0	1	1	1	1	1	1	0	1	1	1	1	0	1	1	1	1	1	1	1	0	1	1	1	1	0	[A/C]	ATCAAATACTCTACTACTGGAAAAACTAGTGCTAGGAAGACTACATCTCATCTATCTCAC[A/C]CTCTCCATCAAGACACTTAGCAATAGCAGCTGCCCCTAACAGTGTACTGCAGACTTATCA
i_11_20960	11_20960	11_20960	BOPA1_5573-1170	2H	68.6	0	1	1	1	0	1	1	1	1	1	1	0	1	1	1	1	0	1	1	1	1	1	1	1	0	1	1	1	1	0	[A/G]	ATCTTTAATCGAAGTGTGCGGGACCACATCCCACTTGAAGGACCTCTGCCTCCAGCGGAACCAGGATCATAGAGCTGTGGCAATATGTCAATAATAGGTTCTTGTGGTTTGTCAGTCCTC[A/G]ACTTGGTGTCTCCTGCACCGCTTGCTCCGCTTGTATAATCATAATTACCACTCCCAAAGGATGATTGAGCTGGTGACGCAACATATCGCTTTTCCTCTTCATAATAGCGGTTAAACCCTA
i_12_31394	12_31394	12_31394	BOPA2_12_31394	2H	68.6	0	1	1	1	0	1	1	1	1	1	1	0	1	1	1	1	0	1	1	1	1	1	1	1	0	1	1	1	1	0	[C/G]	GAAGTCGCCACAGTCGGAGCTGGACGATAAAGTATGAGATGGAAGCCTCGAAGTTCTTAT[C/G]GTCAGCTATTTATATGGACTCCGTCTTAYATATCAAAAGTAAAATGATYGTGAGGATTTT
i_SCRI_RS_150	SCRI_RS_150	SCRI_RS_150-149	SCRI_RS_150	2H	68.6	0	1	1	1	0	1	1	1	1	1	1	0	1	1	1	1	0	1	1	1	1	1	1	1	0	1	1	1	1	0	[A/G]	ATGAGATCACGAAACAGATCGCAGATGGTCTGTTGGAGCAGCTAATCGGAGAAGCCGCGG[T/C]GGATCTTGCATTTCGTTTGCCACAGCAAGGTGTTCCAATGCCAGTGCCAGATCTCTAGGA
i_11_10952	11_10952	11_10952	BOPA1_8065-1203	2H	69.3	0	1	1	1	0	1	1	1	1	1	1	0	1	1	1	1	0	1	1	1	1	1	1	1	0	1	1	1	1	0	[T/C]	CGCAGAGCCATATCCCTTCGCCCCCGGGACAGCAGCCACATGCCCGGCCACCCAGGCCGTCGGCAAGGTAGTTGAAGCGTTTCGTCTTGGYAGCCAAATGCGCCGACGATGGTGAAGGAT[A/G]TTACCTTAGCTTCCATAGTTCTTTGCTTGATTGTTGGTACATAGTACCTGTTGATTCGTCTGCTCATTTGTTTAGTTGAGACTGTCGTAGTGGGTTTATACCGAAGAAATTGAGCTGGGT
i_11_10196	11_10196	11_10196	BOPA1_1946-698	2H	70.8	0	1	1	1	0	1	1	1	1	1	1	0	1	1	1	1	0	1	1	1	1	1	1	1	0	1	1	1	1	0	[A/C]	TTCTCCGTGCAACATTAAGAGTTACGAGGGAAATGCGCTGGTCCAAGCTGTAGGTGAACGAGACGGCGTGGCAATCGGAAGACCAACTGCATTCCCTGGTTACTATGATGTTCCCGAAGG[A/C]ATGGAGCTGATCGTCAAGTATGTCAACCAGAGATACGAGAACGCGCCGGTGTACGTTACTGAAAATGGCTTCTCGCAGTTCAGCGATAACAGTATGRAGGACTTGATCAATGACGTTGGA
i_11_10818	11_10818	11_10818	BOPA1_6023-567	2H	70.8	0	1	1	1	0	1	1	1	1	1	1	0	1	1	1	1	0	1	1	1	1	1	1	1	0	1	1	1	1	0	[A/C]	TCCTCGTGTCGGCAGCCATGGGAGAAACGTAGTGTTATTGTAATACAGTAACAGTAGAAATTTTGTTCGCGGAAATCTCATAGTAGTCTTTTTTGCTATTCTAGGAGGAGACGATGGACA[A/C]CAAATCATGATATTTTTGTTGCACGAATTGCAGTCCGGAGCCAACTCTTGTTTGTAAAAAAAAAAAAAAAA
i_12_30696	12_30696	12_30696	BOPA2_12_30696	2H	70.8	0	1	1	1	0	1	1	1	1	1	1	0	1	1	1	1	0	1	1	1	1	1	1	1	0	1	1	1	1	0	[A/G]	TTCGTCGATGCACTCTTTATGGAACTTGTGAAAGCATGGCAAAGTGCGGATGGTATCTCC[A/G]AAAGATGGATTTTCCAGGCAGACCGCACAAGGCTCTTCAGTGCTAGTTGACTGAAATACT
i_SCRI_RS_219568	SCRI_RS_219568	SCRI_RS_219568-219567	SCRI_RS_219568	2H	71	0	1	1	1	0	1	1	1	1	1	1	0	1	1	1	1	0	1	1	1	1	1	1	1	0	1	1	1	1	0	[T/C]	GCATTGGCGAGTAAGTGGCAGTGCACTGTTAATCTCCGTGTATATCTGTACTACTCCTAC[T/C]TGTGTTGCCTGGTAATACAAAGTCGTGACCGAACAAGGTGTTCCGAAATGCTCAAAAAAA
i_SCRI_RS_220533	SCRI_RS_220533	SCRI_RS_220533-220532	SCRI_RS_220533	2H	71	0	1	1	1	0	1	1	1	1	1	1	0	1	1	1	1	0	1	1	1	1	1	1	1	0	1	1	1	1	0	[A/G]	CTGYYKAKATTTTKTTGAGYGAYGTATYTTATTCYCGYGCYCGTGAAAWATTGYGYGAAT[T/C]ACTCATCACTGGTATTGGTGGATCAGATGAAATTTTAGTATTAAAACTTATTCTTGAGGA
i_SCRI_RS_17898	SCRI_RS_17898	SCRI_RS_17898-17897	SCRI_RS_17898	2H	73.5	0	1	1	1	1	1	1	1	1	1	1	0	1	1	1	1	0	1	1	1	1	1	1	1	1	1	1	1	1	0	[A/G]	AATATATCAGTGTGATATGGCYYGGATCGTGTATTATGCAAGCGTCTGTATTTTTCTAGA[T/C]GCGTTTGGATGTCTTTAAAATTTCTCTAGAATTCTGTGAATTTGGATCGTTGAGGAATTT
i_12_31293	12_31293	12_31293	BOPA2_12_31293	2H	73.7	0	1	1	1	1	1	1	1	1	1	1	0	0	1	1	1	0	1	1	1	1	1	1	1	1	1	1	1	1	0	[T/A]	CCAACTTTTATTAATACTCCAGCTAGTTTATTACACCGTACGAAGCAAGACACTTGTAAT[A/T]AGGAAAATGGCATGCGCAACGCATGTAGACCTTACTATAGACTCGTAGTAATAAGGAAAG
i_SCRI_RS_235874	SCRI_RS_235874	SCRI_RS_235874-235873	SCRI_RS_235874	2H	74.1	0	1	1	1	1	1	1	1	1	1	1	0	0	1	1	1	0	1	1	1	1	1	1	1	1	1	1	1	1	0	[A/G]	CTCCATCCATCCACCTCCCTTACCTTCTTCCCAGCTCTTCACGCCGCCGCTCCCCTACGT[A/G]CCCTCCCCCTTCGCGCAAAGCCTCCAGCTCCAGGATGGACGTCGAATACCACGAGGAGTA
i_SCRI_RS_133539	SCRI_RS_133539	SCRI_RS_133539-133538	SCRI_RS_133539	2H	74.2	0	1	1	1	1	1	1	1	1	1	1	0	0	1	1	1	0	1	1	1	1	1	1	1	1	1	1	1	1	0	[A/G]	GGATCGTATTTCGCCATCGACATGTTCATCGGGACAGTGATCCTTTTTGTCTGGCAAAGG[T/C]TGGACAGAGCCAAATCGGAAACATTTGCACCTGCAGTTGCTTCCGGCTTGATTTGCGGTG
i_SCRI_RS_156323	SCRI_RS_156323	SCRI_RS_156323-156322	SCRI_RS_156323	2H	74.4	0	1	1	1	1	1	1	1	1	1	1	0	0	1	1	1	0	1	1	1	1	1	1	1	1	1	1	1	1	0	[C/G]	CCAGAAAAGTCTTCCCTCTCCAGTTTCGGGACGAAAGTTATGATTGAAATCCATCATTTT[C/G]GGAAAGATATGAAAGAATTGCTACAAGAGCGAGTCTATGTTGTCAATGTTGCAGGTTACA
i_SCRI_RS_129857	SCRI_RS_129857	SCRI_RS_129857-129856	SCRI_RS_129857	2H	75.2	0	1	1	1	1	1	1	1	1	1	1	0	0	1	1	1	0	0	1	1	1	1	1	1	1	1	1	1	1	0	[A/G]	TACAGACGAGGATGCAGACAGCCTTCGCAGTCGTACCCTTTCTGAAGCCGGTGATATCGA[A/G]TCGTTAGAAAAGATGGYCGATGATTCTGACTTTGAACATGGTACCMCATCATCATCTTGA
i_11_21242	11_21242	11_21242	BOPA1_7549-782	2H	75.2	0	1	1	1	1	1	1	1	1	1	1	0	0	1	1	1	0	0	1	1	1	1	1	1	1	1	1	1	1	0	[T/C]	CATACATCTTAGGAAAGCATCAATGTTAGAAGATAATGAAGTTGCTGAAATTCTGAATGAGATATCAAGACGAATTGTTCGGGAAAAAGGTCCAATAGTTATGGACTTRTCTGGGTTTAC[A/G]GAACAAGGTTTTAAGCGGAAGCTTGCTGTGCAAACATTGTTTGGAAAAATCATGTACTTATCAGAGCTCCCAGAGTTCTGTTCTCGGGATGGCTCGCTTGTTGTCAAAGAAATCTTTGGA
i_SCRI_RS_221795	SCRI_RS_221795	SCRI_RS_221795-221794	SCRI_RS_221795	2H	75.2	0	1	1	1	1	1	1	1	1	1	1	0	0	1	1	1	0	0	1	1	1	1	1	1	1	1	1	1	1	0	[A/G]	CTGAAGGAGCCAGTTGCATTCATGGGTGGTGTGTTTGCTGGTCTCTTAAGGCTTGACCTG[A/G]ATGAGGATCCTCTCAAGGAGTGGGTAACTCGAACGGTRGAGGCTTCTGGAATAGCTGAGG
i_SCRI_RS_239742	SCRI_RS_239742	SCRI_RS_239742-239741	SCRI_RS_239742	2H	75.2	0	1	1	1	1	1	1	1	1	1	1	0	0	1	1	1	0	0	1	1	1	1	1	1	1	1	1	1	1	0	[T/C]	CCTCAAGAGCCCTAAGCATGCGCATGAAGCATCGAAGGGGGCAAATCTTTGGGGCAGCCT[A/G]AAATCCTTTGCTGGTGACCTCAGGATCTTTTGGAACAATCTGTAAATTGATATAGTCTGG
i_SCRI_RS_222844	SCRI_RS_222844	SCRI_RS_222844-222843	SCRI_RS_222844	2H	75.2	0	1	1	1	?	1	1	1	1	1	?	0	0	1	1	1	0	0	1	1	1	1	1	1	1	1	1	1	1	0	[A/G]	TGATGAGTCAATTGACGTTAAGGTACAGAAAGCTCTGGATTGTCCGTGTGTGGCTGATTT[A/G]AAAACTGGACCTTGTGGCAGTGGATTTGTTGATGCATTTTCCTGCTTCCTGAGGAGCACA
i_SCRI_RS_166540	SCRI_RS_166540	SCRI_RS_166540-166539	SCRI_RS_166540	2H	76.1	0	1	1	1	1	1	1	1	1	1	1	0	0	1	1	1	0	0	1	1	1	1	1	1	1	1	1	1	1	0	[A/G]	GGGTGAGGTTCCTGAGTCTGAGTTAGATCCTGACACAAGGAGAAGGCTTCTGATATTACA[A/G]CATGGCCAAGACACAAGAGATCCTACACCACCCTTTGCTGCAGAACCTTCTGTACAAGTC
i_SCRI_RS_200291	SCRI_RS_200291	SCRI_RS_200291-200290	SCRI_RS_200291	2H	76.1	0	1	1	1	1	1	1	1	1	1	1	0	0	1	1	1	0	0	1	1	1	1	1	1	1	1	1	1	1	0	[T/C]	CAGGCTTGTCTGTGTCAAATCTGGCTCTAAAAAGTCTTTGCTAAATGTATTCCATGATGG[A/G]TCTTGCCACCCTGGTATGGCCCTAGTTATTGATGACCGTTTGAAAGTTTGGGATGAGAAG
i_SCRI_RS_154398	SCRI_RS_154398	SCRI_RS_154398-154397	SCRI_RS_154398	2H	76.2	0	1	1	1	1	1	1	1	1	1	1	0	0	1	1	1	0	0	1	1	1	1	1	1	1	1	1	1	1	0	[A/G]	CTCTCCGAGGACCCGCCGCTCGCCGTCTGCGCCGACGCGCTTCTCCGTCTAGAACCGCGC[T/C]ACCTCCAAGCCCCCCTACACGCCCCTCAAGGCCTCAACTGACGCCGCATCACCGCCCAGC
i_11_10823	11_10823	11_10823	BOPA1_6117-1507	2H	76.8	0	1	1	1	1	1	1	1	1	1	1	0	0	1	1	1	0	0	1	1	1	1	1	1	1	1	1	1	1	0	[T/C]	GCTACTCGAAGTACTCATACAACATCGTACAAGCTCCACAGAGAATTAGCCTGTCACATTCACCGGTACCAGGCCTCATCAGTAGGAAGCCTGCATACACACGGAGGGACGGATTGGACT[A/G]TGTCCAAGTTGAAGACATCGCATCATGTGAGTCCCTGGTATTTTCTGTCCACATCTCGGTCGCCAACGACGGTGCCATGGACGGGAGCCATGCCGTCTTACTGTTCGCAAGATCGAAGTC
i_11_11214	11_11214	11_11214	BOPA1_ABC09163-1-3-313	2H	76.8	0	1	1	1	1	1	1	1	1	1	1	0	0	1	1	1	0	0	1	1	1	1	1	1	1	1	1	1	1	0	[A/G]	GGATTTTCACCATAAGACTTGTGTGATTCTATTTATTGATGGTACAGAGAGCCAGGTTCCAATACTATCTACACGCAGTGAAGGCAGGGTATAGAAAGATTGTGCAGATGAC[A/G]TCGAGTTTTCGATGATCTGACTGAACAATGGACGTGGAATGCTAATGCCAAGTAGCCGTCGAGSAGACCCGTTCAGCGTTTTACCTCTCAGTGAACTTCTCGATGCATGTGATCAGCGTG
i_SCRI_RS_171032	SCRI_RS_171032	SCRI_RS_171032-171031	SCRI_RS_171032	2H	79.4	0	1	1	1	1	1	1	1	1	1	1	0	1	1	1	1	0	0	1	1	1	1	1	1	1	1	1	1	1	0	[T/C]	AAATCTCAATACAACCAAGCTTTCTGTAAACCCACGCAAATGGCGAACCCAAGGATGGCC[A/G]TTCACATGTGCTACTGCTACCTCACCATATTCTTACTCCTTGCATTACTGGCACCACCGT
i_11_10287	11_10287	11_10287	BOPA1_2371-950	2H	79.9	0	1	1	1	1	1	1	1	1	1	1	0	1	1	1	1	0	0	1	1	1	1	1	1	1	1	1	1	1	0	[A/G]	TGAGCCAGCGATCAGCTTCCCTGAGTATATGCGGACAAACGTTAGTGACCCCACGTATGGATCAGTCATGATCTTGAAAGCTAACCCAGAAAATGGTTCATCGTCACTAGGAAGTCTTTC[A/G]AGAACCACTTCCGGGTCGTCTGGGTCAGTACCCTTCATTGGTGGCAGGTCTAGTGGTGATGGCAAGTAATCAACAACAGCATCAAGCAATGGCTGGACACCCTTGTTTTTGAAGGCCGAA
i_SCRI_RS_91810	SCRI_RS_91810	SCRI_RS_91810-91809	SCRI_RS_91810	2H	79.9	0	1	1	1	1	1	1	1	1	1	1	0	1	1	1	1	0	0	1	1	1	1	1	1	1	1	1	1	1	0	[A/G]	GGATCATGGGGGTCCTGGTGTTCTTGGTATGCCTAACACCCCGTATCTTTATGCCGGCGA[T/C]TTCATCAGAGTGTTGCGAGAAAAGCATGCTTCCAAAAGCTATTCGAAAATGATTATATAT
i_12_30897	12_30897	12_30897	BOPA2_12_30897	2H	80	0	1	1	1	1	1	1	1	1	1	1	0	1	1	1	1	0	0	1	0	1	1	1	1	1	1	1	1	1	0	[A/G]	TCACGATCCCTTCTTTCCCTCAGATCCGAACCGAAAGCATGGACAAGCATCAGCTCTTTG[A/G]TTCATCCAACGTGGACACGACTTTCTTCGCGGCCAATGGTACACACGACGCCGCGCGCGC
i_SCRI_RS_196853	SCRI_RS_196853	SCRI_RS_196853-196852	SCRI_RS_196853	2H	80	0	1	1	1	1	1	1	1	1	1	1	0	1	1	1	1	0	0	1	0	1	1	1	1	1	1	1	1	1	0	[A/T]	AAGGATGCAGGGCCAGGAAGATATTGGGCACAAGGATGCTCAGCCTCGCACTGCTTCGTC[A/T]CATAGATCAGGTGTTATATGGCCTCCACATATCAACCATAGGCCAGATTCAGACTTCAAG
i_SCRI_RS_88704	SCRI_RS_88704	SCRI_RS_88704-88703	SCRI_RS_88704	2H	80	0	1	1	1	1	1	1	1	1	1	1	0	1	1	1	1	0	0	1	0	1	1	1	1	1	1	1	1	1	0	[A/G]	CGCGCCCGCAGTGGCGTCCTTCTAGCTCGCTCGCTCGCTCCGTCGCTCGCCAGCTGGCCA[T/C]TGCGTCCGCGGTGGCTGTACATTTTCCCGCTCGTATTAGTCTTTGTACTACCGTACCCGA
i_SCRI_RS_137263	SCRI_RS_137263	SCRI_RS_137263-137262	SCRI_RS_137263	2H	80.2	0	1	1	1	1	1	1	1	1	1	1	0	1	1	1	1	0	0	1	0	1	1	1	1	1	1	1	1	1	0	[A/G]	CCTGGAGATCCTTGACCATTTGGAAGAAGAAATGGTATCTGAGCGCCAAAAAATCGAAGC[A/G]CCTCCACCCCCTGCAGCAGAAAGTTATACGTCACCGCCACCACCATCATATGACGAAGTT
i_SCRI_RS_171038	SCRI_RS_171038	SCRI_RS_171038-171037	SCRI_RS_171038	2H	80.6	0	1	1	1	1	1	1	1	1	1	1	0	1	1	1	1	0	0	1	0	1	1	1	1	1	1	1	1	1	0	[T/C]	TTTCTTCGAGGGCCTGATGAAGCAGGTCATACAGAGGCAAGAGGAGATGCAGCAGCGGTT[T/C]CTGGAGACCATGGAGAAGAGGGAGGCCGAGCGCACGGCAAGGGAGGAGGCCTGGCGCCGG
i_11_11533	11_11533	11_11533	BOPA1_ConsensusGBS0705-1	2H	80.9	0	1	1	1	1	1	1	1	1	1	1	0	1	1	1	1	0	0	1	0	1	1	1	1	1	1	1	1	1	0	[A/G]	GAGGAAGGGTAATCAAATTTGTCCTCAATATCCACACYTTTTGTTTGTATCTTTGTAGATCAAGCTATTGGAAACTTACATGATTGCACAAACTTGTAGATATATCACGGAAGGAATGAG[A/G]TTGAGTGTGATCGGAATTTTGAGCAAGAAGAATGGAGATTTCATGATACTTCCTCCTCGT
i_12_31205	12_31205	12_31205	BOPA2_12_31205	2H	80.9	0	1	1	1	1	1	1	1	1	1	1	0	1	1	1	1	0	0	1	0	1	1	1	1	1	1	1	1	1	0	[T/C]	GAGCTTCACGGGTTTTTGAGGCGTTGTATGATCTGTTGTTTACTTGTAACAGTTGATTTT[A/G]AGTTGTCTATATTATCGTTTACTTGCCGATGAGGGTGCGGGTGACTGGTCGGTCGGACAA
i_SCRI_RS_3376	SCRI_RS_3376	SCRI_RS_3376-3375	SCRI_RS_3376	2H	80.9	0	1	1	1	1	1	1	1	1	1	1	0	1	1	1	1	0	0	1	0	1	1	1	1	1	1	1	1	1	0	[A/G]	GTGAAGGCTTGTCAGATGACGTGGCACAGAAAGACTTGTCAAGTAATGTGTATATGAACT[A/G]ATGAGTATAAGACTGGGTGTGAAGATAGATGAGCACCCTCGACAGGATTACCGCAGCGGT
i_SCRI_RS_192398	SCRI_RS_192398	SCRI_RS_192398-192397	SCRI_RS_192398	2H	80.9	0	1	1	1	1	1	1	1	1	1	1	1	1	1	1	1	0	0	1	0	1	1	1	1	1	1	1	1	1	0	[A/G]	TGACATCTCTGCTGATGTACAGTATACACGACCCTCTAGAGTCTAGACTCTTATGAACAA[A/G]TCGCCGGATTTACCCGGCATCACTCTATGTAACGTAGTCGTAACCCCCAAAATGCATGCT
i_SCRI_RS_180028	SCRI_RS_180028	SCRI_RS_180028-180027	SCRI_RS_180028	2H	81.2	0	1	1	1	1	1	1	1	1	1	1	1	1	1	1	1	0	0	1	0	1	1	1	1	1	1	1	1	1	0	[A/G]	ATCGACACGGTTATCCTCCCCTCCCATAAAGAAGCACAGTGTGTAGAGTGCCAGCTCGAA[T/C]TCAGGGCTAACACCAATCAAAGAGCTTGATACTGATTTCAGCACACCATGCCACTCAAAT
i_SCRI_RS_128449	SCRI_RS_128449	SCRI_RS_128449-128448	SCRI_RS_128449	2H	81.5	0	1	1	1	1	1	1	1	1	1	1	1	1	1	1	1	0	0	1	0	1	1	1	1	1	1	1	1	1	0	[T/C]	GCAAAAGGTTCATAGCGGAGTTGTCTGATATGTTGCGCTGCACATCACTTCCAAACTGCC[T/C]GTCTGTGCGTGTGGCGCAGTTTAGCACTTAATTCAGTTGGTGTACCCGYTGTGGCTTCAC
i_SCRI_RS_198603	SCRI_RS_198603	SCRI_RS_198603-198602	SCRI_RS_198603	2H	81.5	0	1	1	1	1	1	1	1	1	1	1	1	1	1	1	1	0	0	1	0	1	1	1	1	1	1	1	1	1	0	[A/C]	CTGAAAGGACCTCACCTTCAGGGTTGTCATGAGGAACACATTCAGGAAGACGGACGCGGC[A/C]GCCGGCCATGGCATCATCGGAACCGTCCACTCCGACGGTGGCCCGGCCACGCCCTGTCGC
i_SCRI_RS_198601	SCRI_RS_198601	SCRI_RS_198601-198600	SCRI_RS_198601	2H	81.5	0	1	1	?	1	1	1	1	1	1	1	1	1	1	1	1	0	0	1	0	1	1	1	1	1	1	1	1	1	0	[T/G]	CAACGCGTGGAGGGTCGAGGTGGAGGCCATCGCCAAGGGCTACAACGCGCTCGACTTCCC[A/C]GCCGTCGCGCTCATCCTCCTCCTCACCGCATGCCTCTGCTACAGCACCAAGGAGAGCTCG
i_11_10475	11_10475	11_10475	BOPA1_3469-1152	2H	81.5	0	1	1	1	1	1	1	1	1	1	1	1	1	1	1	1	0	0	1	0	1	1	1	1	1	1	1	0	1	0	[A/G]	CCACTCAAAATAACTAACGATCACACCACCAGCATTAGCATAGATATCAGGTAACACGACCACCCCCTTCTTGGTAAGGATCTCATCAGCTTCTGGATCAGTTGGATGATTAGCAGCTTC[A/G]ATTATAAATTTGGCCTTCACATCAGGTGCATTATCTTTGTTAAGAACTCCACCTAAGGCGCATGGGAGGAGGACATCGCATTCATGCACCAGCAACTCTGAGGAATCCATGACTTCCGCA
i_SCRI_RS_156090	SCRI_RS_156090	SCRI_RS_156090-156089	SCRI_RS_156090	2H	81.5	0	1	1	1	1	1	1	1	1	1	1	1	1	1	1	1	0	0	1	0	1	1	1	1	1	1	1	0	1	0	[T/G]	CTATACAGGGAATGAGACGATAGCTACTATTCAGAATGTCATTTCAGTGATTGAAGGGAA[A/C]GAAGAACCAGACAGGTATGTTATTCTTGGCAACCATCGCGATGCGTGGACATTTGGGGCA
i_SCRI_RS_160616	SCRI_RS_160616	SCRI_RS_160616-160615	SCRI_RS_160616	2H	81.5	0	1	1	1	1	1	1	1	1	1	1	1	1	1	1	1	0	0	1	0	1	1	1	1	1	1	1	0	1	0	[T/C]	GAACACAAGGGAAAAGAAAAAAAAATTAAAAGAAC[A/G]GAGAAGAAGGAAGAAAGAAAGAACGAACAGCACCTACCGAGCAAGCCAGCCTCCGTTGGT
i_SCRI_RS_176114	SCRI_RS_176114	SCRI_RS_176114-176113	SCRI_RS_176114	2H	82.5	0	1	1	1	1	1	1	1	1	1	1	1	1	1	1	1	0	0	1	0	1	1	1	1	1	1	1	0	1	0	[A/G]	GCCAATCTCGGCCACCACGTCGCGTCAACTACTCTCCGAAGCAGCGGTTGCCATCGCCGA[T/C]GGCAACTTTGAAACGGCAGCCGCTAATCTGGCGACTCTCAAGCGCGCCGCTAACCCGCGC
i_SCRI_RS_211894	SCRI_RS_211894	SCRI_RS_211894-211893	SCRI_RS_211894	2H	82.5	0	1	1	1	1	1	1	1	1	1	1	1	1	1	1	1	0	0	1	0	1	1	1	1	1	1	1	0	1	0	[T/G]	CAGGATTCGACGAGGGAACAGTCCCGGCGCCGCGGCACCGAGCGACCCCGCGGGAGTC[A/C]CTGGAAGACGACGAAGCGGCGGCGACGACCGCAAGCTATTGTTGCGACCTGGATGGCCTC
i_SCRI_RS_119261	SCRI_RS_119261	SCRI_RS_119261-119260	SCRI_RS_119261	2H	82.5	0	1	1	1	1	1	1	1	1	1	1	1	1	1	1	1	1	0	1	0	1	1	1	1	1	1	1	0	1	0	[T/C]	TTGCCTTGCTTCCACAGTGCACAGTCCAGTCACCCATCTCTTCTTCCTTCCCCTTTCGAG[T/C]TCCCGAGCTCCGTCAGTGTCCATTTATAGCCTGCTCGAAAGTGCAGTGAGAGTCCCSCTC
i_SCRI_RS_155456	SCRI_RS_155456	SCRI_RS_155456-155455	SCRI_RS_155456	2H	82.5	0	1	1	1	1	1	1	1	1	1	1	1	1	1	1	1	1	0	1	0	1	1	1	1	1	1	1	0	1	0	[A/G]	GTGATGAAGAAAAGTTGGTCCGTGTTTCTGATTTTCAGTGACTGATAACCATCCTTAATA[A/G]ACTTCTGATCCCTTCTATTTGTTCTTTAGATGTTCTATTTTTATTTAGTTCTGTGTTATT
i_SCRI_RS_237481	SCRI_RS_237481	SCRI_RS_237481-237480	SCRI_RS_237481	2H	82.5	0	1	1	1	1	1	1	1	1	1	1	1	1	1	1	1	1	0	1	0	1	1	1	1	1	1	1	0	1	0	[A/G]	TTATTCTTTTGTGTTTCCATGACAGCAAGACAATGGGCTTGCCTTTTCTGTCTTTGTTTG[A/G]GATTATTGAAATTTTTTCTGTTTCACATTTTGTTTTTAGCCTTTGCAGGATAAGTGTGTA
i_SCRI_RS_138463	SCRI_RS_138463	SCRI_RS_138463-138462	SCRI_RS_138463	2H	82.6	0	1	1	1	1	1	1	1	1	1	1	1	1	1	1	1	1	0	1	0	1	1	1	1	1	1	1	0	1	0	[T/C]	GGATGCGATTGTTTGGGAAGGTTTAGGCATGCAAAATGCATGCGGATGCAGCATGTAGCT[A/G]TAGATTAACGTTTTACCTACTGATGTAGGGTAAGCCGTGTGTTACCACGTAGGATATTAC
i_11_21037	11_21037	11_21037	BOPA1_6024-1095	2H	82.8	0	1	1	1	1	1	1	1	1	1	1	1	1	1	1	1	1	0	1	0	1	1	1	1	1	1	1	0	1	0	[A/T]	TTTTTTTTTGGAACGGAGTGAGTAGTACATGGTACATACTGATACTGCAACGTACGTAGAAACTAGAGTAATAATTTGGCAACATAGCAGCTATGAGCCGCTTTCTCATTTCTTTTTGAC[A/T]GCTACCTACCTTGTCTTAGACCGATTATACAACTACAATAACATACATACAGTATACAGACAACATCAGGCAGAACGCACCAGGATTTCGATGAGCATGGTTCATGTTCGACGGCCACCC
i_SCRI_RS_116694	SCRI_RS_116694	SCRI_RS_116694-116693	SCRI_RS_116694	2H	86	0	1	1	1	1	1	1	1	1	1	1	1	1	1	1	1	1	0	1	1	1	1	1	1	1	1	1	0	1	0	[T/C]	GGCGTGGGCGGAGGCGGCATCGTGCGCGGGATATCGACGCCGAGAGGAGACCACCACCAG[A/G]GCAGCAGCGACATGAGCTCCTTGGAGGCCGAGATGAAGTCGGCTTCGTCCTTTAACGGAG
i_SCRI_RS_2911	SCRI_RS_2911	SCRI_RS_2911-2910	SCRI_RS_2911	2H	86.6	0	1	1	1	1	1	1	1	1	1	1	1	1	1	1	1	1	0	1	1	1	1	1	1	1	1	1	0	1	0	[T/C]	GCCAACGGCGACGCCGCGKTCAAGGCCTCCGGCAAGAGCAAGACGGCCACCGGCGGCGTC[A/G]CCAAGCCGAAGCGCGCCCCCACTCCCTTCTTCGTCTTCCTGGCTGAGTTCAGGCCGCAGT
i_11_10214	11_10214	11_10214	BOPA1_2020-539	2H	86.6	0	1	1	1	1	1	1	1	1	1	1	1	1	1	1	1	1	0	1	1	1	1	1	1	1	1	1	0	1	0	[T/C]	GACTCCTCCAGCATGCCGCAGACCAGGAGTACGCATCTAAACATTCTCCTCACATAACATTACATCATAAGGACATTGACATGGCAGCTAAGCCCTAAGCAGCACGCGCTGATTTGCACC[A/G]CTGCTGTTCCCTCATCCACTATTTACTCCTCGTCGTCCTCAGCATCATCCTCAACGTCAGACTTGGACTTGTCAGAACCTTCTTCCTCCTCATCAGCATCGGTCTTGGCCTTCTTGGAGG
i_SCRI_RS_157140	SCRI_RS_157140	SCRI_RS_157140-157139	SCRI_RS_157140	2H	86.6	0	1	1	1	1	1	1	1	1	1	1	1	1	1	1	1	1	0	1	1	1	1	1	1	1	1	1	0	1	0	[A/C]	TCGGTTCTGAGGCAGGTCAGCAGCAATGTATGGAGACGATCCAAGATGGAGAAACTGTTG[T/G]ATTTGCGCCGATTCTGTTCCAGAATCCGGCGTCGACATGCCTATTTCATAGCATCAAGCT
i_SCRI_RS_237763	SCRI_RS_237763	SCRI_RS_237763-237762	SCRI_RS_237763	2H	86.6	0	1	1	1	1	1	1	1	1	1	1	1	1	1	1	1	1	0	1	1	1	1	1	1	1	1	1	0	1	0	[T/C]	GCCGCCATCGGKGTGAAACTGGATGGTGAGGTAACTTTCTACGAGAGGTCCTTGGCCAGC[A/G]GCTTGTGGAATGAGAATCTAGTACAGTTTCGAATGGAGATGGCACAATAGCAAGCCTTGC
i_SCRI_RS_165795	SCRI_RS_165795	SCRI_RS_165795-165794	SCRI_RS_165795	2H	86.8	0	1	1	1	1	1	1	1	1	1	1	1	1	1	1	1	1	0	1	1	1	1	1	1	1	1	1	0	1	0	[A/G]	CACGCGGAGAGCGTCCCCCGCCCGCCGCGACACCCAAATCGCCTCGATCCGCTGCACGAT[T/C]GATCCACCCTGCCGCCGCCGGGGTGCTTCGCTAGATAAAGTGAGGATTCTGGGAATTTGA
i_11_20080	11_20080	11_20080	BOPA1_11591-265	2H	88.5	0	1	1	1	1	1	1	1	1	1	1	1	1	1	1	1	1	0	1	1	1	1	1	1	1	1	1	0	1	0	[A/G]	TTGCTGAATCTGCAGAAGGGTGGAAGAATCTGACTGCAAACACCGCACCATGAGGCGCCATAGTTGATCACAGCGGAAGACTTGGAGGACCTGAGGGAATCGAGCATCTGCCTCAACTGC[A/G]GGTCGCTGCCAGCACATCGCACACTACCATGGGAGCCACCTGGAAGGGGCAGTCCGGTGCCCTCCAGACCTGTCTTCCTGACCTCCTCCCCGTTGCCTGACTCGGCACTCATACCACCCA
i_SCRI_RS_129223	SCRI_RS_129223	SCRI_RS_129223-129222	SCRI_RS_129223	2H	88.5	0	1	1	1	1	1	1	1	1	1	1	1	1	1	1	1	1	0	1	1	1	1	1	1	1	1	1	0	1	0	[A/G]	CCATTTTCTCTGTCCATGTCTTTGTAATCCTTGTGAGCCTTCCATCTGGTCATTGCGATC[A/G]TGGATAGTAATGCTGATGAAAAACAAAAAAAAAAAAAAACAAAAAAAAAAAAAAAA
i_SCRI_RS_144778	SCRI_RS_144778	SCRI_RS_144778-144777	SCRI_RS_144778	2H	88.5	0	1	1	1	1	1	1	1	1	1	1	1	1	1	1	1	1	0	1	1	1	1	1	1	1	1	1	0	1	0	[A/C]	CTCCAAGATAGCATATACTCGTACTGGGCACCGCAGGAAGGGCAGACAAGCTGGGAAATG[A/C]TCTTCGACCTCGGACGATCCACTTCCTTCAACCTGCTCCAGCTCCAGGAGCCTATCCAGA
i_SCRI_RS_222876	SCRI_RS_222876	SCRI_RS_222876-222875	SCRI_RS_222876	2H	88.5	0	1	1	1	1	1	1	1	1	1	1	1	1	1	1	1	1	0	1	1	1	1	1	1	1	1	1	0	1	0	[A/G]	CCAGCGCCTCCGCCGGCAGTACCCTCCCACCATGYTGCTGACGGCGGACCACGACGACCG[T/C]GTCGTGCCGTCCCACACCCTCAAGTTCCTCGCGACGATGCAGCACGTCCTGTGCACGAGC
i_11_10138	11_10138	11_10138	BOPA1_1635-691	2H	89.8	0	1	1	1	1	1	1	1	1	1	1	1	1	1	1	1	1	0	1	1	1	1	1	1	1	1	1	0	1	0	[T/C]	TCATTAACACGACATATACAACAAGTACAGAGTAGGATGCAGAAAATACAGTAGATGCAACCTCTGAAATACTACATACAGATTTTTATTTTGACACAAYATTATTCATGTTTCTTGAGT[A/G]CAGAGTGACAGATTTCTCTACAGGCTCCAGCCAGCAGGTCTAAGAGCTCTAAAGCAGCTTCTTGATATCCTTCTCAATGCTCATGGGGGAAGTGGTCGGGGCATAGCGGTCCACAACGTG
i_11_11307	11_11307	11_11307	BOPA1_ABC12856-1-1-77	2H	91	0	1	1	1	1	1	1	1	1	1	1	1	1	1	1	1	1	0	1	1	1	1	1	1	1	1	1	0	1	0	[A/G]	CTCCGCCGTCTGGTTAGGCTCCCCAAGCCTGAAGGCGTCCCTCTCGATCAGGACCTGCAAGGAGCTCATTATCTTGACCAAGGATGCCCAGACCACCGGCGCGCAGAAAAACGCATACGC[A/G]AACACCGCCAACGCCCTGACGACACCGTTCATGTACCAGGGGCATGCCATCACAAAGAGCGTGCCGATGAGCCCAA
i_SCRI_RS_172220	SCRI_RS_172220	SCRI_RS_172220-172219	SCRI_RS_172220	2H	91.1	0	1	1	1	1	1	1	1	1	1	1	1	1	1	1	1	1	0	1	1	1	1	1	1	1	1	1	0	1	0	[C/G]	AGACTTCGCTCTTTCGTGCCTGTTCTTCCAGGCTGGTGCTGGTGATTCGCTCAAGCACGC[C/G]ATGGGTTAAGGCAAGACCACGGCATATAATTTTTTGCGTCGTAGCAGCATAATTTAGTAC
i_11_20086	11_20086	11_20086	BOPA1_11660-365	2H	92.2	0	1	1	1	1	1	1	1	1	1	1	1	1	1	1	1	1	0	1	1	1	1	1	1	1	1	1	0	1	0	[A/C]	TTACAGAGCAGTACAGATGTGATTATTGCATTGCATCTCCCAGATGTGATTACGCGAAGCAATCAAGATCGCATGGAAAGCTCTTAGCCGCACCAGCAGTTTCCTGGATCAAATCAATGG[A/C]ACTGCTGCTACTCGCCTCCCTCCACCCGGCGGCGAGGAGGAACTCTGCTCCACTTCCGGATCCTCGCGCCCAAGCCCTTCATCTCCTCCACCGATCCGACGCCCGCCGCGGACACTCCGG
i_SCRI_RS_196270	SCRI_RS_196270	SCRI_RS_196270-196269	SCRI_RS_196270	2H	94.4	0	1	1	1	1	1	1	1	1	1	1	1	1	1	1	1	1	0	1	1	1	1	1	1	1	1	1	0	1	0	[A/G]	CCACATCTAGATCACAGATTACCCCTGGAGAGTTACTAGAATCAATATTCACTGCACCTG[A/G]AAGATCTGAGGAGGAACCAAAAGTAAGGCGGTATGAATTGGGCGCAAATCGAAGGAGAGT
i_SCRI_RS_142188	SCRI_RS_142188	SCRI_RS_142188-142187	SCRI_RS_142188	2H	94.8	0	1	1	1	1	1	1	1	1	1	1	1	1	1	1	1	1	0	1	1	1	1	1	1	1	1	1	0	1	0	[A/G]	CGATACCGGTGTGGGATTTTCTCTGATGTACGACTTCACATCACTTGTATATACCACGAC[A/G]GCTATTACATTGCCACTAGGTTTGAAGAACGTAGGACCACTACTGAGTCTGAGTGCTACT
i_SCRI_RS_196842	SCRI_RS_196842	SCRI_RS_196842-196841	SCRI_RS_196842	2H	94.9	0	1	1	1	1	1	1	1	1	1	1	1	1	1	1	1	1	0	1	1	1	1	1	1	1	1	1	0	1	0	[T/C]	CGTGGTTGCGTCCATGAATAGGGGCGCCACCAAGTATGTGCCTAGAATCCGTGCCCAGCC[A/G]CACCGCTGTGAGGTGATCAAGAACCTCGGTGAGATTGTCCAAGAGCTTATTGGTGTCTTT
i_SCRI_RS_221763	SCRI_RS_221763	SCRI_RS_221763-221762	SCRI_RS_221763	2H	94.9	0	1	1	1	1	1	1	1	1	1	1	1	1	1	1	1	1	0	1	1	1	1	1	1	1	1	1	0	1	0	[A/G]	GACTGCTCCTGTGCGGATGATTGGCAAGAAGGTTATTGACCGTGGCGGAGTTGTCGATGA[A/G]CCTAAGCCACACCGATCGGAGGACTGTRTATCTCTTCTTGCTGAGCTTGACACATTTAGC
i_SCRI_RS_153793	SCRI_RS_153793	SCRI_RS_153793-153792	SCRI_RS_153793	2H	97.8	0	1	1	1	1	1	1	1	1	1	1	1	1	1	1	1	1	0	1	1	1	1	1	1	1	1	1	0	1	0	[A/G]	GCGCCGGCGTCGAGCTACCACTACGAGTACGCGACGCTGCGGGACCTGATGCTGGACTGC[A/G]GCTACCGCGGCGGCGGCGTGGCGGTGGTGGACTCGCTGCGCGTCGGCATCGACAACTGCT
i_11_10429	11_10429	11_10429	BOPA1_3180-1771	2H	106.4	0	1	1	1	1	1	1	1	1	1	1	1	1	1	1	1	1	0	1	1	1	1	1	1	1	1	1	1	1	0	[T/C]	GCAGCAAGCTTGCCTGGAGCATAACATGCCAGATGCTTTTCTTGATGATGTCATTAAAGAAGCTGACCAGGACAATGATGGGCGCATTGACTATGGAGAATTTGTTGCCATGATGACCAA[A/G]GGCAACATGGGGGTCGGGCGAAGAACAATGAGAAACAGCCTGAATATCAGCATGAGAGACGCACCTGGTGCAATCTAGACTTCCACGATGTATATACAGCTTGTGGCTTTAGCTTCTTCC
i_SCRI_RS_156045	SCRI_RS_156045	SCRI_RS_156045-156044	SCRI_RS_156045	2H	106.4	0	1	1	1	1	1	1	1	1	1	1	1	1	1	1	1	1	0	1	1	1	1	1	1	1	1	1	1	1	0	[T/G]	GGGAAGAAGCAACACCGCTAATGAGAGAATTGGATTTCAAGCCTAAACTTTTGGTGTTTA[A/C]AACGTGGCTCTGGGCCTTTGCAACGGTATCTTCACGGACATTGCATGTACCATGGGATGA
i_SCRI_RS_15537	SCRI_RS_15537	SCRI_RS_15537-15536	SCRI_RS_15537	2H	106.9	0	1	1	1	1	1	1	1	1	1	1	1	1	1	1	1	1	0	1	1	1	1	1	1	1	1	1	1	1	0	[A/G]	GCTCATTCGCTCGC[T/C]CTCCTCTTCCTCTCTCTCCCCGCACCCGAAGCAGCAAGCTCTGCTCATCATTCTTGCTCG
i_11_10731	11_10731	11_10731	BOPA1_5088-59	2H	107.2	0	1	1	1	1	1	1	1	1	1	1	1	1	1	1	1	1	0	1	1	1	1	1	1	1	1	1	1	1	0	[A/C]	GCACGAGGCAACACAGCCACGCAACACTACCACACAGCCACGCAAGCAACACTATCTC[A/C]TCRGTAGTATTACCAGAGCCTCCCAGTTAGCAATATGGCAAAGTGCCTCGCCGTCGCKCTCCTCCTACTGGTGGCGCTCGCGTACTGCGACGGGAGGGAGCTGAACCAGAAGGACCAGGC
i_11_11043	11_11043	11_11043	BOPA1_ABC01334-1-1-55	2H	107.2	0	1	1	1	1	1	1	1	1	1	1	1	1	1	1	1	1	0	1	1	1	1	1	1	1	1	1	1	1	0	[A/G]	AAGTGCCACCGAAACAAAGCTCGCCTATAAAAGGCAGCGTACACACGATGCTAA[A/G]CCCAAGCTCACTCAAACGCAGCCACACAACACTATCTCCTCGGTACATCAGAGCCTCCCAGTTAGCAATATGGCAAAGTGTCTCGCCGCCGCGCTCCTGCTACTGGTGGTGCTCGCGTAC
i_SCRI_RS_143727	SCRI_RS_143727	SCRI_RS_143727-143726	SCRI_RS_143727	2H	107.2	0	1	1	1	1	1	1	1	1	1	1	1	1	1	1	1	1	0	1	1	1	1	1	1	1	1	1	1	1	0	[A/G]	AGGAACAAGCAAGAAGAGTGAAAATCAATATCATGTCCGAAGGAGAAGCAGAAAAGAGCG[A/G]CTGGKTCCCTAATAACACCATGAGCCTACAAGTATTTAAAAAGATTAGACAGTCTTAGAT
i_SCRI_RS_238760	SCRI_RS_238760	SCRI_RS_238760-238759	SCRI_RS_238760	2H	107.2	0	1	1	1	1	1	1	1	1	1	1	1	1	1	1	1	1	0	1	1	1	1	1	1	1	1	1	1	1	0	[A/G]	GAAGAGCATTCCTGATAAGCGATATGRTCTAGTTAATCATACATGTGATCATTTGGACCA[T/C]CTGTATTTGCCTCGGCTCTTCTCCTGTGAAGGTACCATGTATTGTGATTCTGAATGAAAC
i_SCRI_RS_158091	SCRI_RS_158091	SCRI_RS_158091-158090	SCRI_RS_158091	2H	107.9	0	1	1	1	1	0	1	1	1	1	1	1	1	1	1	1	1	0	1	1	1	1	1	1	1	1	1	1	1	0	[A/G]	CGGGCGTGTCCTCGGGGGAACCACGGCCCTGCCTGCGCCGGCGCTCACTCGGACGGCTCC[T/C]GCGCCGCGCCTCCGGTGGCCGCTTCTTCCTCGACTCCGGCACAAGATTTTGCCCTTAAGT
i_11_10538	11_10538	11_10538	BOPA1_3763-595	2H	109.4	0	1	1	1	1	0	1	1	1	1	1	1	1	1	1	1	1	0	1	1	1	1	1	1	1	1	1	1	1	0	[T/C]	ATTTTACAACTGACCGATACATTTTATTCCGGCACACGCATATGCGCACAGCATACACGCGCGCGCCAACTACGRCAGACGGGCAGGATCACTAGCCACAACAACAAAAAACACTACTTG[A/G]TCTGCTAGCTCCTTCTGATCCCCGGATCATCTCAACGTCTAGACGTACTTGTCCGTGGTCGGGTACGCGCCCGCGCCGGTGCCCGTGTACGCGGGGTCGGCGGGCGCGGCGGCCGCCGGG
i_SCRI_RS_151349	SCRI_RS_151349	SCRI_RS_151349-151348	SCRI_RS_151349	2H	109.4	0	1	1	1	1	0	1	1	1	1	1	1	1	1	1	1	1	0	1	1	1	1	1	1	1	1	1	1	1	0	[A/G]	GGCCATGGTCGAGGAGTACCAGAGGCAGATGATCGCAGGCATCCCTGTGGCCGAGGTGAG[A/G]GAGATGGCGGACGCCGACCACATGGCCATGCTCTCCGCGCCGGAGGAACTGGCGGGGCAC
i_SCRI_RS_610	SCRI_RS_610	SCRI_RS_610-609	SCRI_RS_610	2H	109.6	0	1	1	1	1	0	1	1	1	1	1	1	1	1	1	1	1	0	1	1	1	1	1	1	1	1	1	1	1	0	[T/C]	AGCAGCTTGTTTGGGAGCCTTTCAAGTAGAAACGTGGTGCAGAGTGCCCGAAAGAAGTCA[T/C]TGGATGTGTTGAAGAGAAGACTGAAAGATTTTAGCTGAGATTAGCTATGTTGAAGAGAAG
i_11_10404	11_10404	11_10404	BOPA1_3000-1074	2H	109.8	0	1	1	1	1	0	1	1	1	1	1	1	1	1	1	1	1	0	1	1	1	1	1	1	1	1	1	1	1	0	[A/G]	ACTACCTCCCGCCGTTCCGGGGAGACCTCCAACAGACCCAAACCCAAACCCAAACCCTTCCTGTTACCAGCACAGTAACTGTTTGTAGTAGTAGTAACTATGATGAAGTAGTGGTGACTC[A/G]CTATCCCGCATTGCCTTGCGCCGGCCTCCTCGTCCAGAAGCGCAGAGGTGCGGCAATGGGGGGCTTCGTTATTCTTTGCTTAGCTCGATGCTTCTCCTTGTTGTATACAACAGAACGGAA
i_SCRI_RS_154176	SCRI_RS_154176	SCRI_RS_154176-154175	SCRI_RS_154176	2H	110.2	0	1	1	1	1	0	1	1	1	1	1	1	1	1	1	1	1	0	1	1	1	1	1	1	1	1	1	1	1	0	[T/C]	TCCGCCGCCGCGCCGCATCCTCGCCGGCGGCGACCCTCCAGCTATTCCAGTGCTGTTACC[A/G]TCGAAGCAGCGAGAGACTATTGCCTTGCCGAGACCAGGAAGTCTCATATGGCCTTAATTG
i_11_10916	11_10916	11_10916	BOPA1_7576-818	2H	110.5	0	1	1	1	1	0	1	1	1	1	1	1	1	1	1	1	1	0	1	1	1	1	1	1	1	1	1	1	1	0	[T/G]	CAAGAAAACTGAAATKCTTGCTACTGGTGGAACTGATTCTGATCTTAACCTTTGGTATGATTGCACGTTGGAAGATAAGCAGSAGGATTTCCTTAAGAAGGAGGAGGAAGTTTTAAGAGG[A/C]CAGGAATTGGAAAATGCAGTGTCAGATTCTGACTATACAAGAGCAATACAACTCGCATTTGAGCTTAGAAGACCACGCAGGCTTCTTGAGTTATTCTCACAACTTTGCAGGAAAGCTGAT
i_SCRI_RS_164608	SCRI_RS_164608	SCRI_RS_164608-164607	SCRI_RS_164608	2H	111.1	0	1	1	1	1	0	1	1	1	1	1	1	1	1	1	1	1	0	1	1	1	1	1	1	1	1	1	1	1	0	[T/C]	CGGCACCATCTTGCAGCTCACATTTGCTCCAGGGATCCCYGGCCTGGAGACATACAAGGA[A/G]AAATTCATCAAGGTTGACAATGAGAACTACATCAAGGAAGCACAGACGATCGAGGGAGAC
i_SCRI_RS_12444	SCRI_RS_12444	SCRI_RS_12444-12443	SCRI_RS_12444	2H	111.3	0	1	1	1	1	0	1	1	1	1	1	1	1	1	1	1	1	0	1	1	1	1	1	1	1	1	1	1	1	0	[A/G]	GAAGGTGGATTTGGTTGACACTATCAAAGAGCTACAGAAAAAACTGAATGTGGGAGGATA[T/C]AAACCGCATCCATGCCCGAATTGCCACCTGATAACTTACAAGCTGGGAAACAACAACCAC
i_SCRI_RS_167694	SCRI_RS_167694	SCRI_RS_167694-167693	SCRI_RS_167694	2H	111.3	0	1	1	1	1	0	1	1	1	1	1	1	1	1	1	1	1	0	1	1	1	1	1	1	1	1	1	1	1	0	[A/T]	GTTGTTGAGAAGGATCTGCATATTCAGGATGCCAGTTGTCCCCTTGTATCATGAACGGAA[A/T]TGTTGCAGTGAAACCTTGCAAAAGTCAATGATATTTACTAATATAAAAAAAAAAAAA
i_SCRI_RS_207327	SCRI_RS_207327	SCRI_RS_207327-207326	SCRI_RS_207327	2H	111.3	0	1	1	1	1	0	1	1	1	1	1	1	1	1	1	1	1	0	1	1	1	1	1	1	1	1	1	1	1	0	[A/G]	TGCCATGCTTGTTCGCGTAGACCTCAGAAGGAGGGGATTTGATATGGCGGCGGAGGTTGT[T/C]GAGGAGATGGTTGATAGATTGTGTCGGAAGAGGAGAGTTGAGGAGGCATTAGACATTTTG
i_SCRI_RS_132586	SCRI_RS_132586	SCRI_RS_132586-132585	SCRI_RS_132586	2H	112	0	1	1	1	1	0	1	1	1	1	1	1	1	1	1	1	1	0	1	1	1	1	1	1	1	1	1	1	1	0	[T/C]	CAGCTGGGAAACAATAAGCCATGAAGAAATGCAGGGCTCAAGTGGTTCACCCGATGGAAG[T/C]CAGTCGTCGATCAACAAGATCTTCGACGGGAGCATCTCTTGGACGAGCAGAAACGATTTT
i_SCRI_RS_149429	SCRI_RS_149429	SCRI_RS_149429-149428	SCRI_RS_149429	2H	112	0	1	1	1	1	0	1	1	1	1	1	1	1	1	1	1	1	0	1	1	1	1	1	1	1	1	1	1	1	0	[T/C]	ACGCCGCACTCATCGGTTCCGCAATGTCCTCTGACTTCATCGTCGAGCCCACCAGGGCAC[T/C]GCTGATTCCCGGCATGGCCGCGGTGAAGGCCGCCGCTCTGGAAGCCGGAGCACTGGGATG
i_SCRI_RS_151556	SCRI_RS_151556	SCRI_RS_151556-151555	SCRI_RS_151556	2H	112.2	0	1	1	1	1	0	1	1	1	1	1	1	1	1	1	1	1	0	1	1	1	1	1	1	1	1	1	1	1	0	[T/C]	ATGATACCAACAACAATCCCTACCATTCCTGGGTTCCAGATGCCACCTATTCCATTCATG[T/C]CCCGACCTCCACAAACCACCAGCCCATGAAGGTCGTCATAGCATAAGACTGCTAGTCAAG
i_SCRI_RS_205571	SCRI_RS_205571	SCRI_RS_205571-205570	SCRI_RS_205571	2H	112.3	0	1	1	1	1	0	1	1	1	1	1	1	1	1	1	1	1	0	1	1	1	1	1	1	1	1	1	1	1	0	[A/G]	GCTCTAGAATAATTGCTGAATCCACGGCTGGACTGAACGGGGCAGTGCTAATCAAACCAA[T/C]CTAGCACTGAAACAAACACTATCAAACGAAATTCCACGGTCGACAGCACAGGCAGCCATG
i_12_30598	12_30598	12_30598	BOPA2_12_30598	2H	112.6	0	1	1	1	1	0	1	1	1	1	1	1	1	1	1	1	1	0	1	1	1	1	1	1	1	1	1	1	1	0	[T/G]	CCTGGTCATGACCCTGACGTCYTCGGCRCCGCTCCCCGACAGTGTTGTCCATTGGTGCGC[A/C]ACAGAGGCCGTCACGCCGCCGCAGAAGCTTGCCACCATCCTCTCCGCCAGCTTCAGCATG
i_12_31264	12_31264	12_31264	BOPA2_12_31264	2H	112.6	0	1	1	1	1	0	1	1	1	1	1	1	1	1	1	1	1	0	1	1	1	1	1	1	1	1	1	1	1	0	[A/G]	CCTTCATCAGTGGGAAGTCAAGAACGCACCTCAGACTCTCCTTGCCATGTGGTGCTCATA[A/G]CCATAGATTGTTCCCTGTGAATTCGACCGGGGAAACTCCGCGACTTCTTCGTTCCATGCA
i_SCRI_RS_155689	SCRI_RS_155689	SCRI_RS_155689-155688	SCRI_RS_155689	2H	113.3	0	1	1	1	1	0	1	1	1	1	1	1	1	1	1	1	1	0	1	1	1	1	1	1	1	1	1	1	1	0	[A/G]	GCTGACGGGGAACGCTTCTCCGAGCTGGATGAATGTCATCGAGGGGTCGTCGGATTTCTC[A/G]TCCATGGGCTACTTCGCGCCGTCCGCAGGGACCTCCTGGACGTCCCAAGACTTCGAGCAG
i_11_10092	11_10092	11_10092	BOPA1_1381-547	2H	113.5	0	1	1	1	1	0	1	1	1	1	1	1	1	1	1	1	1	0	1	1	1	1	1	1	1	1	1	1	1	0	[T/C]	TCCCCGGCAAGTGCGGCGTGTCCGTMTCCTTCCCCATCAGCACCAGCGTCGACTGCAACAAGCTTCACTAAGTTACTTATGAGCTTCATCACAGCTAGCCGACTCGGTGTCTCGGTGTCT[A/G]CTGTTGCTGCTTTCTGCATGTGTTCGACCTCCATCTTGCAGATTGTTGATCGAATCATCAATAAAATAATGTGTTGAGCTTAATTTTGTAATGATGTTATCTGTTATCAATAATGATTAT
i_11_20511	11_20511	11_20511	BOPA1_3256-1196	2H	113.5	0	1	1	1	1	0	1	1	1	1	1	1	1	1	1	1	1	0	1	1	1	1	1	1	1	1	1	1	1	0	[A/G]	GTGCAGCCGGGCAAAGRTGCATGGCATTGAGCACTGCTGTTTTCGTTGGAGGTTCAGAACCATGGGAAGATGAACTAGTCAAACGTGCAAGCAGTCTTGTAGTTAATTCTGGAACAGCTA[A/G]TGATGCAGACCTTGGTCCAGTGATCAGTAGACAGGCCAAGGACCGCATCTGCAAGTTAGTCCAAAGTGGTGTTGACAGTGGCGCTCGGATTGTGCTGGATGGGAGGGAGATTGTGGTTCC
i_SCRI_RS_155161	SCRI_RS_155161	SCRI_RS_155161-155160	SCRI_RS_155161	2H	113.5	0	1	1	1	1	0	1	1	1	1	1	1	1	1	1	1	1	0	1	1	1	1	1	1	1	1	1	1	1	0	[T/C]	CATATTAGCTATGCCAGCATCTGCTGTCCAATCTGAAGCTGCATTCAGCAGCAGCGGACC[A/G]GTAATTCCAAAGCATTACAGCACATTGAGCATCAAGACTATTGAAGCACTTGTTTGCGCT
i_SCRI_RS_174214	SCRI_RS_174214	SCRI_RS_174214-174213	SCRI_RS_174214	2H	113.5	0	1	1	1	1	0	1	1	1	1	1	1	1	1	1	1	1	0	1	1	1	1	1	1	1	1	1	1	1	0	[T/C]	TGAGGTAGCTCGGGTCACTTCACTTGTGCAGAGGTGGGCATGGAGAGGGAAACGCGCTGC[A/G]CAGACGGCTCCTTCCACTGCTGTGTGATGGTCTTGATCTGGGTGAAGAACTGCACGCCCG
i_SCRI_RS_200033	SCRI_RS_200033	SCRI_RS_200033-200032	SCRI_RS_200033	2H	113.9	0	1	1	1	1	0	1	1	1	1	1	1	1	1	1	1	1	0	1	1	1	1	1	1	1	1	1	1	1	0	[A/C]	GGAGTACGCGCAGGGCGTTCTGATCAGCGAGGTCGTGCTKGATAAGAGCCTCCCGGATTC[T/G]CCGTCGGCCAAGAAACCGAGACTTCGACGGAGCAGGAAGGTGAAGGATGCCAAAAGGCCC
i_12_30636	12_30636	12_30636	BOPA2_12_30636	2H	114	0	1	1	1	1	0	1	1	1	1	1	1	1	1	1	1	1	0	1	1	1	1	1	1	1	1	1	1	1	0	[T/G]	ACACTTCCGCCCCCCGCCTCGCCGCGACCGACGAGCGCCTCGGACCAGTTCCTAGGGTTC[A/C]TCTGTCTGAGCCGCCCGTCTCGTCGGCGGCGATGGCGTCGGAGTCGGCTTCGTCCCCGGC
i_SCRI_RS_129178	SCRI_RS_129178	SCRI_RS_129178-129177	SCRI_RS_129178	2H	114.1	0	1	1	1	1	0	1	1	1	1	1	1	1	1	1	1	1	0	1	1	1	1	1	1	1	1	1	1	1	0	[A/G]	TCTGATGTGTGTGTGTGTTCCTACTAGAGGAGAGTAGGGCGTGTGACTTGGCTACTGGCC[T/C]GCTGGCCGCTGCAACTGTGACTTGCTGCTTTCTGAAATGCTACTACATATAGTACATGCT
i_SCRI_RS_130279	SCRI_RS_130279	SCRI_RS_130279-130278	SCRI_RS_130279	2H	114.1	0	1	1	1	1	0	1	1	1	1	1	1	1	1	1	1	1	0	1	1	1	1	1	1	1	1	1	1	1	0	[A/G]	GGAGGGGAAGGTGCAAACTGATGCTGAAGAGTTGCTCATCATCAAGACCAGAGAATCTCT[T/C]CTAAATGCCTTGACTGAACATGTCAAAGCTAACCATGAGTACGACGTTCCTGAGGTCATT
i_SCRI_RS_159243	SCRI_RS_159243	SCRI_RS_159243-159242	SCRI_RS_159243	2H	114.1	0	1	1	1	1	0	1	1	1	1	1	1	1	1	1	1	1	0	1	1	1	1	1	1	1	1	1	1	1	0	[A/G]	AGCACCCAAAGAGTTGTCCAACTTGGACGAACTGCAAACTCTTGAGACCGTGGAATCCAG[T/C]AATGACTTGCCTGAGCAGCTGAAGAAACTGATGCAACTAAGAAGTCTGTGGATTGATAAT
i_SCRI_RS_205807	SCRI_RS_205807	SCRI_RS_205807-205806	SCRI_RS_205807	2H	114.1	0	1	1	1	1	0	1	1	1	1	1	1	1	1	1	1	1	0	1	1	1	1	1	1	1	1	1	1	1	0	[T/C]	AAATGTTTGACAGGATTATTCACAGAAGGTGTTCCATAAGAATGATACACATCATTACAT[A/G]AAATCAGTACTAGCACATGTCTTAAACAACATAAAACCAGACTGGGACCGCTGGARGGCA
i_SCRI_RS_209218	SCRI_RS_209218	SCRI_RS_209218-209217	SCRI_RS_209218	2H	114.2	0	1	1	1	1	0	1	1	1	1	1	1	1	1	1	1	1	0	1	1	1	1	1	1	1	1	1	1	1	0	[T/C]	GGCCATCAACAAAAGCCTGTCAGCTCTCAGCGATGTTATCTTTGCGATTGCGAAGAACGA[T/C]GACCACGTACCCTTCAGGAACTCGAAGCTCACGTACCTCTTGCAGCCTTGCCTTGGCGGG
i_SCRI_RS_168629	SCRI_RS_168629	SCRI_RS_168629-168628	SCRI_RS_168629	2H	114.4	0	1	1	1	1	0	1	1	1	1	1	1	1	1	1	1	1	0	1	1	1	1	1	1	1	1	1	1	1	0	[T/G]	CCTCATCTTCCCTCTCACGCACTCCACCCCCCGCTGTCTCCTTCCTTTCTTCCTCTGCGC[T/G]TGCGCGTCTGTTCATGCGCCCGTAGATCCCCGACGCGACGCGCGGAGGAGCAGCTAGGCC
i_SCRI_RS_179555	SCRI_RS_179555	SCRI_RS_179555-179554	SCRI_RS_179555	2H	114.9	0	1	1	1	1	0	1	1	1	1	1	1	1	1	1	1	1	0	1	1	1	1	1	1	1	1	1	1	1	0	[T/C]	TATTAATGACACACTGATCGACACAGTGGTCAGCATATCTATGGATGGGATCGCCCCTTG[T/C]GATAGCGGGACAACAATCAAACTGTCTTACAGCGCCGTGTCGCTTTCACCGGCGGTGAAA
i_12_20183	12_20183	12_20183	BOPA2_12_20183	2H	118.7	0	1	1	1	1	1	1	1	1	1	1	1	1	1	1	1	1	0	1	1	1	1	1	1	1	1	1	1	1	0	[A/C]	CATGCCCGGCTTCACGCTCGAGAGCATGAAGTACAAGGAGTAGGATGATGATACATATGC[A/C]ATGGTTGTCTCGCTTCTAAGCCTTGTTGGCCGCSGCGCAATGCCCACCGTGCTGTGCTTC
i_11_10656	11_10656	11_10656	BOPA1_4472-658	2H	119.8	0	1	1	1	1	1	1	1	1	1	1	1	1	1	1	1	1	0	1	1	0	1	1	1	1	1	1	1	1	0	[A/G]	CACCTACATTGAACAGGGMCATGTGCGTGTAGGCCCAGAGACGGTCACCGATCCAGCCTTCCTTGTGACCAGGAACATGGAGGACTTCATCACCTGGGTGGATTCCTCGAAGATCAAGAA[A/G]AAGATCATGGAGTATAATGGTGCATTGGATGATTATGATGCCATGATTTGAGGATGTGTCGTGATAGTAGAAATTTCGGGACCATCGGTGATTCAGTTTAGCTACTCCTGTAATATTTTT
i_SCRI_RS_239674	SCRI_RS_239674	SCRI_RS_239674-239673	SCRI_RS_239674	2H	119.8	0	1	1	1	1	1	1	1	1	1	1	1	1	1	1	1	1	0	1	1	0	1	1	1	1	1	1	1	1	0	[A/G]	ATCGGCTCGGCTCACAATTCCGCGCCCGCGCGCCTAGTGTGATCAGCCCAGGGAGCTCGT[T/C]GACGAATCTCGCTCGTATCGTATCCACCAGATCGCCGTCGCCGGCCCACCTGCCCGCGCG
i_11_21088	11_21088	11_21088	BOPA1_6328-736	2H	119.8	0	1	1	1	1	1	1	1	1	1	1	1	1	1	1	1	1	0	1	1	0	1	1	1	1	1	1	1	1	0	[A/G]	GTGATTCCAACCGGGCCATGCTACTTGCTGCTGCTATTCAGCAGAAGTGTAAAGTTGTTGACTTGGGTATTGCAAAAGATACTGAAGAAAGTCTTATGGAGCATATGGATGCAGCTCTAC[A/G]TTCTGATGCTGATATAATCCTTACTTCTGGTGGTGTTTCCATGGGTGATAGAGATCTTGTCAAACCTTGCTTGGCAAAGATGGGTAAAATTCACTTCGAAAAGATTCGAATGAAACCAGG
i_SCRI_RS_165373	SCRI_RS_165373	SCRI_RS_165373-165372	SCRI_RS_165373	2H	119.8	0	1	1	1	1	1	1	1	1	1	1	1	1	1	1	1	1	0	1	1	0	1	1	1	1	1	1	1	1	0	[A/G]	AGCATAGCATGCCTGAAAATACTGATAAAAAAGGTACCTACAAAGAGGAAAAGGGTTCTG[A/G]CAGGTATGCAAAACATGGATTGGATAGATGGGATGATG
i_SCRI_RS_200949	SCRI_RS_200949	SCRI_RS_200949-200948	SCRI_RS_200949	2H	120	0	1	1	1	1	1	1	1	1	1	1	1	1	1	1	1	1	0	1	1	0	1	1	1	1	1	1	1	1	0	[T/C]	AAGTGCAAATGGAGCTTACTTGCTGGCACCAAAAGGTGTTCCTACCCTTGATGTTGTTGG[A/G]CCAGTATTAGAAGGAAGCGCCAAACTTGGAAATGATCCAAATGAAACTGTGGCATCACGA
i_SCRI_RS_223119	SCRI_RS_223119	SCRI_RS_223119-223118	SCRI_RS_223119	2H	120	0	1	1	1	1	1	1	1	1	1	1	1	1	1	1	1	1	0	1	1	0	1	1	1	1	1	1	1	1	0	[A/G]	GCTCGTCGCGGCAGAAAATACACCAGGATTTAGAATTGGACAACACTTTTAACAGTGGCG[A/G]ACACATGCTGTAATGTTTGCAGCAGAAACGAGGGCTCAGGTTTGCATTGCAGGCTACGGT
i_11_21125	11_21125	11_21125	BOPA1_6652-209	2H	120.8	0	1	1	1	1	1	1	1	1	1	1	1	1	1	1	1	1	1	1	1	0	1	1	1	1	1	1	1	1	0	[G/C]	AGCTGGTCGAGGGATGGGGTACCTCAGCACCGTCATCGGCCACCCCACCGACGGATCGCCCGTCAGCGGCGGCGGCCTCAGCCAGAATAGTAAGTTTAGCTATGGTTATGCGAGCTCCCT[C/G]GGTAAAAGGGCTTCCATGGAAGACTTTTATGAGACAAGAATTGAAAGTGTCGATGGGCAGCTTATTGGTCTATTTGGAGTTTTTGATGGTCATGGTGGTGCTAAAGTAGCAGAGTATGTG
i_SCRI_RS_231021	SCRI_RS_231021	SCRI_RS_231021-231020	SCRI_RS_231021	2H	121	0	1	1	1	1	1	1	1	1	1	1	1	1	1	1	1	1	1	1	1	0	1	1	1	1	1	1	1	1	0	[T/C]	GAGAGCCCTTCACTTCAGCTCAGCCTCTGGGAGTCAGAGGTC[A/G]GAACCGAACATGGACGCCGGGCAATTCGTCATCCCGATCCTCGGCATCGTCGGCGCCGCG
i_SCRI_RS_238605	SCRI_RS_238605	SCRI_RS_238605-238604	SCRI_RS_238605	2H	123.9	0	1	1	1	1	1	1	1	1	1	1	1	1	1	1	1	1	1	1	1	0	1	1	1	1	1	1	1	1	0	[T/G]	TCTGAACTTTTCTTCTCTTTTTTCCCTTTCGTAGCTTTGGCCACTTTGCGTTTGTGATGG[T/G]CCGGGCTTTGTTGTTTGCTGCCCCTTTGAGAGCTTAGCTTTGTCTTCTTTCTGCTGACAT
i_11_10376	11_10376	11_10376	BOPA1_2822-739	2H	124.3	0	1	1	1	1	1	1	1	1	1	1	1	1	1	1	1	1	1	1	1	0	1	1	1	1	1	1	1	1	0	[A/G]	TTCCTCGGAGTAAAACAGGTTCAGATACAGAGTACACTACCCAATGACAACAGAACAATGACAATAGAGGTTCTGGTCGAATCATTATTATCACGAACGATGATAATTCTACGGTGTAAC[A/G]TCACATCAGCTAACACGCGCCCTTTCCTTCCAAACACATCAGGGGTGGGGCTATCTTTCTTCCTTTCGGTTACTGGGCCTTYCCCTCCGCGACCGCCTCCATCCCAGAGGCTCCCATGCC
i_SCRI_RS_181112	SCRI_RS_181112	SCRI_RS_181112-181111	SCRI_RS_181112	2H	124.6	0	1	1	1	1	1	1	1	1	1	1	1	1	1	1	1	1	1	1	1	0	1	1	1	1	1	1	1	1	0	[A/G]	TTTGCTTGGTGGCACCTATGATGTCAACACCTGTTGGTTCCATTAATTCCAAGGTGCGTC[A/G]ATCTTCAAATTCTTAAGTTCCTCCAACTGCCTACTTGTTTCCTTGTGAGTCTCTAARAGC
i_SCRI_RS_182627	SCRI_RS_182627	SCRI_RS_182627-182626	SCRI_RS_182627	2H	124.6	0	1	1	1	1	1	1	1	1	1	1	1	1	1	1	1	1	1	1	1	0	1	1	1	1	1	1	1	1	0	[A/G]	GCTTTTAGAGACTCACAAGGAAACAAGTAGGCAGTTGGAGGAACTTAAGAATTTGAAGAT[T/C]GACGCACCTTGGAATTAATGGAACCAACAGGTGTTGACATCATAGGTGCCACCAAGCAAA
i_SCRI_RS_202469	SCRI_RS_202469	SCRI_RS_202469-202468	SCRI_RS_202469	2H	124.6	0	1	1	1	1	1	1	1	1	1	1	1	1	1	1	1	1	1	1	1	0	1	1	1	1	1	1	1	1	0	[A/G]	CTGCCCATTGGTTCTCTTCTCGACACCACTCGTTGGTAAGGTTRTGCTTGATGGCGTTGA[T/C]CATGGTGCTCATGTCGTCCTTGTAGAACCTGTTCATGGCCGTTTCGATGACGTTCACGTC
i_SCRI_RS_134241	SCRI_RS_134241	SCRI_RS_134241-134240	SCRI_RS_134241	2H	125.4	0	1	1	1	1	1	1	1	1	1	1	1	1	1	1	1	1	1	1	1	0	1	1	1	1	1	1	1	1	0	[T/C]	AAGAAGAAGAGCAAGCAGAGCATCACGTAGCCACAGCGACACCGAGAGGTCGAGACCCAT[T/C]GAAGCGCCTTCCGCCACCTAGCACAGCACACCACCACCGTCACATGGCGCGCTGGGCCAT
i_SCRI_RS_118062	SCRI_RS_118062	SCRI_RS_118062-118061	SCRI_RS_118062	2H	126.8	0	1	1	1	1	1	1	1	1	1	1	1	1	1	1	1	1	1	1	1	0	1	1	1	1	1	1	1	1	0	[T/C]	TTTCAGGTTGCCATACACCCCCCTTCCTCTTGAAAAGAGGGTGGAATTTGTCCGGATTGT[T/C]GAAGCCATTGGACGGGAGAATTTTGTGGGACAGAAGGAGGCCCAGGTTCTGGATGATGAT
i_SCRI_RS_11645	SCRI_RS_11645	SCRI_RS_11645-11644	SCRI_RS_11645	2H	127.1	0	1	1	1	1	1	1	1	1	1	1	1	1	1	1	1	1	1	1	1	0	1	1	1	1	1	1	1	1	0	[T/C]	TACAAAGTACTTGCTGGTCAATAGGTCGACGAGGGTGATGTCAAGCATGTCGTCCAAGGG[T/C]CTCGTTGTGTTTGCTGTCCTGCTTGCTGCGGCTTTCCTCGTGGCTACGGCTGAACAAACT
i_SCRI_RS_136379	SCRI_RS_136379	SCRI_RS_136379-136378	SCRI_RS_136379	2H	127.2	0	1	1	1	1	1	1	1	1	1	1	1	1	1	1	1	1	1	1	1	0	1	1	1	1	1	1	1	1	0	[T/C]	CCTACTGAAACTTGTCGAAGGAGTTATTCAGAGATCGTCAAAGGATTACAGTAGCAACCT[T/C]GTGCAATCTGGTGGCAACATGGGTGATCAATCTACACTGATAACTGGTTATTTCGCTCAT
i_SCRI_RS_148699	SCRI_RS_148699	SCRI_RS_148699-148698	SCRI_RS_148699	2H	130.3	0	1	1	1	1	1	1	1	1	1	?	1	1	1	1	1	1	1	1	1	0	1	1	1	1	1	0	?	1	0	[T/G]	CAGCATCCTGGAGAACATCGCGTACGGCAAGGAAGGCGCGACGGAGGAGGAGGTGATCGA[T/G]GCGGCCAAGACGGCCAACGTGCACGCGTTCGTGAGCCAGCTTCCCGACGGGTACCGGACG
i_12_31461	12_31461	12_31461	BOPA2_12_31461	2H	131.9	0	1	1	1	1	1	1	1	1	1	1	1	1	1	1	1	1	1	1	1	0	1	1	1	1	1	0	1	1	0	[A/G]	CATGAATCTGAAGCGAAGCGATAACTCTCCAAACATGGGCTGGTACTGGTAGTAAACAAC[A/G]AGTACCACCTGCGGTGTCTAATTGACTCCTGCCTCCGACCCTCCGGACACATTGGGKCCT
i_11_10625	11_10625	11_10625	BOPA1_4240-749	2H	132.6	0	1	1	1	1	1	1	1	1	1	1	1	1	1	1	1	1	1	1	1	0	1	1	1	1	1	0	1	1	0	[T/C]	AAATATGTGCATGTCATTAATTCTCGAATTACAAGGAGTCTTGCCAAAGGTGTGGGACCTGACCAGGCAAGYCTACAAAAACAYATGTAATCACAGTACAATGTTCCCTCTGTATCATTG[A/G]TACATGGATACAATCATCATCCAGAAAAGAGCACCATATGATTCATATAATCCGGTAGGTTCAGCAGCTCCTCACACATGAAATGTCTTTCCTCTTATGAGTCGGCCTTCTTCTCCGGCG
i_SCRI_RS_174071	SCRI_RS_174071	SCRI_RS_174071-174070	SCRI_RS_174071	2H	135	0	1	1	1	1	1	1	1	1	1	1	1	1	1	1	1	1	1	1	1	0	1	1	1	1	1	0	1	1	0	[T/C]	TGGACCAGAGTCCAATCTCAGTATCTCACTTTGCTC[A/G]GCATGGAAACAGGATGAAGTGTGGTTCCTCCGTGGTGCAGCATCTACTTATAGGCAGCCT
i_12_10447	12_10447	12_10447	BOPA2_12_10447	2H	135.3	0	1	1	1	1	1	1	1	1	1	1	1	1	1	1	1	1	1	1	1	0	1	1	1	1	1	0	1	1	0	[T/G]	GCAGATGCATSTGCTACTACTGCATCTCTYCAAAAACAATCCAAACAGCAGCTGCCAGTG[A/C]AACCGGTAACTACACGGTCATATATCTAAGCCGTCGATGGCCGCAGCTGGTAGGCTGATG
i_SCRI_RS_188579	SCRI_RS_188579	SCRI_RS_188579-188578	SCRI_RS_188579	2H	135.6	0	1	1	1	1	1	1	1	1	1	1	1	1	1	1	1	1	1	1	1	0	1	1	1	1	1	0	1	1	0	[T/C]	CTCGAGGTGCCACGAAGAAGTCGGGGACAACCGGTGCAGTTGCTGCGGCAGCGGCAATGG[T/C]TATGGGCGCAACCGCGTCGTCGAGGAGTTCCTAGGC
i_11_10714	11_10714	11_10714	BOPA1_4879-1560	2H	135.6	0	1	1	1	1	1	1	1	1	1	1	1	1	1	1	1	1	1	1	1	0	1	1	1	1	1	0	1	1	0	[A/G]	AGCAACACGGAAGAAACATTGTACTGTTGCCTGTGTTGCTTTTGGAGCTAGTGCAGCAAAGATATGATCATATCTACTACTTCGGCCGATGTTGCAGTATAACTGCCTCAAGCTATGTTC[A/G]TCAGGTAGACGAGATCGAAGGCTGGTGATGGGTTTGGAGGACTGCTATACACGTTTTACTAGTTATGTTAATTAAAACCGAGTTTTGCATAATAAATGCTTGCCAGCTTGTGTATATTGT
i_11_21250	11_21250	11_21250	BOPA1_7655-579	2H	135.6	0	1	1	1	1	1	1	1	1	1	1	1	1	1	1	1	1	1	1	1	0	1	1	1	1	1	0	1	1	0	[T/C]	CTCCAAGAACATGTGGTCCGAGGGCTACACCCTGACCCCGGCGAACCTCCACGCCGAGTTCCGCAAGATCTGGCCCGACGCCGGCCAGCACTACCGCCACTTCTCTGGCGTGATGGAGGA[A/G]TTCCTGAAGGAGATGCGTTCGCTGGCCAACAGGCTGATGGAGCTGTTCCTCGTAGCGCTTGGGCTCACCGCCGAGCAGATCGCCGGCGTCGAGGCGGAGCACAACCTCACCGAGAGCATG
i_12_10487	12_10487	12_10487	BOPA2_12_10487	2H	135.6	0	1	1	1	1	1	1	1	1	1	1	1	1	1	1	1	1	1	1	1	0	1	1	1	1	1	0	1	1	0	[A/C]	GCGTGCGCCACCTGCTTCTGGAAGATGGCCAACATTTTCACGAATCAAATCTTAATCACT[A/C]CTTCTTTCTTGCTCGAGCTGGAGAGCTGCTGCTGCTATGGAGASGASAGGAGAGGAGAGG
i_SCRI_RS_205658	SCRI_RS_205658	SCRI_RS_205658-205657	SCRI_RS_205658	2H	135.6	0	1	1	1	1	1	1	1	1	1	1	1	1	1	1	1	1	1	1	1	0	1	1	1	1	1	0	1	1	0	[A/G]	CAGGGCCGTCTGCCACTGTTTCCTRCCGGCGTCTTCAGCTCATACACGAACTCCTGCTCC[T/C]GAGCGTTCTCAGGGCGGATGCAGATCATGGACAGAGCAATGCCACGGCCCTCGCTGAAGC
i_SCRI_RS_138320	SCRI_RS_138320	SCRI_RS_138320-138319	SCRI_RS_138320	2H	135.8	0	1	1	1	1	1	1	1	1	1	1	1	1	1	1	1	1	1	1	1	0	1	1	1	1	1	0	1	1	0	[T/C]	TCGAGCACTGTTGGCCTACTGATAAACCCAAAGCACAAGCATCTCCCCAT[A/G]CACTACTCACAACAATGTCTACTATGTCATTCTCGCAAGAGCTGCTCATCTCCACACTCG
i_11_20293	11_20293	11_20293	BOPA1_2052-792	2H	137.7	0	1	1	1	1	1	1	1	1	1	1	1	1	1	1	1	1	1	1	1	0	1	1	1	1	1	0	1	1	0	[A/G]	TTCAACCTTTGACATTAACTTGATGCGCTTTGCATGCTGTCCAAGAAGCTGCCTGACGGTCACCAAATCTGATCCTTTGCGGACAAACGACAAAGCAATCATGTCAATGTCATTTGGCAC[A/G]CCCCATCCCAAAATGTCCTCCTTATCCTTCTCCGTCAGCGTAGGAAGGTCGACGACAATTCCTGGCAGATTACAATTCTTCCTCTCTCCAAGCATTGCAGTGTTCTCACACCTACATCTG
i_11_21346	11_21346	11_21346	BOPA1_8586-1221	2H	138	0	1	1	1	1	1	1	1	1	1	1	1	1	1	1	1	1	1	1	1	0	1	1	1	1	1	0	1	1	0	[T/G]	CGCAGTCTGAATCAGAGGGTGGCAACGTTGTAGCTCGAACATACTTACTCCGACTGAAAAACGAAGAGGCGGCTACAAACCTGTCAGCGGTCATCAAAGAGAACGCACCGCTGGACTGAT[A/C]CTGCATGGCCTGTATTAATTACTGTCTCGAAGGTATGCTTGTGGCAATAGTGGTAATGTTTAGAGGGGCTCGATAACTTGCTGCGATGAGCGAAAGGATGCCTTGCAGAGTTTTTGTCCC
i_SCRI_RS_230497	SCRI_RS_230497	SCRI_RS_230497-230496	SCRI_RS_230497	2H	138.5	0	1	1	1	1	1	1	1	1	1	1	1	1	1	1	1	1	1	1	1	0	1	1	1	1	1	0	1	1	0	[T/C]	TTTTCCCATGAGCGTGCTTTTGCCCCACTCACTCACTCGGACGCTACTCGAAAAGCGAGC[A/G]AAACCAAGTCGAAACTATTTTGAGGATGTGTTACTAATCATATACAGCCTTTAGTAAGTA
i_SCRI_RS_156819	SCRI_RS_156819	SCRI_RS_156819-156818	SCRI_RS_156819	2H	138.6	0	1	1	1	1	1	1	1	1	1	1	1	1	1	1	1	1	1	1	1	0	1	1	1	1	1	0	1	1	0	[A/G]	GAGGAGAAGTTCGTGGATGCAGACCTCGAACCGGATTTCGGTCGACGGATATCCATTCAC[A/G]ATAGAAGACAACTGCAACAAGTCTTAGGAACTGTTCAKGCATCTCCTCGCCCCAGCTCCT
i_SCRI_RS_194653	SCRI_RS_194653	SCRI_RS_194653-194652	SCRI_RS_194653	2H	138.6	0	1	1	1	1	1	1	1	1	1	1	1	1	1	1	1	1	1	1	1	0	1	1	1	1	1	0	1	1	0	[A/G]	GTCGCAGTTACCAATAAGCTCAAGACGTTTGAGGCGTGGAAGGCGGCTGACTCCGTGAAT[T/C]GATTTCATCTCTCTGAAGTTCCAGACAATCTTCTCAATCTTGGGGGTCACGTGGAAGCTG
i_SCRI_RS_116590	SCRI_RS_116590	SCRI_RS_116590-116589	SCRI_RS_116590	2H	140.8	1	1	1	1	1	1	1	1	1	1	1	1	1	1	1	1	1	1	1	1	0	1	1	1	1	1	0	1	1	0	[T/C]	GCACCATGCTGCTCAACCTCAAAAACGCCCAAGAAAAGTTGATCAGGAAACTTCTGTGGT[T/C]AGGCAAGGTAAAACAGGTRTAGAGAATGAAGATGAGGAACTAGCACGGGCGGTGGCGGCT
i_SCRI_RS_15119	SCRI_RS_15119	SCRI_RS_15119-15118	SCRI_RS_15119	2H	141.5	1	1	1	1	1	1	1	1	1	1	1	1	1	1	1	1	1	1	1	1	0	1	1	1	1	1	0	1	1	0	[T/C]	CAAATCTGTGACCCGTGAAGGAAAACGAGAGGAATTGCTGAGAGGCCCTCTGTACTATGT[T/C]ATTGTGGGGCTGATCATTGTTCTCGTCTTCTGGCGTGACTCCCCAATCGGGATCGTCTCC
i_11_10072	11_10072	11_10072	BOPA1_1283-332	2H	141.6	1	1	1	1	1	1	1	1	1	1	1	1	1	1	1	1	1	1	1	1	0	1	1	1	1	1	0	1	1	0	[T/G]	GTCAACATCACCTCCAAGCAACTTGACGTAACCACCACCGCARTCAAGCTTCTGCTCATGCTTCACCGTGAACTGCAGCACGAGTGTCTTGTCCTTGTTGCTGAACTCAGGGTACTCCGC[A/C]GAGATGGCGTAGAACCTGTAGTCCTCAGAGGTTTGGATACCTTTGTCCTCAGCATCTCCATGCCATTTTCCAGATGTGTGGTTCCATTCACCAGCCATGTTCTCGTCCTTCTTCCACTCA
i_12_31527	12_31527	12_31527	BOPA2_12_31527	2H	141.9	1	1	1	1	1	1	1	1	1	1	1	1	1	1	1	1	1	1	1	1	0	1	1	1	1	1	0	1	1	0	[A/G]	GGTCGGCCGGATGGAGGCGGTGCCGGGCTGTGACAGGGAGAGGATCCATTCCATGGGGTC[A/G]TWTCTCACGGCGTATAGTGAGTGCAATCTGCACAATCCGGGTACCCCTGGAGGGGACTGC
i_SCRI_RS_109266	SCRI_RS_109266	SCRI_RS_109266-109265	SCRI_RS_109266	2H	142.2	1	1	1	1	1	1	1	1	1	1	1	1	1	1	1	1	1	1	1	1	0	1	1	1	1	1	0	1	1	0	[T/C]	AATGAAGGTCAAGATCGATGTTGTGTCGATTTCCTCTTCTTCCTCGCCTGCCCCGGCCAG[T/C]GGTCCCAGTGCAAGTAACGCTCCTCCGCCGACGCCTGTCTCAGCCGCAACCTCTATGGCC
i_SCRI_RS_225633	SCRI_RS_225633	SCRI_RS_225633-225632	SCRI_RS_225633	2H	142.2	1	1	1	1	1	1	1	1	1	1	1	1	1	1	1	1	1	1	1	1	0	1	1	1	1	1	0	1	1	0	[T/C]	CAGGACACGGCTTACACCTCATCACCTAGCTCTCCTTGCCTTCCTTCAAGTTCCAACTGC[T/C]ATGGATGCCATCAGACTCAGCCTCCTCATGGTGGCCGTGATGGCCGTCCTGAGCACCGCG
i_11_21099	11_21099	11_21099	BOPA1_6419-1680	2H	144.1	1	1	1	1	1	1	1	1	1	1	1	1	1	1	0	1	1	1	1	1	0	1	1	1	1	1	0	1	1	0	[A/G]	ACAAACTAGGGGTCCAATTTACAGGAACACCGTCGCACCCTCACAGAGCGCGGCACGCAGCGAGGCCGGCTATCAAGAACGTTCTTGTTTCCCCTCGAATAGGTTGCCCAGGAACAGCTC[A/G]AGCTGCTCAGGCGTGTGCTTGACGTACTTCCCAGGCGCTTTGCTGTTCTCGATGAGAGGCCCGAAGCGCTTTTGGAAAGATCTGTATGCGGGTAACAGAATTTCTGCAACTGCCAGTCTC
i_12_31180	12_31180	12_31180	BOPA2_12_31180	2H	144.3	1	1	1	1	1	1	1	1	1	1	1	1	1	1	0	1	1	1	1	1	0	1	1	1	1	1	0	1	1	0	[C/G]	AAAGAGAAGACGGATGAGATTCAGGAAGCTATCCAAAACCAAAAGCAATGAATTTCTTGT[C/G]TGGACAAGTGGACATGCATGCACATGGTTGATCGATGGAGCTCGAGCCGAACCGGATCGA
i_SCRI_RS_195051	SCRI_RS_195051	SCRI_RS_195051-195050	SCRI_RS_195051	2H	146.1	1	1	1	1	1	1	1	1	1	1	1	1	1	1	0	1	1	1	1	1	0	1	1	1	0	1	0	1	1	0	[T/C]	GTTCGATGGYGGGTTCACAGCAATGCCGTGACCCCGTGAAGGCTGATGGAAAAAAGATAT[T/C]CCAGACYGGTGCGTATCCGATCAACTAATGGTTTTCCATTGATCCGGGACATCCATCGAC
i_11_10085	11_10085	11_10085	BOPA1_1344-930	2H	146.2	1	1	1	1	1	1	1	1	1	1	1	1	1	1	0	1	1	1	1	1	0	1	1	1	0	1	0	1	1	0	[A/G]	TTTTTTTTTTTTGCTAAAACATTCCCAATCATAAAGCATCACTTAATCTTCATAAATAGTGTGAGTACACATTGTTGCGCATTTATTTATAACACACATAGTCTCGGCTATTCCCCACTT[A/G]TTATTAATACAAGATTTCCGCGATACAACCACCAACATGCTACTGCCTTAAGCTYTGCAGAATATACTGCGCATACAGGTCCATCGAATACTGAATGGCCTCGCGGGCAGTGGTCGCAGG
i_SCRI_RS_139106	SCRI_RS_139106	SCRI_RS_139106-139105	SCRI_RS_139106	2H	146.4	1	1	1	1	1	1	1	1	1	1	1	1	1	1	0	1	1	1	1	1	0	1	1	1	0	1	0	1	1	0	[A/G]	ACGTTTGTCCCTCCAATCTCCATTCCACCAAGGAAGATGCAGCATACCCATACAACCTTC[A/G]TTAGAGGCCTCTTGGACCCTAAATTCTTTGGTCTGAGCTCAGCGTCAGACATTCCAGAGC
i_SCRI_RS_139115	SCRI_RS_139115	SCRI_RS_139115-139114	SCRI_RS_139115	2H	146.4	1	1	1	1	1	1	1	1	1	1	1	1	1	1	0	1	1	1	1	1	0	1	1	1	0	1	0	1	1	0	[T/G]	CGTATCAAGTCGTTCGCGGGCGAGGAGGAAGGTTCTCGACGTGTGGACCTGTGAGTGAAT[T/G]TGGAAGATGCTTCTTAGTTTTGATGCCTGGGATCACTGTAGTTCTTCCAGTGCCTGTTTT
i_SCRI_RS_227525	SCRI_RS_227525	SCRI_RS_227525-227524	SCRI_RS_227525	2H	146.4	1	1	1	1	1	1	1	1	1	1	1	1	1	1	0	1	1	1	1	1	0	1	1	1	0	1	0	1	1	0	[A/G]	TCTACGAGTAGTACCAAAGCCTGAATCCCTTTCTTGCACATGTTCCATAAATCTTGATGT[A/G]ATTTTGGTTGTAAATTATGGGACAGCTATGATGAGTAAAGGGACAAATTACATTTTGCGT
i_SCRI_RS_159536	SCRI_RS_159536	SCRI_RS_159536-159535	SCRI_RS_159536	2H	147.3	1	1	1	1	1	1	1	1	1	1	1	1	1	1	0	1	1	1	1	1	0	1	1	1	?	1	?	1	1	0	[A/G]	GTAGACCCGACGATCCGTGACTCGGTTGACATGGACCAGCTGCACCTGGCGGTCGGCATC[A/G]TCCAGTGGTGCACGCAGCGGGAGGGGCGCCAGCGGCCGTCCATCAGGCAGGTGTTGCGCA
i_SCRI_RS_170753	SCRI_RS_170753	SCRI_RS_170753-170752	SCRI_RS_170753	2H	147.3	1	1	1	1	1	1	1	1	1	1	1	1	1	1	0	1	1	1	1	1	0	1	1	1	0	1	0	1	1	0	[T/G]	TCGGAGGAGCGTGCTCGACCTCATCGAGAGCATCCGCGCAACCGTGCACCGTGCATGTGG[T/G]CCCACCGTCTCCTGCGCCGACATCACCAGCCTCGCCACCAAGGAGGCCGTCATGCAGTCC
i_11_20681	11_20681	11_20681	BOPA1_4100-1047	2H	147.3	1	1	1	1	1	1	1	1	1	1	1	1	1	1	0	1	1	1	1	1	0	1	1	1	0	1	0	1	1	0	[A/G]	CGAACGAACGTCTGGATCATGAGTATTTGCATGCCTTCTCGAGTGAGACGGGCTTGTTGAGCTTGGCGGGGTTCATCACCACCTTGCACTCCACCTCCTTGGTGAACCTGGGCTTCACCA[A/G]CGCGCCCAGCACGTAGGCCTGCGACCGCACCGTCGTCCGCAGYACCATCGGCACCGGGATCACCTTGCCGGCGCCGCCCTTGCCCCCCGCCGGCTGCGCCATCAGCGTCGGCCCGCTGCC
i_SCRI_RS_169970	SCRI_RS_169970	SCRI_RS_169970-169969	SCRI_RS_169970	2H	147.3	1	1	1	1	1	1	1	1	1	1	1	1	1	1	0	1	1	1	1	1	0	1	1	1	0	1	0	1	1	0	[A/G]	AAGCACGATCTTGACGTCGCCACCTCCAACGATTTCGACAACAAGTACTACGCCAACATC[A/G]TTGCAGGGATGGGGGTGCTCAGCACCGACATGGAGCTCCTCAACGACCCCTTCACCAGAG
i_SCRI_RS_231015	SCRI_RS_231015	SCRI_RS_231015-231014	SCRI_RS_231015	2H	147.5	1	1	1	1	1	1	1	1	1	1	1	1	1	1	0	1	1	1	1	1	0	1	1	1	0	1	0	1	1	0	[A/C]	AACGGCACAATGTTCTGCCCGGACCTGGAGGTGGACAGCAGCCTGGGTTTTAGGTTCAAC[A/C]AGATTGACTTCGGCGCCGGGCCGCCGTCGGCGTTCGTGACGCCGGACCTGCCCAACGAGG
i_SCRI_RS_223897	SCRI_RS_223897	SCRI_RS_223897-223896	SCRI_RS_223897	2H	147.5	1	1	1	1	1	1	1	1	1	1	1	1	1	1	0	1	1	1	1	1	0	1	1	1	0	1	0	1	1	0	[T/C]	CTTGTCGTAGAGGCCGCCGTCCCCGTCGATCTGGCGAGCGTGGTGACCGACGGCAGTTTC[A/G]TCACCGACACCGATGAACTGTACCCTGCAGTGCCGCCGCCGGAGGAGATCGTCGGGGCGG
i_12_30378	12_30378	12_30378	BOPA2_12_30378	2H	148.2	1	1	1	1	1	1	1	1	1	1	1	1	1	1	0	1	1	1	1	1	0	1	1	1	0	1	0	1	1	0	[A/C]	TAACCAGAGTGGACCAGAAACGACGTGGGGGAGCAATGGCCGGCGCCATGTGGTGAGAAG[A/C]WATTSACGTCAGATTTGGAGCTTGCTCATGCCGAAGTCTCCGCTGGCGTGCACCTCCCKC
i_SCRI_RS_156075	SCRI_RS_156075	SCRI_RS_156075-156074	SCRI_RS_156075	2H	149.2	1	1	1	1	1	1	1	1	1	1	1	1	1	1	0	1	1	1	1	1	0	1	1	1	0	1	0	1	1	0	[A/C]	CCGAGAGCCATGGA[T/G]GACGCCGCCGGCGACGACCACGGCGCCTTCATCCAGAAATTCATCCTGCTGCCTTCCTCC
i_SCRI_RS_138848	SCRI_RS_138848	SCRI_RS_138848-138847	SCRI_RS_138848	2H	149.4	1	1	1	1	1	1	1	1	1	1	1	1	1	1	0	1	1	1	1	1	0	1	1	1	0	1	0	1	1	0	[C/G]	CACAAMCTTCCGGAAGTTCAAAGAGAAGATGGTGGCGAAAACCACTGTATCGGATGATAA[C/G]CAGTCAGACAATCAGATGGAGGAATTGTGTGCCAACATCAAGGYGGGAGATAGATGTGAA
i_SCRI_RS_160512	SCRI_RS_160512	SCRI_RS_160512-160511	SCRI_RS_160512	2H	149.4	1	1	1	1	?	1	1	1	1	1	?	1	1	1	0	1	1	1	1	1	0	1	1	1	0	1	0	1	1	0	[T/C]	AGGGCTGGCTGGGCAAGGGGCAATGGGACGTCGGGCAGAGCGAGATGGACAAGGACGGCA[A/G]ATGCCAGCGCTGCGGCGAGAAGCTCGTGTGCATAGACATCGATCCTTCCGAGACAGAGAC
i_11_20858	11_20858	11_20858	BOPA1_5029-1423	3H	0	1	1	1	1	1	1	1	1	1	1	1	1	0	1	1	1	1	1	1	1	1	1	1	1	1	1	1	0	1	0	[A/G]	AGCCGGGGGCACCATGACAGGAGTTTTGAGTGCTGCTAATGAGAAGGCGGTGGAGCTGTTCATCGACGAAAAGATCAGCTACCTGGATATCTTCAAGGTGGTGGAGATGACATGCGACGC[A/G]CACCGCAACGAGCTGGTGACAAGCCCGTCGCTCGAGGAGATCATACATTACGACCAGTGGGCGAGGAAGTTCGCCGCCAACCTACAGCCATYGTCATCTGGACGGAGCCCTGTGCTCGCC
i_12_31428	12_31428	12_31428	BOPA2_12_31428	3H	0	1	1	1	1	1	1	1	1	1	1	1	1	0	1	1	1	1	1	1	1	1	1	1	1	1	1	1	0	1	0	[T/C]	GACGGCGTCGGCGGCGGTGAGGAGGTAGGTGGCGGCGTCGGAGGTGGGGAGGTTGGAGGC[A/G]GAGCTCTTGAAGAATCCGGAGAGGATGCCCTTGGCCTTGAGCAGCGAGCACGGCTTCGAG
i_SCRI_RS_148646	SCRI_RS_148646	SCRI_RS_148646-148645	SCRI_RS_148646	3H	0	1	1	1	1	1	1	1	1	1	1	1	1	0	1	1	1	1	1	1	1	1	1	1	1	1	1	1	0	1	0	[T/C]	AGACAAAAGGCCTCAATTTGATGACATCGTGGTGGTCCTCGAGGGCTACAAAGAAGCCCT[T/C]GACAATGACCCGTCCTTCTTCCTGTCATATGTACCACCKCCGCTGCACGACCACCAGCAC
i_SCRI_RS_216164	SCRI_RS_216164	SCRI_RS_216164-216163	SCRI_RS_216164	3H	0	1	1	1	1	1	1	1	1	1	1	1	1	0	1	1	1	1	1	1	1	1	1	1	1	1	1	1	0	1	0	[T/C]	GGAAGCAATGGACCTGGAAGCTAATATTCCTGTGGTAGATATGAATGAACAAGTTGCTGC[T/C]GTGGCAGATGTGCCTGCTGCTACAAGTGGTTTGTTGCTTCCTACGTCCCAGCCTGCAGCT
i_SCRI_RS_174383	SCRI_RS_174383	SCRI_RS_174383-174382	SCRI_RS_174383	3H	0	1	1	1	1	1	1	1	1	1	1	1	1	0	1	1	1	1	1	1	1	1	1	1	1	1	1	1	0	1	0	[T/G]	TCATGAAGAGCTCAGTTATAATTACAATTACAAAAGCTAGCTAGTTCATG[T/G]TTCCATCACTCGGTCACGGCAGCCGATAGATAATCTGCAGGKGGAGAACCGCATTGTCAT
i_SCRI_RS_207228	SCRI_RS_207228	SCRI_RS_207228-207227	SCRI_RS_207228	3H	1.6	1	1	1	1	1	1	1	1	1	1	1	1	0	1	1	1	1	1	1	1	1	1	1	1	1	1	1	0	1	0	[T/G]	GCATCCGATACTCCACGGCGACGTGAAGCCCGCCAACGTCCTGCTCACCGACGGCTGGGT[A/C]GCCAAGGTGTCCGACTTTGGCTGCTCCACCATCGATGAGAAGACCCAGGTGGTGGCCAGA
i_11_11453	11_11453	11_11453	BOPA1_ConsensusGBS0194-1	3H	2.4	1	1	1	1	1	1	1	1	1	1	1	1	0	1	1	1	1	1	1	1	1	1	1	1	1	1	1	0	1	0	[A/G]	TAACCACCAGCAAGCAAACAAGCCCTCTGTTTGCATGAGTGCGCAATATAACTTACATCAAGAAACCCCACAAACTGAGGAAC[A/G]AACATCATTTTGTACAGAGACAGCACATGCCACTCTCACATCTGTGATAAATATGCAAAGTGAGATGAAATAATTAGCACACAAAAACCCTTGTGACTGACCTCACCCATGGCACCCCGT
i_11_20252	11_20252	11_20252	BOPA1_1831-241	3H	2.7	1	1	1	1	1	1	1	1	0	1	1	1	0	1	1	1	1	1	1	1	1	1	1	1	1	1	1	0	1	0	[T/C]	AGCATCTTCCTTGAAGACACGTCATGGTGGGCAGAAAAGGTTCAGCAGTTTTTTTATCGATTTTGTTCTGAATATTTCTAKAACAGGTTTTTCTTTCCTGAATGTCTCCTATGCAACTTT[A/G]TTCTCAATACAAGTTTGCATGGGAAGCTGCGTCGCTAATGCAGGGCGTTTATAYTGTTATCTTTCTTTAAATAAGTGTCCTTGCGTTGGAGAGGTGTTGGCCTTCATCTCTGGCCAGCCT
i_12_31409	12_31409	12_31409	BOPA2_12_31409	3H	3.1	1	1	1	1	1	1	1	1	0	1	1	1	0	1	1	1	1	1	1	1	1	1	1	1	1	1	1	0	1	0	[T/C]	ACAAAATAAGTATCGACTTACCGAGGGCACTCAGCACAAGACGCCCGAGGTGGCTGGAGG[A/G]TTAGAATTTGGTCCAAAACTAGGACATATATGCAGGTATATTTCACTCGGAGATTGTACT
i_SCRI_RS_180343	SCRI_RS_180343	SCRI_RS_180343-180342	SCRI_RS_180343	3H	3.1	1	1	1	1	1	1	1	1	0	1	1	1	0	1	1	1	1	1	1	1	1	1	1	1	1	1	1	0	1	0	[A/G]	GTGATTTTATTGCAGTGAAATTTAAACTATAATGATGTTCGCACTGTATTTGCTATATGC[T/C]GTGGGAGTATCAGAATCATGTGTGTGGGATATTTATTGAACACAGGTACGCTGGTAAACA
i_SCRI_RS_119379	SCRI_RS_119379	SCRI_RS_119379-119378	SCRI_RS_119379	3H	3.1	1	1	1	1	0	1	1	1	0	1	1	1	0	1	1	1	1	1	1	1	1	1	1	1	1	1	1	0	1	0	[A/G]	AGATAACCTMAAATCAGCTCTACAACAATTTGGTGCCCTGGAGGGCTAGAATCAATCACC[A/G]ACTTGTCACAGYCGGCAGCGGAATAAAGTAGGTGTGTGGATGCACACTTTGCTATGGGGT
i_11_20529	11_20529	11_20529	BOPA1_3344-1147	3H	3.3	1	1	1	1	0	1	1	1	0	?	1	1	0	1	1	1	1	1	1	1	1	1	1	1	1	1	1	0	1	0	[A/G]	CGCAAAATGACGTGCATCTCATATATAAATCATCCCGCCGCCGCCTCATCAGTAGGTGTAACCCTTCTGGAACATGCCCTTCTTGGCCTCGTCGCTCTCGCCCTCGCCGGTGTAGCTGCC[A/G]AGCTGCGCCAACGAGTTGGCCTTGGCGCGGACCAGCAGGGCCTTCTGCGCCGCCTCGATGTTCTCGGGCTGCCCCTGCCACGTCTTCAAAACCGAGTTCTGTAGGGCCCGGGCATAGGAG
i_SCRI_RS_132388	SCRI_RS_132388	SCRI_RS_132388-132387	SCRI_RS_132388	3H	7	1	1	1	1	0	1	1	1	0	1	1	1	0	1	1	1	1	1	1	1	1	1	1	1	1	1	1	0	1	0	[T/C]	GAACATCACCAACACCMGGTGGGACGAACCGCCGTACAAGATCAACGCCTCCGGGAAGAC[A/G]GCCCGTCTCGGCTTCAACACCATCGCCACCAGCGCCGTGCACTACAATGGCATCCTGGAG
i_11_10886	11_10886	11_10886	BOPA1_7044-705	3H	8.3	1	1	1	1	0	1	1	1	0	1	1	1	0	1	1	1	1	1	1	1	1	1	1	1	1	1	1	0	1	0	[T/C]	ACGACGCTACACGCCTCCGACCGACGAGTTTGAGGTCGACTGTTGCTTGCTACCTCSAGGCGAAGTGGCTGTGATGGCCCCGGTACCAGGTCCATCCATCTTCCTTGTCATGACCGGGGA[A/G]GGCGAGGTTCAGATAGACTGCATGTCAGACGGCGAGAAGGCAAAGGAAGGYGACGTTTTCTTCGTGCCCGCGCATACSGAGGTTAAGCTCTCCGCCTGTGGCCATGCGTCGATGCAGCTG
i_11_10112	11_10112	11_10112	BOPA1_1499-290	3H	8.5	1	1	1	1	0	1	1	1	0	1	1	1	0	1	1	1	1	1	1	1	1	1	1	1	1	1	1	0	1	0	[G/C]	GATAGCCTTGTCGCAGCACTCCCACGGCCGGCAGATGGGCCCTGGGTCGCCGACGTACTGRTCCTGGCAGATCCGGCGGGAYGGGTCGCCCATGGACGRCCCGCAGGACTTGCAGGTTTT[C/G]GGGCACTCGAAGACCTGGTCCATGCAGGTGCAGATCGGCGGGATGGACCTGGTGCACACCGCCTGGTCGCAGCACTTCCACGGCCTCTTCTTGCCCGCCGCCATGGCRGCTGCTTCGCCT
i_11_20595	11_20595	11_20595	BOPA1_3646-1984	3H	8.9	0	1	1	1	0	1	1	1	0	1	1	1	0	1	1	1	1	1	1	1	1	1	1	1	1	1	1	0	1	0	[A/C]	GCCGCCAGAATGATAGTATGCCGACGGAGGAGCTTGTGGAAACTCAGGTGGAAGGTAGAAGTCAAAGAAGAATAGGCCATCTTGGTATGGTGTGCCACTTGCTCCAATAATCACAGCTCT[A/C]ATGAGATCCATACGATCTTCAAATACCCTCACATAAATATAATCTGGTAGGTTCTTCTCAAGTATGCCCCATTCTTGCTGAACTTTTTTTACCCACTTCCTTCCACCGGTACCATGAGCT
i_SCRI_RS_239142	SCRI_RS_239142	SCRI_RS_239142-239141	SCRI_RS_239142	3H	9.6	0	1	1	1	0	1	1	1	0	1	1	1	0	1	1	1	1	1	1	1	1	1	1	1	1	1	1	0	1	0	[A/G]	ATCCAGAAATTCGTTTCTAGTCAGTTGATTTGGTGTAGAAATGCGCTGATGCAGTGGATC[A/G]GGTGAGGCTTGTTTGCGTAATTCTCTTCACCCACACGTATTTTCTGTGGCCCTCGAATTT
i_SCRI_RS_184857	SCRI_RS_184857	SCRI_RS_184857-184856	SCRI_RS_184857	3H	11.5	0	1	1	1	0	1	1	1	0	1	1	1	0	1	1	1	1	1	1	1	1	1	1	1	1	1	1	0	1	0	[A/G]	AGCTCATGCCTTACCTGTGTTCTCCCTATGATGACAACCTGAACGATCGGCAGTGCTTGT[T/C]TAAGGAGGTGACATTTGACAATGCAACGATAGCATGGCAGGACTACACTTGCAACGCCCC
i_SCRI_RS_97418	SCRI_RS_97418	SCRI_RS_97418-97417	SCRI_RS_97418	3H	12.1	0	1	1	1	0	1	1	1	0	1	1	1	0	1	1	1	1	1	1	1	1	1	1	1	1	1	1	0	1	0	[A/C]	ACGAGTCTCACTTTCTCATGGTCACTTGTATTTGTTGATTTCAAGTATTTTCTTCAGGGA[A/C]AGAAAACATCAGTAGTCCCTTGCTTTCTTYCCTTTCCCAGTTTGCAAATTGGGATTACAT
i_11_10565	11_10565	11_10565	BOPA1_3906-558	3H	15.3	0	1	1	1	0	1	1	1	0	1	1	1	0	1	1	1	1	1	1	1	1	1	1	1	1	1	1	0	1	0	[A/G]	CGGGAGAATGAACAGAGCAATCACGTGCGATATGGCTTGCAGAATACCGTCCAATGGATGGAATGCTAGTCCAGCAAATGGTGATAGGGTATTCTCCTTGTTGTAAATGTGGTGGGTTGC[A/G]TGTAGGTGCTTATACAGTGGTTTTATGTCATGCAACTCTCTGTGCATCCAGTAAATTCCAAACTCCACAAAGGTGAGATATAAAGCCACATATACAAAATACATCGGCCAACCAACTTCA
i_11_10559	11_10559	11_10559	BOPA1_3886-313	3H	20.4	0	1	1	1	1	1	1	1	0	1	1	1	1	1	1	1	1	1	1	1	1	1	1	1	1	1	1	0	1	0	[T/C]	ACATCGGCCTCGGCGTCGCCATTTTGTTCCTGGGGCTGCTGGTCTGCCTGCCCTACCCGTTCCTTTTCGACCCTTCGCAAGTTACTGATTTCAACTTTTGACTGAAGAGTTTCGAAACTC[A/G]CCGCGGCTTCTCTTCCTCCAACTGTATCTGTGAGATGTTTTGCCATCTTCGCGATTCCTTGTGATCATAAGAATAGCTTGGAGCCTTGTGATGCTCCAGTGCTCCTTGCAGTAGCAAAAT
i_SCRI_RS_229894	SCRI_RS_229894	SCRI_RS_229894-229893	SCRI_RS_229894	3H	20.4	0	1	1	1	1	1	1	1	0	1	1	1	1	1	1	1	1	1	1	1	1	1	1	1	1	1	1	0	1	0	[A/C]	CGTAGTTTAACATGCTGAAGCATGATCATCTTAAGAAACAAACATTTTAGAGTTCGTTTT[T/G]TGTTGCTTTTGAACCCTGATGTGCTGAAGCCTTGTGGTACCATGGCAGTATGCCACAGCC
i_12_30920	12_30920	12_30920	BOPA2_12_30920	3H	20.8	0	1	1	1	1	1	1	1	0	1	1	1	1	1	?	1	1	1	1	1	1	?	1	1	1	1	1	0	1	0	[G/C]	AGCTAGTACAAAATTTATACTRATTTAGTACAAAAACTGCAACACTTATTTTGGGACGGA[C/G]GGAGTAATTCAGAATGCCCTATGATGATGAGTCATATAGTTCAACAATTTACAATGCCCA
i_SCRI_RS_189757	SCRI_RS_189757	SCRI_RS_189757-189756	SCRI_RS_189757	3H	23.9	0	1	1	1	1	1	1	1	0	1	1	1	1	1	1	1	1	1	1	1	1	1	1	1	1	1	1	1	1	0	[A/G]	ATGCAGGCCACCTTTGACGCCAAGAAGGCCCTGGCAAAGGCTGAACTGAGGAATGAAAAA[T/C]TGGCTAGGTTGCTTGGAGTTCAGGAGATTAAGAACAAGACGCTGCAAGATTCCGTCAAAA
i_SCRI_RS_222975	SCRI_RS_222975	SCRI_RS_222975-222974	SCRI_RS_222975	3H	25.5	0	1	1	1	1	1	1	1	?	1	1	1	1	1	1	1	1	1	1	1	1	1	1	1	1	1	1	1	1	0	[T/C]	TGCAGCGGGCGGCGGTCGCGCAGAAGGTTGAGGACAAGGCCGATGTGGAGGTGGAGGAGG[T/C]GGCGGCCGAGGTGGAGGTGGTGATGACGCCGGCGGCCAACGGAGGYGGGGTTGGCTCGTC
i_SCRI_RS_230486	SCRI_RS_230486	SCRI_RS_230486-230485	SCRI_RS_230486	3H	35.1	0	1	1	1	1	1	1	1	0	1	1	1	0	1	1	1	1	1	1	1	1	1	1	1	1	1	1	1	1	0	[T/C]	CAACACCCCAACAACTAAAGAGGCCTACTATTACAGGATGATCTTCGAGAGGTACTTCCC[T/C]CAGAGCTCGGCGATCCTCACGGTGCCAGGCGGGCCAAGCGTGGCGTGCAGCACAGCCAAG
i_SCRI_RS_115423	SCRI_RS_115423	SCRI_RS_115423-115422	SCRI_RS_115423	3H	36.3	0	1	1	1	1	1	1	1	0	1	1	1	0	1	1	1	0	1	1	1	1	1	1	1	1	1	1	1	1	0	[T/C]	TYGTGGTGCATAAGGGAGGAGGGAGGTGCTCCAGAAATGGTGTCTTGTGTGTAATTCCAA[T/C]CACTTGAATTCTGCCGCGGCACAAACGCGAACAAAGGCCGTGTTGTACGTATCCTAGGAG
i_11_10672	11_10672	11_10672	BOPA1_4593-2007	3H	36.4	0	1	1	1	1	1	1	1	0	1	1	1	0	1	1	1	0	1	1	1	1	1	1	1	1	1	1	1	1	0	[T/C]	TGGTCAGGGTCCTTTATCCCAGTTGATGGACAGTCTCCAGTGGATTGGCTCACTGTTTTCTGGAGAAACCCCCCCAGCAAATGGTACAAGTCATCATGCACCAGCGGCTTCTGCTGAGCC[A/G]GTAGATGCTAGAAACCATGCAGTACCTGAAGTGTCAGTGGCCAGCGACGAGGGGATACGCTTTGCTAATTTGGTCAGGCAAATTATGCCACATATCTCCAATGTTGAAAACCAGCCTCAA
i_SCRI_RS_119697	SCRI_RS_119697	SCRI_RS_119697-119696	SCRI_RS_119697	3H	36.8	0	1	1	1	1	1	1	1	0	1	1	1	0	1	1	1	0	1	1	1	1	1	1	1	1	1	1	1	1	0	[T/C]	GGATAGGCTTATGCAGACCAACCCAGGGAGTATACTTGACTTGTCTGAGTTCTCTGAAAG[T/C]CGACGCTTTATTTTTGCATTCCATGCTTCTTTGGAAGGCTTTGCAAAGGGGTGCAGGCCC
i_SCRI_RS_136959	SCRI_RS_136959	SCRI_RS_136959-136958	SCRI_RS_136959	3H	37.1	0	1	1	1	1	1	1	1	0	1	1	1	0	1	1	1	0	1	1	1	1	1	1	1	1	1	1	1	1	0	[T/C]	GAAGATTGAGGACATCGATAATATGCAAGATGAAATGACGGATCTGATGGACGTGAGCAA[T/C]GAAATACAAGAATCTCTTGGTAGAAGTTACAACATCCCTGATGATGTTGAYGAGGAAGAT
i_SCRI_RS_6922	SCRI_RS_6922	SCRI_RS_6922-6921	SCRI_RS_6922	3H	37.4	0	1	1	1	1	1	1	1	0	1	1	1	0	1	1	1	0	1	1	1	1	1	1	1	1	1	1	1	1	0	[A/G]	TCKTCTTCTTCTTCTTCTTCCAGGCACGAGATCAGATCAGATCCCATCCACCACCATGGC[A/G]ACGACGCGCTCGCTCCTCCTCTGCGCCGCGCTCCTCCTCGCCGCCSTCTYCYGCGCCTYC
i_SCRI_RS_1627	SCRI_RS_1627	SCRI_RS_1627-1626	SCRI_RS_1627	3H	37.5	0	1	1	1	1	1	1	1	0	1	1	1	0	1	1	1	0	1	1	1	1	1	1	1	1	1	1	1	1	0	[T/G]	TGGCCTCTTCTCCTTCCAGTAGCAGCAGCAGGAAGCAGACCCAGTTGTGAAGACTCCGGT[T/G]ACCGACCGGCGGCCACTGGTTCCGTGCCCGATGGATGTTGGYGGCGGCGCTGAATTTTGT
i_SCRI_RS_173721	SCRI_RS_173721	SCRI_RS_173721-173720	SCRI_RS_173721	3H	37.5	0	1	1	1	1	1	1	1	0	1	1	1	0	1	1	1	0	1	1	1	1	1	1	1	1	1	1	1	1	0	[T/C]	GATGCGATGGTTGATGAGGATAACTGCGTGTTCTTCCTCCCGCACCTCCCTAGAGGAGAA[A/G]TCTGTGATGTGCCCATCTTTCTATTCATGAAGGGAACAGCATGGTGTGGTGCTGGTGCGG
i_SCRI_RS_200512	SCRI_RS_200512	SCRI_RS_200512-200511	SCRI_RS_200512	3H	37.5	0	1	1	1	1	1	1	1	0	1	1	1	0	1	1	1	0	1	1	1	1	1	1	1	1	1	1	1	1	0	[T/G]	CAGGGTGAGTAGTGCAGGTACATTGGTACTGTCTGCAGGCTGCTTCTGTCAGTTGAAGAC[T/G]CTTGTCTTGAGGCGCATGCCTAATGTCAAGCAACTGGAGTTTGAGGAGGGCGCCATTCCA
i_SCRI_RS_151299	SCRI_RS_151299	SCRI_RS_151299-151298	SCRI_RS_151299	3H	37.6	0	1	1	1	1	1	1	1	0	1	1	1	0	1	1	1	0	1	1	1	1	1	1	1	1	1	1	1	1	0	[T/C]	AAAGATAAGGTACGCGACAGACATGGCGTGGCCACTGCTCCAGGTCCTGCTCATCGCCGC[T/C]GCCACCACCGCGGCGGCGTCGTCCTCAGGGACKACGCCTGACGGGCCGGCGCCATGGCCG
i_11_10710	11_10710	11_10710	BOPA1_4844-1737	3H	37.7	0	1	1	1	1	1	1	1	0	1	1	1	0	1	1	1	0	1	1	1	1	1	1	1	1	1	1	1	1	0	[A/G]	GGTCAAGGAGTTACTTGTAGAGTTCATGGACAGCTCTTGCTAACCATTGACTATACCCCATTGGTTATCTCTCTGTACCATGTATGTACAACCCGCAGTGACAGTGTTGTGTGATCTTAC[A/G]TATTTAGTTTGGCTGCAAAACTGAAGGCACACATTGCCTACAATATAGACATGTATCTATGTATCAGCTAAATGGGTTCAATAAAGTTACATTTTCAGCCTATTAAAAAAAAAAAAAAAA
i_SCRI_RS_115969	SCRI_RS_115969	SCRI_RS_115969-115968	SCRI_RS_115969	3H	37.7	0	1	1	1	1	1	1	1	0	1	1	1	0	1	1	1	0	1	1	1	1	1	1	1	1	1	1	1	1	0	[T/C]	CACAAATCCACTGCATCAGGATGTATTCAAGAGTGTGGCACAGCTAGAGGCTGAAGTAGT[T/C]GCAATGACAGCAGCTTTGCTTGGCAGCAAAGAAAAGGCRTCTGGTGGACAAATTTGTGGC
i_SCRI_RS_102837	SCRI_RS_102837	SCRI_RS_102837-102836	SCRI_RS_102837	3H	38	0	1	1	1	?	1	1	1	0	1	?	1	0	1	1	1	0	1	1	1	1	1	1	1	1	1	1	1	1	0	[G/C]	TTATGTCCCAAATGAAGGATTTTATGATGACATGGTTATTGAAGATCCTAATTTTGCTTC[C/G]GCTTCTCAACATATTGACTCTTCCGAAGACCCTTCAGAAGCAAAGCAAGACAAAGCAGCT
i_11_20410	11_20410	11_20410	BOPA1_2765-406	3H	38	0	1	1	1	1	1	1	1	0	1	1	1	0	1	1	1	0	1	1	1	1	1	1	1	1	1	1	1	1	0	[G/C]	CCGGGCGCCCCCATCACCGGCTACGGCGTGTCCGAGGTCGTCCGGTCCTCGACGCCCGGGGTCGCCGCCGGCGACCTCGTGTGGGGYATGACCGGCTGGGAGGACTACAGCGTCATCAAG[C/G]CCCCCTTCACGGCCATGCTCACCAAGATCCAGCCCGACGACGGCGTGCCGCTGTCCTACTACACCGGCGTCCTCGGCATGCCGGGCCTCACGGCGTACGTGGGGTTCCACCACATCGGCT
i_SCRI_RS_152682	SCRI_RS_152682	SCRI_RS_152682-152681	SCRI_RS_152682	3H	38	0	1	1	1	1	1	1	1	0	1	1	1	0	1	1	1	0	1	1	1	1	1	1	1	1	1	1	1	1	0	[A/G]	CGAGGCGGCGCCCGGAGCGCTCATCGGACTCTTCCACGGACGCAACGTCGGCAAGCAGGT[T/C]GTCAAGCTCGCCAACCCTCAGTGACTCACACATCGCATCCGCATGCAGTGTCCTTGACAA
i_SCRI_RS_133685	SCRI_RS_133685	SCRI_RS_133685-133684	SCRI_RS_133685	3H	38	0	1	1	1	1	1	1	1	0	1	1	1	0	1	1	1	0	1	1	1	1	1	1	1	1	1	1	1	1	0	[T/C]	GTTGGTGAATTTTGACCTATTGCCATTCTATCATTGTAGAGTTGTTGTTATTATTATATT[T/C]TTGGTCTAAGGTGTGTATCGTTGAGCATCTGCAAAAAAAAAAAAAAAA
i_SCRI_RS_174979	SCRI_RS_174979	SCRI_RS_174979-174978	SCRI_RS_174979	3H	38	0	1	1	1	1	1	1	1	0	1	1	1	0	1	1	1	0	1	1	1	1	1	1	1	1	1	1	1	1	0	[A/G]	TCTGACCTCCACCTTGATGACCACTCCGATCCAGAGGACAGATTTTTCTCCACAGGGAAC[A/G]CCGCCGATGACGATAGTGACGAGGAGGAGGAGGAGGATGAAGATGAGGAGAGCYTCCATG
i_SCRI_RS_170626	SCRI_RS_170626	SCRI_RS_170626-170625	SCRI_RS_170626	3H	38	0	1	1	1	1	1	1	1	0	1	1	1	0	1	1	1	0	1	1	1	1	1	1	1	1	1	1	1	1	0	[A/G]	GCAGTCCACCGTGCTCGAGGAGTACGACCCCGCCAGGCCCAACGACTACGAGGACTACCG[T/C]AAGGACAAGCTCAAGCGGGCCAAGGACGCCGAGATGAAGAAGGAGCTCGACAGGCGGCGC
i_SCRI_RS_115045	SCRI_RS_115045	SCRI_RS_115045-115044	SCRI_RS_115045	3H	39.2	0	1	1	1	1	1	1	1	0	1	1	1	0	1	1	1	0	1	1	1	1	1	1	1	1	1	1	1	1	0	[A/G]	AGTTATGAATTATCTGAAGGGCGCAATCCTGGTGAGACAGCACTTTCTGATCTACCTGCA[A/G]TTTTGGCTTGGAGGAARGATATGTGTGATAGAATGTCTTTAAGCGAGTCTCAAATTCCTA
i_SCRI_RS_211943	SCRI_RS_211943	SCRI_RS_211943-211942	SCRI_RS_211943	3H	39.6	0	1	1	1	1	1	1	1	0	1	1	1	0	1	1	1	0	1	1	1	1	1	1	1	1	1	1	1	1	0	[T/C]	TCCAGGTGTGGTGAGGGGATTTGGGACCGGCGGCACCGCAATTGCTGTCATGCTTTATCC[T/C]ACAAAGGTCGCTGAGGCACAAGAGCGACCAGCAAAGAGCCCATCAGAAGATATCACTGTG
i_SCRI_RS_199987	SCRI_RS_199987	SCRI_RS_199987-199986	SCRI_RS_199987	3H	40.7	0	1	1	1	1	1	1	1	0	1	1	1	0	1	1	1	0	1	1	1	1	1	1	1	1	1	1	1	1	0	[A/G]	GACGGTCCGGAACAAGTCAGCAGCTTATATGACGAAGAAGATGTGCTTCCTGTCTTCGAG[A/G]ACCCCGGAGCTGTGGGGATTCTTTCGATAACCAATTTGAATGGGTACTTAGTGGTGGYGC
i_11_11002	11_11002	11_11002	BOPA1_9018-522	3H	43.1	0	1	1	1	1	1	1	1	1	1	1	1	0	1	1	1	0	1	1	1	1	1	1	1	1	1	1	1	1	0	[T/C]	ATCAGTGTAGATTTTTATGTTCCAGGGCCACTGGTCTTTGTAGCCACGTTTTTGCTTGATCCTTCCAACCTGGCCAATTCCTCCAAAAAGCTCTTGCAGTTCCTCAACAGTCACATCAGG[A/G]GGCAGGTTTGAGATGTAAATCCTTGCATTGTCGCAGGAATCATCACAGTTTGCATCACACTGCTTAACCTTTGTAGTAGGTTCAGGGGCAGCATTTGCAGAATAACCGCCGCCACCACCT
i_SCRI_RS_146425	SCRI_RS_146425	SCRI_RS_146425-146424	SCRI_RS_146425	3H	43.1	0	1	1	1	1	1	1	1	1	1	1	1	0	1	1	1	0	1	1	1	1	1	1	1	1	1	1	1	1	0	[A/G]	TCTTCCAATGCTTAACTTACTTAAAGGGTCTCCAGTGATAGCTTACCATGGGAAGATGAA[A/G]CAGGGCCCACGTGAGAAAGCTCTGGCATCATTTTCTTCTCTTTCAAGTGGCATTTTAGTC
i_12_30785	12_30785	12_30785	BOPA2_12_30785	3H	44.3	0	1	1	1	1	1	1	1	1	1	1	1	0	1	1	1	0	1	1	1	1	1	1	1	1	1	1	1	1	0	[T/C]	AGCCACATTGATCAGCGGCGCCTGCTACTTGGCTAATTAATTAACCCTCCCCTACAACAC[A/G]CTTATACATACAAGCCCATCCATACCTATGTGTTCATATCAGATGCTGCCTAGCTAGCTA
i_SCRI_RS_127994	SCRI_RS_127994	SCRI_RS_127994-127993	SCRI_RS_127994	3H	44.3	0	1	1	1	1	1	1	1	1	1	1	1	0	1	1	1	0	1	1	1	1	1	1	1	1	1	1	1	1	0	[A/G]	CCCGCTCAACGTCACCGCCGAGGGCCAGCAGGKCAACATCACCACCGGGGTCGTCAACGC[T/C]ACCGTCGACAACACGCTCTACACCGGCGACCAGCTGGTGGTGTACCAGGTGAACAAGGTG
i_12_31475	12_31475	12_31475	BOPA2_12_31475	3H	44.8	0	1	1	1	1	1	1	1	1	1	1	1	0	1	1	1	0	1	1	1	1	1	1	1	1	1	1	1	1	0	[A/G]	TTTTAGTCCATTAATTGCATGGAGCATCAAATCATCAACTTGGAATCTTGGGTATGCTTC[A/G]GTTCATCAATGGCGAGCTGATTGTGAGGTCGATTACTAGCCATGCCATGGGTTGCTGCTC
i_11_10601	11_10601	11_10601	BOPA1_4105-1417	3H	45.8	0	1	1	1	1	1	1	1	1	1	1	1	0	1	1	1	0	1	1	1	1	1	1	1	1	1	1	1	1	0	[A/C]	TGGTGGTGACGATGAGAGGGTTGGAAGGTGGACTTGATTCCTGTGATTACTGGCGCTGTTGTTGTTTCTTTATCGTCCTCGTTAGTGCATCATCTGGACTAGCTGAAGACCGACCGATTT[A/C]ACATTTTGTTAATTAATGTAATCCTTCGTAAGGATGGCGATCGACGATCCGATCCCCCACACCATATTTTGTACTACTGCCTTAGCCGCTTAGCGGCCTTTAATCCTTGGTTCATCCAAT
i_11_21189	11_21189	11_21189	BOPA1_7045-950	3H	46	0	1	1	1	1	1	1	1	1	1	1	1	0	1	1	1	0	1	1	1	1	1	1	1	1	1	1	1	1	0	[T/C]	GAAGGTAGAGGTCCCCCTGTCGAGGACCCACAGCGCAAACATGTTCTGCGACTGGCGCTTGACCCTTATGAGGTCGCCGGATGGAGTCTCCACCAGGCAATTGAACTTCTGGTGCTGRTA[A/G]TGGACGAGGTTGTGCATATGCGGTTCCACCTGGGGGAAATCCTCATCTGGCCATGAACGGGGAGGCTCTGCCCACACCTCCACCGTACCATATACATCAATGGTGTAAAGTTGCCTTCTG
i_SCRI_RS_110693	SCRI_RS_110693	SCRI_RS_110693-110692	SCRI_RS_110693	3H	46.2	1	1	1	1	1	1	1	1	1	1	1	1	0	1	1	1	0	1	1	1	1	1	1	1	1	1	1	1	1	0	[A/C]	GTTTTCTTCCCCACGCCCTTTATCTTTGTGAAGGCCGAGCCACTATTTCGTTGCACAGAG[A/C]TTGACCATCATGTTGAGTGATATTTCGATGTAGCTTTTTTTCAGTTCTTATGCAAAAACA
i_SCRI_RS_230096	SCRI_RS_230096	SCRI_RS_230096-230095	SCRI_RS_230096	3H	46.2	1	1	1	1	1	1	1	1	1	1	1	1	0	1	1	1	0	1	1	1	1	1	1	1	1	1	1	1	1	0	[A/G]	CTTTAGCGCTGAGATGCACTTAAATGAGTGGGATAAAATTTTCAACTACAGCCTGGAATA[T/C]GAGTTCCGTGGATATTGTGGCTCAAAATATAGCAGAACCTTTTTGCCGGACTAAATTAGT
i_SCRI_RS_141081	SCRI_RS_141081	SCRI_RS_141081-141080	SCRI_RS_141081	3H	46.2	1	1	1	1	1	1	1	1	1	1	1	1	0	1	1	1	0	1	1	1	1	1	1	1	1	1	1	1	1	0	[T/G]	GTCAGACCCCGAACGAGCAGTCTGTGAATGATGGTACGCAGAAGGCTGGCGAAATTGCTG[A/C]TGAGACTCCATATACTGTAAGAGTAAAGGCTAGGAGAGGAAAAGGCGGTGCATCGCGATG
i_12_30609	12_30609	12_30609	BOPA2_12_30609	3H	46.2	1	1	1	1	1	1	1	1	1	1	1	1	0	1	1	1	0	1	1	1	1	1	1	1	1	1	1	1	1	0	[T/G]	GAAGAAACTAGATGCGTAATCTGGCAGTGCTTTTGAGTCGGCTCTCTGTTTCTATTGGGA[A/C]CTACTGGCATTTTTGTTTGGAAGTTGATACTGCACCGTTTTTTTTGCGGATGGTGGTGAT
i_SCRI_RS_149207	SCRI_RS_149207	SCRI_RS_149207-149206	SCRI_RS_149207	3H	46.2	1	1	1	1	1	1	1	1	1	1	1	1	0	1	1	1	0	1	1	1	1	1	1	1	1	1	1	1	1	0	[A/G]	TGTGACACTAGAAGATGAACAATTGARTGATCTGGGATCAAACAATGACCGTTGGATAGT[T/C]GCAAGGAATGAATGTGATGCAATGCTTGAGGCACAGAAAAAGTATCCGGGGAAGAAATTC
i_SCRI_RS_166122	SCRI_RS_166122	SCRI_RS_166122-166121	SCRI_RS_166122	3H	46.2	1	1	1	1	1	1	1	1	1	1	1	1	0	1	1	1	0	1	1	1	1	1	1	1	1	1	1	1	1	0	[T/G]	GGATGTGTACAAGAAATTTGAATCCACCACACAGGAGCTTGTTGATGAAAGGAGAGTTGT[T/G]ACTACTTTGAATAGGGA
i_SCRI_RS_182479	SCRI_RS_182479	SCRI_RS_182479-182478	SCRI_RS_182479	3H	46.2	1	1	1	1	1	1	1	1	1	1	1	1	0	1	1	1	0	1	1	1	1	1	1	1	1	1	1	1	1	0	[A/G]	TCGATAAGAATGTTCCTTCTGGGAGGCAGTTATGGTTAGTATCCACTAGTGCTTTCCTCT[A/G]ATGCACCTTGCACCTTGTACCTTTTTTTATGGAAATTGCAGACTTACAGCCTTGCAACTG
i_SCRI_RS_886	SCRI_RS_886	SCRI_RS_886-885	SCRI_RS_886	3H	46.2	1	1	1	1	1	1	1	1	1	1	1	1	0	1	1	1	0	1	1	1	1	1	1	1	1	1	1	1	1	0	[A/G]	TATTCCGGCTGACACCTAGAGCTCTACTACTTGATGTCCTTTATTGAATTGTGGGTTTTG[A/G]AATTCTAATATTCATGTTACAGTTCCTGGTCAAGTTTGCGGTGAAGCTTTTCAAGAGRCA
i_SCRI_RS_11338	SCRI_RS_11338	SCRI_RS_11338-11337	SCRI_RS_11338	3H	46.2	1	1	1	1	1	1	1	1	1	1	1	1	0	1	1	1	0	1	1	1	1	1	1	1	1	1	?	1	1	0	[T/C]	CGCGGCGGGAGGGCGCCGCCCGCCGCCGCGTCGTCGCGCGGGTGCGGCACGAAGCTGAGG[A/G]GCCTGTGGCGGAAGATCGTCCGGGAGAAGAAGAGGATACTGCTCTGCTCCACCGGCTGCG
i_SCRI_RS_13433	SCRI_RS_13433	SCRI_RS_13433-13432	SCRI_RS_13433	3H	46.2	1	1	1	1	1	1	1	1	1	1	1	1	0	1	1	1	0	1	1	1	1	1	1	1	1	1	1	1	1	0	[T/G]	CTTCTTCTTAGTGCCTAAGATGTCAAACTTATGGCTAGCCTACTAGGTTTGCAGTGTGGA[T/G]CTTCTATTTGTCATCTCTAGAGAAGATCAATTCGGCTTTCACATCATGTGTTTGGAGTGT
i_SCRI_RS_185596	SCRI_RS_185596	SCRI_RS_185596-185595	SCRI_RS_185596	3H	46.2	1	1	1	1	1	1	1	1	1	1	1	1	0	1	1	1	0	1	1	1	1	1	1	1	1	1	1	1	1	0	[A/C]	AGAAGGGAAAAAAAAACATGAACAAAGAATTGGCACACAAAACATAGTCCACAGAGATGA[A/C]CTGATTTTACCGTGAATAATAAATAAAGAATATGTATGCCTAGCAAGCTTAATAATACTC
i_SCRI_RS_218235	SCRI_RS_218235	SCRI_RS_218235-218234	SCRI_RS_218235	3H	46.2	1	1	1	1	1	1	1	1	1	1	1	1	0	1	1	1	0	1	1	1	1	1	1	1	1	1	1	1	1	0	[A/G]	AGATTATTCAGGTTTATTCGCCATTAAATTTCTACGAAGGGACTTGTCAATCCACCTTAC[A/G]CCCGTACTAAAATAGAGYGTTTCTAGAGAGTAGAAACATTGCATGCAGAAATCTTCAAGA
i_SCRI_RS_178915	SCRI_RS_178915	SCRI_RS_178915-178914	SCRI_RS_178915	3H	46.2	1	1	1	1	1	1	1	1	1	1	1	1	0	1	1	1	0	1	1	1	1	1	1	1	1	1	?	1	1	0	[T/C]	GTAAGATTGCATTGAAGGGTGGTAGCTTTACTGAAGTACCATTTAATAATTTGACAAACT[T/C]ATCCGTTCAACCACCAAATTATTTTAAAAAGATGAAGCTTCAGTTTTTCCCAGTAGATGA
i_12_31122	12_31122	12_31122	BOPA2_12_31122	3H	46.3	1	1	1	1	1	1	1	1	1	1	1	1	0	1	1	1	0	1	1	1	1	1	1	1	1	1	1	1	1	0	[T/C]	CAGCCACATCCATCACTGCTTCCCTCAATTACCTACAGCAAACTAAACGACAACCAACAA[A/G]CCCAAAACACACCACCAACCAGAATCATGCCAGTGACAAGATAACCACCTGCGCAAAAGG
i_SCRI_RS_205711	SCRI_RS_205711	SCRI_RS_205711-205710	SCRI_RS_205711	3H	46.3	1	1	1	1	1	1	1	1	1	1	1	1	0	1	1	1	0	1	1	1	1	1	1	1	1	1	1	1	1	0	[T/A]	TTTTTTTTTTTTTTTTTGCCCAAACTCAGATAGATATATAT[A/T]AGCTGCTGATGTTCTATACAAAAAGGCAATCAATCCACCCTCACACGGTCCCAGGGTTTA
i_SCRI_RS_189045	SCRI_RS_189045	SCRI_RS_189045-189044	SCRI_RS_189045	3H	46.9	1	1	1	1	1	1	1	1	1	1	1	1	0	1	1	1	0	1	1	1	1	1	1	1	1	1	1	1	1	0	[T/C]	GATATGAGGAGAGGATCAGGCTGGTCATGTTCAACACCCATTTTGGAGCCCCCCACAAGC[A/G]CATCCATCCAGAGTCTTTCTACACAAACTCATGGCCAGAGTGCTTCTGCCAGATGAATGC
i_SCRI_RS_219247	SCRI_RS_219247	SCRI_RS_219247-219246	SCRI_RS_219247	3H	47.3	1	1	1	1	1	1	1	1	1	1	1	1	0	1	1	1	0	1	1	1	1	1	1	1	1	1	1	1	1	0	[A/G]	GTTGTGCTGGTTAAGGAATAAATGATGTACTACATAAGGTTGGCCTGTGTGGAGTTTTGC[A/G]TGACATTTGTTCATCTATCTACTCTATCTATATAGCTGTACTGCAATAAAAAAAAAAAAA
i_11_10380	11_10380	11_10380	BOPA1_2838-663	3H	49.3	1	1	1	1	1	1	1	1	1	1	1	1	0	1	1	1	0	1	1	1	1	1	1	1	1	1	0	1	1	0	[A/G]	TACAACCGAGATCCTGCAAGCAGGATGCCTCTAGCTAGCACAACCGGATTATTGATCATCATACAGACATCCATAACTTAAGAAACTTTACAGAACCAAATATCAGCAGCTAATAATATA[A/G]TTAAGCGCAACCACGACGTTATTATTTTATACAGTAATAAAATACAAAAAAGGAACGCAGCGCACGAACTTAGCAAGAGCTACATGCATGTAGTAGAAGCAGAAACCCGACTTCTACTTC
i_SCRI_RS_204057	SCRI_RS_204057	SCRI_RS_204057-204056	SCRI_RS_204057	3H	49.3	1	1	1	1	1	1	1	1	1	1	1	1	0	1	1	1	0	1	1	1	1	1	1	1	1	1	0	1	1	0	[T/C]	GTTTCCTCATTGTCAGACTCTTCTGGTCCTGTAGAGGATTCTTCAACAGAATCAGCAGAA[T/C]TTTCTGAACAATCTG
i_11_21197	11_21197	11_21197	BOPA1_7125-585	3H	49.7	1	1	1	1	1	1	1	1	1	1	1	1	0	1	1	1	0	1	1	1	1	1	1	1	1	1	0	1	1	0	[T/C]	TTCGGGTGGTGGCCGATCAAGGCCTACCGGCCGTGCCCGGGTTTCGTCGCCTCCGGCGGTCGGTACCGGCGCTACGGTCAGAGCATGGACGACGTCATAGCCGGCAAGGGACGGAAACTC[A/G]CCTCCGAGAAGAAGAAAAGTGACAAATGATCCACCTCAACCTCAAGGAACTGCAGTGTGCTGGAGAAGGCTGTCCAACCTTCATAGATTTTGTTTCAGGCTTGAGGTTGTCTAGCTAGGT
i_11_20866	11_20866	11_20866	BOPA1_5058-404	3H	50.5	1	1	1	1	1	1	1	1	1	1	1	1	0	1	1	1	0	1	1	1	1	1	1	1	1	1	0	1	1	0	[A/G]	GCCGCACCTCCTCCATCAGCAGAAAACAAGCTCACTGTTGGTCTGATATATGTCAACGAGCACTATGATGGATGGAAAGAACAATGTTTGAGGGTGCTTCAATCAAATTTTGATAGCCAA[A/G]CATGCTCCTTTGCCCCCGACGAGGAGATTAACGAAGCGTTAAGGAACTGCTTCATCGACCGCGAATCAAATTTCAAACAAGTACAGAAGCTCTGCATGCCTTTCATCAGGTTCAAGAAAG
i_SCRI_RS_141166	SCRI_RS_141166	SCRI_RS_141166-141165	SCRI_RS_141166	3H	51.2	1	1	1	1	1	1	1	1	1	1	1	1	1	1	1	1	0	1	1	1	1	1	1	1	1	1	0	1	1	0	[T/C]	TTTAGGGGTTGCTGATTTGTCAGGAGAGCTCATGAGGCTTGCAATCGGACGTATATCTGA[T/C]GGGGAAGTTGAATATGCTAAAAATATATGTACATTTGTACGTGACATTTATAGGGAGCTG
i_SCRI_RS_159312	SCRI_RS_159312	SCRI_RS_159312-159311	SCRI_RS_159312	3H	51.2	1	1	1	1	1	1	1	1	1	1	1	1	1	1	1	1	0	1	1	1	1	1	1	1	1	1	0	1	1	0	[T/G]	TGTTTTGAGCCAACCAACATTATGCATGATACTAGTATGTGATACTCCCCATTAGTACGA[T/G]CGGTGAATTATCCATTTATCTTTAGTTTGCCCTATGAAAGAATATAACACCCTTTTTTGG
i_SCRI_RS_164254	SCRI_RS_164254	SCRI_RS_164254-164253	SCRI_RS_164254	3H	51.2	1	1	1	1	1	1	1	1	1	1	1	1	1	1	1	1	0	1	1	1	1	1	1	1	1	1	0	1	1	0	[T/G]	ATTTCCCGTCTCCATCTGATTTCGAGATTCGCCGCTGACCATGGCTGACGCCTCCGCCGG[A/C]GGCTCCCTGGACGACTACCCAACCATCGACCCAACCTCTTTTGACGTGGTCCTCTGCGGC
i_SCRI_RS_173916	SCRI_RS_173916	SCRI_RS_173916-173915	SCRI_RS_173916	3H	51.2	1	1	1	1	1	1	1	1	1	1	1	1	1	1	1	1	0	1	1	1	1	1	1	1	1	1	0	1	1	0	[T/C]	ACTCCTCGATCACCAATCCTACGGATTAGGCTGGTGTAAAATCCAGTTCGACATTTTCCC[T/C]GTCCTGTCCTACGGAATAGGCTGGTGTAGCACAAATACAGTTAGAAACATCCTAGCTACA
i_SCRI_RS_222735	SCRI_RS_222735	SCRI_RS_222735-222734	SCRI_RS_222735	3H	51.2	1	1	1	1	1	1	1	1	1	1	1	1	1	1	1	1	0	1	1	1	1	1	1	1	1	1	0	1	1	0	[T/G]	GAAGTCCTAGGCTGCTGTGCTCCCTGCGGTCTATTTTGAGGTGGCGGGTGTTTGCGTGCC[T/G]GCGATGGAAGAGCCGAATGCGGGCGGCGGCGCCGTGGCGGCGCCGGAGGTGATAGCGGAT
i_SCRI_RS_223894	SCRI_RS_223894	SCRI_RS_223894-223893	SCRI_RS_223894	3H	51.2	1	1	1	1	1	1	1	1	1	1	1	1	1	1	1	1	0	1	1	1	1	1	1	1	1	1	0	1	1	0	[T/C]	CAAGCAATATCTGTCTGCCCGCTGGATTCACACGCGCGTGCGCGCAAGAGTAGGAGAGAG[A/G]TATATAGAGAGAGAAAAGAGAGGTGTTTGTGGTTGGGTGGCGCTTGGCAATGTGATGGCG
i_SCRI_RS_238625	SCRI_RS_238625	SCRI_RS_238625-238624	SCRI_RS_238625	3H	51.2	1	1	1	1	1	1	1	1	1	1	1	1	1	1	1	1	0	1	1	1	1	1	1	1	1	1	0	1	1	0	[T/C]	AGCAATGTAGCAGTATGCCCTCCTGGAATGTTCATGGTATATCTGTCTACTCCCTGTACC[A/G]ATGCCTTTACGGGAAAGCAGTACATAAACAAGGCAATGGAGGTTCTTTTCAGTACCCAGG
i_SCRI_RS_165264	SCRI_RS_165264	SCRI_RS_165264-165263	SCRI_RS_165264	3H	51.3	1	1	1	1	1	1	1	1	1	1	1	1	1	1	1	1	0	0	1	1	1	1	1	1	1	1	0	1	1	0	[A/G]	CTATTAAATGCGCATTCATATTTTCCTTTTTGTCTGGAGTGCTGTGAATTTTGTACCACA[A/G]AATGGTTTTTTGGAGGTGAATATTCCTTCCATTATTCCATTATCTATCTAGGAGTACGTT
i_SCRI_RS_178900	SCRI_RS_178900	SCRI_RS_178900-178899	SCRI_RS_178900	3H	51.3	1	1	1	1	1	1	1	1	1	1	1	1	1	1	1	1	0	0	1	1	1	1	1	1	1	1	0	1	1	0	[T/G]	ACCGGGCCTTCTGCGACGCGCTAACCGAGGAGAGCAACAAGGCCATCAGCGGCCTGCCAC[T/G]GGCACCACCCATGGCGCACGCCCAGCACCACGCCATGCTCTATTCGCCGCACGATCTAAT
i_SCRI_RS_215085	SCRI_RS_215085	SCRI_RS_215085-215084	SCRI_RS_215085	3H	51.3	1	1	1	1	1	1	1	1	1	1	1	1	1	1	1	1	0	0	1	1	1	1	1	1	1	1	0	1	1	0	[T/C]	AGATAAAGATGGTGATGGAAAGTTAAACTTCGAAGAATACTTTCATGGGCTACATGACCA[T/C]ATACATGGTTATGATGACGAGAATGCAGCTATTTCTCATATTGGGAACATGACAATCGCA
i_SCRI_RS_906	SCRI_RS_906	SCRI_RS_906-905	SCRI_RS_906	3H	51.3	1	1	1	1	1	1	1	1	1	1	1	1	1	1	1	1	0	0	1	1	1	1	1	1	1	1	0	1	1	0	[T/C]	CCGCAACTAAAGTTATCTTTTCTTTTCACAGACCGTAGGTATCCTAACCACGAAAAGTGA[T/C]GAACAATCTAGCAGGAAAGATTCCGAATGCATCAGTACTAATCAAAATGTTGTGTGAATT
i_11_20486	11_20486	11_20486	BOPA1_3143-1276	3H	51.6	1	1	1	1	1	1	1	1	1	1	1	1	1	1	1	1	0	0	1	1	1	1	1	1	1	1	0	1	1	0	[A/G]	TCAACCAACTGGAAAGATGTCGGGAAAAAGACGGTTGAAGGAAGCCCTCCTGATGGAATGGAGCTCAAGAAGTGGGAGTATTAATGAAACCAGATCATCCATGTTGTAAATCCTGGTCGT[A/G]AGTGTTAACATGGCTGCAGACTTGCAAATCAATGTTGGTCGGATTATGTGTGTCTTCATTCTGTTTCCGTATTTGTAAGCTGTTTGCGTGGCAGGTTAGCTTTTAAGTACTTATCCTAGT
i_11_10437	11_10437	11_10437	BOPA1_3215-654	3H	51.6	1	1	1	1	1	1	1	1	1	1	1	1	1	1	1	1	0	0	1	1	1	1	1	1	1	1	0	1	1	0	[A/G]	GCTCTGCTCCAACAGCAGTGCTTGAATGTGACTTTACTAAGTGGTAGTAAGACGCAGTCAAGGTGTCACCATGATTGTTCAGGTGGAGTGAAGCAATAAGATCCGGATATGCGAGGCTTA[A/G]AGCAGCATTGTACTTAGTGAAATTGCTAGTTGCCGTGTCAAATGAAACGTCAACACCAACTGATAGTTCTTTGCTTCCGAATACACCAGAAAGGTTAACCATAGGGCTGGGGTTCAGCCC
i_11_11283	11_11283	11_11283	BOPA1_ABC11783-1-1-99	3H	51.6	1	1	1	1	1	1	1	1	1	1	1	1	1	1	1	1	0	0	1	1	1	1	1	1	1	1	0	1	1	0	[A/C]	CATCCTTGATGGCATCTGCTGATCTGCCTATCCAYGGCGACGGAGGCCACAGCCAGTGCACGCACCATTTATCCATCAGTGCTGGACGAAAACCCAACCTTTGAACCAGTCATGGTGAAC[A/C]GGTGAGTCTTAGGACTGTTTGCCGTTGGGCCTTGGAGACTGGCGGTATGGAGAAGCGTGCGGACCGTAGGAGAGGCTCCTCATTGGCTGCACGCCGTT
i_12_31012	12_31012	12_31012	BOPA2_12_31012	3H	51.6	1	1	1	1	1	1	1	1	1	1	1	1	1	1	1	1	0	0	1	1	1	1	1	1	1	1	0	1	1	0	[T/C]	CCAATCGAGCAATGTATAGGCTGC[A/G]TCCGACGGGGACAACCGAGGGCCTCGCCCCCATCCGTGCTCCTTCAGGAGTGGAATCAGA
i_SCRI_RS_136921	SCRI_RS_136921	SCRI_RS_136921-136920	SCRI_RS_136921	3H	51.6	1	1	1	1	1	1	1	1	1	1	1	1	1	1	1	1	0	0	1	1	1	1	1	1	1	1	0	1	1	0	[A/C]	TCAAATTTGGCAAGACAATCACTTTACACAAATATAGACCGCAAGACCCCAAAAGCAATA[T/G]CAATACTGGAGCATCTAAAAGAGAGATGTTCATCAGTGGAGGCTGAAGGAATTCAAATGG
i_SCRI_RS_151799	SCRI_RS_151799	SCRI_RS_151799-151798	SCRI_RS_151799	3H	51.6	1	1	1	1	1	1	1	1	1	1	1	1	1	1	1	1	0	0	1	1	1	1	1	1	1	1	0	1	1	0	[A/C]	GACGATGAAGTGCATTCCTATATTGCTAGTTGAATTTACGTCACACATGAGGATTTGCTT[T/G]CCCTGATGAGTGAACCTTATGCATATCAGCATACTCCCCTTTTCAGTAAAAAAAAAAAAA
i_SCRI_RS_157988	SCRI_RS_157988	SCRI_RS_157988-157987	SCRI_RS_157988	3H	51.6	1	1	1	1	1	1	1	1	1	1	1	1	1	1	1	1	0	0	1	1	1	1	1	1	1	1	0	1	1	0	[A/G]	GCGTATGAACCAGCCAAATCATGTGTTAGTCTGCGCTTTGATACTGCTATTAATTTGGCA[A/G]TAATAATGTTAGACCTACAAAAGTTTACAAAGGTTTAGAATAGTTTACCAAGATGCAAGT
i_SCRI_RS_181847	SCRI_RS_181847	SCRI_RS_181847-181846	SCRI_RS_181847	3H	51.6	1	1	1	1	1	1	1	1	1	1	1	1	1	1	1	1	0	0	1	1	1	1	1	1	1	1	0	1	1	0	[T/A]	AATGTTACAAATTCACCCCAAACACAACTATATCTGGAGTCTAAACTAGTTGCCATAGAT[A/T]TTCAACACGATGGACTTGCAGTTGGCAGCAGAGATTTTGCGAGTGAAGACAATTTACAGA
i_SCRI_RS_237716	SCRI_RS_237716	SCRI_RS_237716-237715	SCRI_RS_237716	3H	51.6	1	1	1	1	1	1	1	1	1	1	1	1	1	1	1	1	0	0	1	1	1	1	1	1	1	1	0	1	1	0	[A/C]	CGACGGCGAAAGTCACCAGCAGCGTGTTGGAGATCAGCACGAGCCAGGGCGGAGTCCGGT[A/C]GTGCCGTCG
i_11_20002	11_20002	11_20002	BOPA1_10012-1239	3H	51.6	1	1	1	1	1	1	1	1	1	1	1	1	1	1	1	1	0	0	1	1	1	1	1	1	1	1	0	1	1	0	[T/C]	CCTGCCAGCTTCGTCTAGTCTATTTTGGCGGTTACCCGCGCTATGACTCAAACAATGACCCTTTGCATACACCAAGTCGGCTGAAATGCGGAAATAAACATGATTCGCTGACACGGAACC[A/G]AGGAGCTTTGTGGACAAGTATTGAACCACCGGATAGCATTTCACTTGTTGAATTTGATTCCAGTGATGCTAAGCACAAGGTTTCTGCAAATATAATAATAATAAGCAAAAAGAAACATGT
i_11_20288	11_20288	11_20288	BOPA1_2027-1307	3H	51.6	1	1	1	1	1	1	1	1	1	1	1	1	1	1	1	1	0	0	1	1	1	1	1	1	1	1	0	1	1	0	[A/G]	TTTCTTYGCGTACATGAGGCTACGAGAGCAGGAGATAAGGAACTTGATGTGGATCTCCGAATGCGTTGCCCAGAACCAGAAGAACAGGGTCCATGACAGCGTCGTGACGATCTTTTAATC[A/G]GCCCCTATTACTGTGCATATGGCTGTACAAAAGGCCCGCTTTGATGATGGCACAATCGATTGCACTCTTTATAAGCTCATGATTTGTTATTCCCCTTGTTCCTATTTTCTATGCGGCTGA
i_11_10620	11_10620	11_10620	BOPA1_4213-2378	3H	51.6	1	1	1	1	1	1	1	1	1	1	1	1	1	1	1	1	0	0	1	1	1	1	1	1	1	1	0	1	1	0	[G/C]	TGTATCCAAGTAGGAACTGTGAAGTAGTATCAGATTACACAAATTGTAATAAACACAAAGCAAGGGCAGTTTGACGACATTAATTAATTAATTACATTACAATAACAGAGAAGCCCACAA[C/G]GCTCTCCCTTATTTATTCTACACGGAGGATATATGTCCTACCAGTTCCAAACGACTAGGACAACAATTGGTGAAATGTGGAACTTTATCCCGCCACAGCATTAGCTCTGGAAACAGATCA
i_11_10966	11_10966	11_10966	BOPA1_8383-349	3H	51.6	1	1	1	1	1	1	1	1	1	1	1	1	1	1	1	1	0	0	1	1	1	1	1	1	1	1	0	1	1	0	[A/G]	GAATGACCTTCTAACTGAGGGCACCTTTGCACTTGTTGAGAAGCTAAATGGTAACAACTGGATTCCTGTCTATGATGATGATGATTGGTCATTGCAATTCAAGTGGTCTAGACCTTCAAA[A/G]TTCAGCCCAAGAAGTTTCGCGACTCTGGAATGGACCATTCCTGAGGATGCTGCCTCTGGTGTATATAGGTTGAGGCATTCTGGTGCCTCTAAGCCATTGATAGGGTCAATCAAGCATTTT
i_11_11530	11_11530	11_11530	BOPA1_ConsensusGBS0697-1	3H	51.6	1	1	1	1	1	1	1	1	1	1	1	1	1	1	1	1	0	0	1	1	1	1	1	1	1	1	0	1	1	0	[T/C]	CACTGGGAGCTCTCATAACATGTAAATTCCATTGTC[A/G]GAACATAAGCTCTTCTAATCATGTGCTACTGGAATGGAACTAATCATTAACTAAGGCACAAAGAACCTCAAGATGATGAAGCTATGACCTGCGACGATGCATCACCAGACTCTTTCTTCT
i_12_31214	12_31214	12_31214	BOPA2_12_31214	3H	51.6	1	1	1	1	1	1	1	1	1	1	1	1	1	1	1	1	0	0	1	1	1	1	1	1	1	1	0	1	1	0	[C/G]	ACAGAATTAGGTGTTCCATGCAGGCTCTTGATTTAACATCAGGTCTTGGGGCACTACATT[C/G]TGCCGAACTTTCTTTGAGAAGCAGCAAAGCTCCTGCCCTTGTTTGTCAAGGATGACAAGG
i_SCRI_RS_115769	SCRI_RS_115769	SCRI_RS_115769-115768	SCRI_RS_115769	3H	51.6	1	1	1	1	1	1	1	1	1	1	1	1	1	1	1	1	0	0	1	1	1	1	1	1	1	1	0	1	1	0	[T/C]	GCCTTCAATATCTAATGGYGCAAAAGATTTGGTGAAGAAGATGTTGCGGCAAGACCCCAA[A/G]GAGCGCTTGACTGCTGCGGAGATTTTGAATCACCCATGGATCAGGGAAGATGGAGAGGCT
i_SCRI_RS_161083	SCRI_RS_161083	SCRI_RS_161083-161082	SCRI_RS_161083	3H	51.6	1	1	1	1	1	1	1	1	1	1	1	1	1	1	1	1	0	0	1	1	1	1	1	1	1	1	0	1	1	0	[T/C]	ACGTCTGCGGGTGAGTTAGAGTAGAGGGAACTCCCCGTGCCTGAGGCAAGTACGCAGGAG[A/G]TACATAGATAGGATGGACAGCCTCCATACGGAGCTCGCGCTGGGGCTGATCGGGTGCGGC
i_SCRI_RS_182282	SCRI_RS_182282	SCRI_RS_182282-182281	SCRI_RS_182282	3H	51.6	1	1	1	1	1	1	1	1	1	1	1	1	1	1	1	1	0	0	1	1	1	1	1	1	1	1	0	1	1	0	[T/C]	TATGTTTCGATCGTGATACAGCATTGCCATCGCTTTTGCTAAACTAGCAACATACTCCTT[T/C]GCTTGTTTGTGTATCGCCTATCCGTTGGCAAGTCTTATTTAGACTATGAATTCTTGGTTT
i_SCRI_RS_186923	SCRI_RS_186923	SCRI_RS_186923-186922	SCRI_RS_186923	3H	51.6	1	1	1	1	1	1	1	1	1	1	1	1	1	1	1	1	0	0	1	1	1	1	1	1	1	1	0	1	1	0	[A/G]	CATAAGGATAACACAAGATGAAGATGCTAGAATTGTGGTTCCCTGTTATATCACAAATAG[A/G]CTTGAGGCAATAATTTGTTTCTTTTTGCCAAAACAACTAAACATGCATACATTATTCATG
i_SCRI_RS_207066	SCRI_RS_207066	SCRI_RS_207066-207065	SCRI_RS_207066	3H	51.6	1	1	1	1	1	1	1	1	1	1	1	1	1	1	1	1	0	0	1	1	1	1	1	1	1	1	0	1	1	0	[A/G]	GGTCGACGTTAGGACCCATGACCAAGACAGCCAGGGCACCGGCAGCGCTGCTGGCGAAAG[T/C]GCTCCGCTGCTAACACCCAACTCATCCGTATCTTTCTCGTCCGGAGGCGGGGACGGCGAG
i_SCRI_RS_239964	SCRI_RS_239964	SCRI_RS_239964-239963	SCRI_RS_239964	3H	51.6	1	1	1	1	1	1	1	1	1	1	1	1	1	1	1	1	0	0	1	1	1	1	1	1	1	1	0	1	1	0	[T/C]	TGCTTGCAAGCGATGTTTAGCTGTAGCCATTGCCATTTGAGGCTGTTTGTTTAAATAGGC[T/C]GGCCTTTGTGCCGAATAACAACAGCAGGGAAAATTCCCTGTTGCAGGAATAATGTTGTAC
i_SCRI_RS_90637	SCRI_RS_90637	SCRI_RS_90637-90636	SCRI_RS_90637	3H	51.6	1	1	1	1	1	1	1	1	1	1	1	1	1	1	1	1	0	0	1	1	1	1	1	1	1	1	0	1	1	0	[T/C]	GGCGCTTAAGGTGAGGTTCACGGACTGGATGCACGGTGGCGCCAAGGACGACCACTACAA[T/C]GTGCCGCTGGATTACGGCMCCGTGACGGTGTCGGACTGGAGCCGCGTCGGCTTCAACGAG
i_11_20102	11_20102	11_20102	BOPA1_12007-70	3H	51.6	1	1	1	1	1	1	1	1	1	1	1	1	1	1	1	1	0	0	1	1	1	1	1	1	1	1	0	1	1	0	[A/G]	TACGTCGTTGGCGACGTCGTTGATGTCAAAGGCCTCCACCACCTCCGCGCGAACGCCCGACGATGCTAGGGAGTACCGCATGCCGCCGATACCGCTGTAGAACTCGAGGACCCTCCATGG[A/G]GACGGCGTCTCCATTGCCTTCGGTGATCGCGAGGCGGCGGCTCGTCGGCTGGACTCTGGTTCTCGTAGG
i_11_20801	11_20801	11_20801	BOPA1_4728-1735	3H	51.6	1	1	1	1	1	1	1	1	1	1	1	1	1	1	1	1	0	0	1	1	1	1	1	1	1	1	0	1	1	0	[A/C]	GTTTGAATAATGAGTTAATGACGCGTGTTGATTGATAAAGAAAGGCAAGAAGGGCTTTTAGTAGATTTTGTTAGTGACTCAAGTTTATGTCGGTCTGAGTCTGATGTACCTGTCTATCCC[A/C]CAAAAGTGGTATTGGTAAGAACTAGTGGCTTTGTTGCTGCAGTTTGTATCTTTTGGAGTGTAGGAATGTGGGTGAGATTTGTCAATTTTGCGCTTGATGAGTGTGCCCGTGGTACTTTGA
i_SCRI_RS_108473	SCRI_RS_108473	SCRI_RS_108473-108472	SCRI_RS_108473	3H	51.6	1	1	1	1	1	1	1	1	1	1	1	1	1	1	1	1	0	0	1	1	1	1	1	1	1	1	0	1	1	0	[A/C]	AGTTTGAATGGGACCATGCATGTTGTGGATGATCTGAGCAACCTTAGCATGAGGTAAATG[A/C]GCCAACTAGTTGCTGCCTGGTTACAGCTGGAACAGAAACATATTTGGAACTGGAGCCAGT
i_SCRI_RS_12851	SCRI_RS_12851	SCRI_RS_12851-12850	SCRI_RS_12851	3H	51.6	1	1	1	1	1	1	1	1	1	1	1	1	1	1	1	1	0	0	1	1	1	1	1	1	1	1	0	1	1	0	[A/G]	ACATTTTCTTGTGCTCTAAAATGATACATGCAGTATTATTTTTGGAGCTGTTAATTTTGG[T/C]TTTGTTATGTGCCTGTATCGTTTAGAAAACTGTTCCAAGATACAGGAACATTGTGTTTGA
i_SCRI_RS_144038	SCRI_RS_144038	SCRI_RS_144038-144037	SCRI_RS_144038	3H	51.6	1	1	1	1	1	1	1	1	1	1	1	1	1	1	1	1	0	0	1	1	1	1	1	1	1	1	0	1	1	0	[A/G]	TTCTTAACATAGAAATATGGCCATGGGGCAAGATGGGCAGACAAACAGTGGTGGGGATAT[T/C]ATTCCAAATATTGGTTCTCCTAGCCAAAGTGGTGGATCACGAACAGATATAGACATGCTA
i_SCRI_RS_157545	SCRI_RS_157545	SCRI_RS_157545-157544	SCRI_RS_157545	3H	51.6	1	1	1	1	1	1	1	1	1	1	1	1	1	1	1	1	0	0	1	1	1	1	1	1	1	1	0	1	1	0	[T/C]	TTCGGCCTCTCCTGCCCATTCTTGGCCCGCTTGATGATGCCCAGGTTTTTCGTGTTGCTG[A/G]TCTGGTCTATGAGCTGGAAGTGACTGTCCAGTTGTCGGTCAGGGAAATCAAAATGTCAAC
i_SCRI_RS_173348	SCRI_RS_173348	SCRI_RS_173348-173347	SCRI_RS_173348	3H	51.6	1	1	1	1	1	1	1	1	1	1	1	1	1	1	1	1	0	0	1	1	1	1	1	1	1	1	0	1	1	0	[A/G]	AACAGCTCAACTGTGCCTGATGTTGCTCTGGACATGAGAGCACCACCCTTCCATCAATCA[A/G]CAGTKCCAAAAAGGGGTTCTTCCGATAGGCTATCAGCAGAATCAAACCTATACYCGAGAT
i_SCRI_RS_176023	SCRI_RS_176023	SCRI_RS_176023-176022	SCRI_RS_176023	3H	51.6	1	1	1	1	1	1	1	1	1	1	1	1	1	1	1	1	0	0	1	1	1	1	1	1	1	1	0	1	1	0	[T/C]	TCCCTTCCCTTCCAGGCTTAGACTCACCAAAATGGCGAAACCCTCCCAATCCCGCTTCCT[T/C]CTCGCCGCCCTCCTCGCCGCGGCCTTCCTCCTCCTGCTCGCCCGCTCCGACGCCTCCAGG
i_SCRI_RS_196189	SCRI_RS_196189	SCRI_RS_196189-196188	SCRI_RS_196189	3H	51.6	1	1	1	1	1	1	1	1	1	1	1	1	1	1	1	1	0	0	1	1	1	1	1	1	1	1	0	1	1	0	[T/G]	ACTTGTCTTTCCCTTGAGTTATAAGATTTTGCATTTGCACTGACATTCTAGTTACTGTTG[A/C]GTTGACCGTTTGTCATAGTATTTGATTCTTGGTGTTGAGCTGGTGAGCAGAGTGTTTGTT
i_SCRI_RS_212974	SCRI_RS_212974	SCRI_RS_212974-212973	SCRI_RS_212974	3H	51.6	1	1	1	1	1	1	1	1	1	1	1	1	1	1	1	1	0	0	1	1	1	1	1	1	1	1	0	1	1	0	[A/G]	ATGTGGTAACCGTGAAATCTGTACACGACGSGAAGGTGGGTGTCATATTTGATCCACAGT[T/C]GTTAATCCAAGCTCTGACCGGTCTGATATCAGAGCACATGGATGCATGTCTCGCGGAACC
i_SCRI_RS_213902	SCRI_RS_213902	SCRI_RS_213902-213901	SCRI_RS_213902	3H	51.6	1	1	1	1	1	1	1	1	1	1	1	1	1	1	1	1	0	0	1	1	1	1	1	1	1	1	0	1	1	0	[A/T]	AATCAAGAAAGCTTACTGCCTACCATGAAAGTGGGCATGCTATTGTTGCACTCAATACTA[A/T]GGGTGCTCATCCCATTCACAAGGCAACTATCCTGCCTCGTGGATCTGCCCTTGGAATGGT
i_SCRI_RS_219354	SCRI_RS_219354	SCRI_RS_219354-219353	SCRI_RS_219354	3H	51.6	1	1	1	1	1	1	1	1	1	1	1	1	1	1	1	1	0	0	1	1	1	1	1	1	1	1	0	1	1	0	[T/C]	CCGAAGACTGGAGCGGAGGGGTCATTACCACAACAACTGCACCGGCGGCCATCTCCTAAG[A/G]AGAATAGTACTGCTTGTTCACCAGAGATAGTGCCTTCAGGGCATGAGAACCTGCAGCCTT
i_SCRI_RS_221896	SCRI_RS_221896	SCRI_RS_221896-221895	SCRI_RS_221896	3H	51.6	1	1	1	1	1	1	1	1	1	1	1	1	1	1	1	1	0	0	1	1	1	1	1	1	1	1	0	1	1	0	[A/G]	ATGTGGTGTTTGAGACGGCYGGCAGAAAATTTTGTATGCTAGATGTATACATGCATATAT[T/C]GATCAAGTTATGCTGTACCATTGCAGTTTTGTTGATGACCTGTAGAAACCAGTGAATGAA
i_SCRI_RS_2523	SCRI_RS_2523	SCRI_RS_2523-2522	SCRI_RS_2523	3H	51.6	1	1	1	1	1	1	1	1	1	1	1	1	1	1	1	1	0	0	1	1	1	1	1	1	1	1	0	1	1	0	[T/G]	GGAGGCGAGAGCCCTTCAGTTCTTGCTGGAAATGGGAGGAAGACTCGGAGCCATGTAGCT[T/G]CTGAAACTCCAACGAGGGCCCCTTCAATGCTACTTCAGCCGGGATTCACACGCCAAAGAG
i_SCRI_RS_132190	SCRI_RS_132190	SCRI_RS_132190-132189	SCRI_RS_132190	3H	51.6	1	1	1	1	?	1	1	1	1	1	1	1	1	1	1	1	0	0	1	1	1	1	1	1	1	1	0	1	1	0	[T/C]	CCAACGGCCAAACTTCCTCCTCCTCCTCTTGGTACAAATTCTCCGGCGACGAATCGGGGG[T/C]CCTGTTCCTTCGGGCCGCCCATGGCATTCGCGGCCCAGGCGGCGCGGCTCGCCGCCTCCG
i_11_10349	11_10349	11_10349	BOPA1_2676-256	3H	51.8	1	1	1	1	1	1	1	1	1	1	1	1	1	1	1	1	0	0	1	1	1	1	1	1	1	1	0	1	1	0	[A/G]	ACTTCTCGATCTGGCTGTCCATGACGACCAGCGCCGAGGAGTCGCCGACGTAGTAGGGGTGGTTCCCTGACCAAACATCCACCGAGTACTCCGGCTTCGTGCCCCCCGTCACCAGCACCA[A/G]CTCACCGTTGCAGTACACCTTCGCGTCCTCGAARATCTCCGGGTGCAGCCCCTTCTTCCGCATCGAGCACCTCATCCTCTGGGAGGGGACGAGGGAGCGGAGGGTACGGTTTGAATTTCT
i_11_10224	11_10224	11_10224	BOPA1_2066-1133	3H	51.8	1	1	1	1	1	1	1	1	1	1	1	1	1	1	1	1	0	0	1	1	1	1	1	1	1	1	0	1	1	0	[T/C]	TTATTTCGTACTACTGAGGTAAAATAAAATAAAAATGAAATGATGCACTCCATAGTCCATGATATCCCACCGATTACAGGGCACTGCCCATGCAAATTCCGAACACACAAGAATAGGAAT[A/G]TTCATGCAGCAGCTCTAGCTTATTACGTCTCTGCACCAATGGCTTGGCCTTCCCCCGCAGCAAGAGCTCCCAGCTTGCCGCCGGCTGCAGGTGCCGGGACGTCTCCCAGCGGAATGAGGC
i_SCRI_RS_8664	SCRI_RS_8664	SCRI_RS_8664-8663	SCRI_RS_8664	3H	51.8	1	1	1	1	1	1	1	1	1	1	1	1	1	1	1	1	0	0	1	1	1	1	1	1	1	1	0	1	1	0	[T/G]	ACTCGCTGGTCGGCCCTCTCGGGTCGCCGGACGCCGCCTGCACCGACGGCCAAGACCCTC[A/C]CTCACTCTATGTCGTGAGGAGGAAGGAGACATGGAGGAGGAGATAGAAGGTGGGGTGAGG
i_11_10653	11_10653	11_10653	BOPA1_4453-422	3H	52.6	1	1	1	1	1	1	1	1	1	1	1	1	1	1	1	1	0	0	1	1	1	1	1	1	1	1	0	1	1	0	[A/G]	GGTTCCTCCTTTAGTAGCTCCTCATAATCATCACTTTCACTGACGAAGCGGGCAGATTGATTCCTTCTATGGTAATCACGAATCTCTTTCAGCCTTTCATAGTACTTGGGGAAGATGTCA[A/G]TTTGCACCGGCGCGGTAAGATGGGTGGACATCTCATCCTTCCTAGCACCGTCCTTGTCTTCATAGATTTCCACCAGCTTGTCGGAAGTGGAGACGACGAGATCGAGCATGTGACGGACGC
i_11_10005	11_10005	11_10005	BOPA1_10126-999	3H	53.3	1	1	1	1	1	1	1	1	1	1	1	1	1	1	1	1	0	0	1	1	1	1	1	1	1	1	0	1	1	0	[A/G]	CAAAGGCAAGGACTTTGTCGAGCCCTTCTCTCCMAACACCGTGCACGCTCCMTGGGACAGCAGGACTACCACCCCTAACACCAGCCAGTAGTAGATTAGATCAGTGTTTGCGGCCGGTCC[A/G]GTTTTTATTTTATCACTAGTGAGAGCTGCTCGCCGCGTATGAGGCGATCCGACGATTTTTTTTCCCCTTTCCAGGTGATGTAAATATGTGCTTGTTTTTTTGAACTGCTTAGAGCAGAGG
i_SCRI_RS_186102	SCRI_RS_186102	SCRI_RS_186102-186101	SCRI_RS_186102	3H	54.5	1	1	1	1	1	1	1	1	1	1	1	1	1	1	1	1	0	0	1	1	1	1	1	1	1	1	0	1	1	0	[T/C]	TCTAGCCCTGTCTCTAGCCCATCAGGACCTTCAAACGAACCGTTCCGCACCGAGTTTTGG[T/C]GATGCATCGCTGTGGGTTGCACTTGTGTTCGCCCCTTCCGGGTTATGAATGTGCCGGGTG
i_11_10728	11_10728	11_10728	BOPA1_5038-1035	3H	54.5	1	1	1	1	1	1	1	1	1	1	1	1	1	1	1	1	0	0	1	1	1	1	1	1	1	1	0	1	1	0	[A/G]	GGCAGGACGCCCGCGTAGCCGACCGGATCGGGTTCTACAAGCGCTACTGCGATCTCCTCGGCGTCAGCTACGGAGACAACCTGGACTGCTACAACCAGAGGCCGTTCGCATAGTCAATCG[A/G]CTATATGAAGGCACAAGACAGCAGGCRATAAAATCTCTAAATATTGTAACTATGGCGTTGCGATAGACTTCGCCTAGTACAAGCCAATATAAATAATGATGCGATCCATCACAAGATGCG
i_SCRI_RS_152172	SCRI_RS_152172	SCRI_RS_152172-152171	SCRI_RS_152172	3H	54.5	1	1	1	1	1	1	1	1	1	1	1	1	1	1	1	1	0	0	1	1	1	1	1	1	1	1	0	1	1	0	[A/G]	CGATGATGTGTCTTCTTAAACTCTTACTACCCGTATATGTCAGAACTGCCACACGTGATC[A/G]CACGATGGTCATCCTAAATTGTGACCGGATGATACTGTAATCACAAAAATGACAGTGA
i_SCRI_RS_222102	SCRI_RS_222102	SCRI_RS_222102-222101	SCRI_RS_222102	3H	54.8	1	1	1	1	1	1	1	1	1	1	1	1	1	1	1	1	0	0	1	1	1	1	1	1	1	1	0	1	1	0	[A/G]	ACCAGAGGAGGCGGGGTGCCTGTGCTGGTGCCAGGGCCGATGCAGGTCAACAGCTTCTTT[A/G]GGTGCGGCGACTGGACGCCGGCCATGAGCTTCGTGTGGACCAATTGAGCGAACGAGCCAC
i_SCRI_RS_155168	SCRI_RS_155168	SCRI_RS_155168-155167	SCRI_RS_155168	3H	55.1	1	1	1	1	1	1	1	1	1	1	1	1	1	1	1	1	0	0	1	1	1	1	1	1	1	1	0	1	1	0	[T/C]	TTATAATGCCGTCGCTTTCTCATATGGGGGACCTGCTGGTTTTGATGATCCCAATGATTC[A/G]GTCTCTTATTATCGCCCATCTTTTCCTGTGCCAGAAAGCCTTTCGAATAAGCTGATGGTT
i_SCRI_RS_12836	SCRI_RS_12836	SCRI_RS_12836-12835	SCRI_RS_12836	3H	55.2	1	1	1	1	1	1	1	1	1	1	1	1	1	1	1	1	0	0	1	1	1	1	1	1	1	1	0	1	1	0	[T/C]	GCGGTCTGCTGTCTGGCAGGACTTCACTAAGGAGCGCCGTGCTGACGGCAATTGCGTCGC[T/C]ATCTGTAACCACTGCAAGAAGCAGCTCACAGCAMCCAGCCGGTCAGGCACCACACATCTA
i_11_10281	11_10281	11_10281	BOPA1_2338-1572	3H	55.2	1	1	1	1	1	1	1	1	1	1	1	1	1	1	1	1	0	0	1	1	1	1	1	1	1	1	0	1	1	0	[A/G]	TTACCTCTTTAATTTATATTTATATTTCAGGATACAAAAGGGCCTTCACAAAAAGAAGAAGAAAAATTGCTGCGATGTTCAGTCCTCGTCCACAAAGATAGTCTCTTGCTTGAATAGCCC[A/G]CCAAACACGGGCCTCACCTCCTTCTTGGGAGCCGGCTGCATTGTTGCCTGCTTCACCTTCTGTGCCACCGGCTTCACGACGGCCCTCTGCGGTGCCAGCTTCTTGGCCTTGGCCTGGCCT
i_SCRI_RS_124607	SCRI_RS_124607	SCRI_RS_124607-124606	SCRI_RS_124607	3H	55.5	1	1	1	1	1	1	1	1	1	1	1	1	1	1	1	1	0	0	1	1	1	1	1	1	1	1	0	1	1	0	[T/C]	GATTCCGCCAATGCTTGCTTGATGGGGGCTTGTTGCCAGAACGTCATGATGATTATTACA[T/C]GATGTTAAGGTTCCTGAAAGCAAGAAAGTTTGATATTGAGAAGGCAAAACATATGTGGTC
i_SCRI_RS_179275	SCRI_RS_179275	SCRI_RS_179275-179274	SCRI_RS_179275	3H	55.5	1	1	1	1	1	1	1	1	1	1	1	1	1	1	1	1	0	0	1	1	1	1	1	1	1	1	0	1	1	0	[A/G]	CTGTTAGGTATGAAACATTTATGAGGACACACTATTCATTCAACTTCATTGCAAATTGCA[A/G]TATCCATCTACACAAAATTGCACCCTACATTTTTTATATTARTGGGGAACAGTCATGTTA
i_11_11191	11_11191	11_11191	BOPA1_ABC08184-2-1-35	3H	55.8	1	1	1	1	1	1	1	1	1	1	1	1	1	1	1	1	0	0	1	1	1	1	1	1	1	1	0	1	1	0	[T/G]	ACGTCTGTTTACAAGATTGAGCGATTACGACGAG[A/C]AAGAATGCGACAGAGATCGTCCTACCTGCACGAGGAGGCTGCCTGTCTTGTCCTTGCCGGCCACGGCGGTGTCCATGGCATACTGCGCGGCGGCGCCGGCCTTCTGCTTGGCGGCCTCGG
i_SCRI_RS_141109	SCRI_RS_141109	SCRI_RS_141109-141108	SCRI_RS_141109	3H	55.8	1	1	1	1	1	1	1	1	1	1	1	1	1	1	1	1	0	0	1	1	1	1	1	1	1	1	0	1	1	0	[A/G]	CGCCTCGTGGAGGACTACCTCAAGTCCCTCGCCGAAGAAGAAGACCGGAAGCAGAAGGGC[A/G]GCTCCCGCAAGGAGGCGAAAAAGAAACAGCAGCGTCAGGAGGAGGAGGAAGAGCAGGAAG
i_SCRI_RS_151680	SCRI_RS_151680	SCRI_RS_151680-151679	SCRI_RS_151680	3H	55.8	1	1	1	1	1	1	1	1	1	1	1	1	1	1	1	1	0	0	1	1	1	1	1	1	1	1	0	1	1	0	[T/G]	CAGCTCCGTAGCCTACTCCTATCCCAAGCTTGCAGGATCATTTGCAGTTCAAAGGGTAAA[T/G]GGAAGTAGGATGCAGTACGTGGACACTCTTAAAGAACAAGTTCTAAGGAACTCCAGCAAC
i_SCRI_RS_7385	SCRI_RS_7385	SCRI_RS_7385-7384	SCRI_RS_7385	3H	55.8	1	1	1	1	1	1	1	1	1	1	1	1	1	1	1	1	0	0	1	1	1	1	1	1	1	1	0	1	1	0	[T/C]	CCGGTGCTTATGAATCAGCTACTTATACAAATGATACAACACCCAGGAAGCAACAAGCTG[A/G]ACGTTTGATGAAGAATGATAAGAGTTTTAATGAGCAGAGTTCAGGTGTTAATGATCCGAC
i_SCRI_RS_162862	SCRI_RS_162862	SCRI_RS_162862-162861	SCRI_RS_162862	3H	55.8	1	1	1	1	1	1	1	1	1	1	1	1	1	1	1	1	0	0	1	1	1	1	1	1	1	1	0	1	1	0	[A/G]	CCACATGCAACCATAACTGCTAGCGCAATAGTGCATGTTACATCTGATTGTCAAAGTATC[A/G]TACAGAATATTGCTCAAGGGACAGGAGAAATGTACGAGGTTATCATCAACGATATTGACT
i_SCRI_RS_16934	SCRI_RS_16934	SCRI_RS_16934-16933	SCRI_RS_16934	3H	55.8	1	1	1	1	1	1	1	1	1	1	1	1	1	1	1	1	0	0	1	1	1	1	1	1	1	1	0	1	1	0	[A/G]	ACCTATACTACATGTGCTCAGTGACCGCATGAATGAAGCTGGATTTTCTCGGCCAGAGGG[T/C]TACCTTTATCCTTATCCTATCAAGCCCGGGCCTTATTTCATAAAAGAAGAAGGCAATTGA
i_SCRI_RS_175771	SCRI_RS_175771	SCRI_RS_175771-175770	SCRI_RS_175771	3H	55.8	1	1	1	1	1	1	1	1	1	1	1	1	1	1	1	1	0	0	1	1	1	1	1	1	1	1	0	1	1	0	[G/C]	AGTGAATCTCCAGTTGATCGTAGCACTTCAACTCTCTTCTCAAGAACAGAAACACAGCCG[C/G]CTTATGATTTAGGAGCAAACAAAGAGGATATTCCCTTGAAYGATACCAAACCACCTACTT
i_SCRI_RS_214807	SCRI_RS_214807	SCRI_RS_214807-214806	SCRI_RS_214807	3H	55.8	1	1	1	1	1	1	1	1	1	1	1	1	1	1	1	1	0	0	1	1	1	1	1	1	1	1	0	1	1	0	[T/C]	GGACTAAGAAACAAACTCAGGCAACATCCACAATACAAAATTCCTGGGGATAGCTTGCCA[T/C]GTAAACAGTCCTTAGAAGGAGCTCCTGCCAGCATTGAAGAACCAGTGCATTTCAAAGAGA
i_SCRI_RS_10387	SCRI_RS_10387	SCRI_RS_10387-10386	SCRI_RS_10387	3H	55.8	1	1	1	1	1	1	1	1	1	1	1	1	1	1	1	1	0	0	1	1	1	1	1	1	1	1	0	1	1	0	[A/T]	TGTTATTAAGCTGTTCAAAAGCCAAGAAATCACAATCGAGCAGGTTTGTTTGGGGAACTT[A/T]CGAATTCAGAAAGTGAAGTAGCTGGCTGAAGTTTCTTCCATTTCTATCAAGGCCGTATGT
i_SCRI_RS_124201	SCRI_RS_124201	SCRI_RS_124201-124200	SCRI_RS_124201	3H	55.8	1	1	1	1	1	1	1	1	1	1	1	1	1	1	1	1	0	0	1	1	1	1	1	1	1	1	0	1	1	0	[T/C]	ACTGTACCTTCTTTAGGGTCGCAGTGAATACACTGAATCGATCAAAGAGCGTTGCAAATT[T/C]GCAGTCACATCGTTTATGAGGAAGGGTACATCTCCATTTAAAGGCTCCTTAAACCAATCA
i_SCRI_RS_159661	SCRI_RS_159661	SCRI_RS_159661-159660	SCRI_RS_159661	3H	55.8	1	1	1	1	1	1	1	1	1	1	1	1	1	1	1	1	0	0	1	1	1	1	1	1	1	1	0	1	1	0	[A/G]	AGTCAATGAGTATAGCCTCCTCACTGTAAATTGATCTACCTGGAGCCAGTTGATACATCT[A/G]CAGTGGTTATCTTTAGTTTAGGGGTAAACTGCTTTAGCTGATGAACTGCAAAGAAATTGT
i_SCRI_RS_162838	SCRI_RS_162838	SCRI_RS_162838-162837	SCRI_RS_162838	3H	56.4	1	1	1	1	1	1	1	1	1	1	1	1	1	1	1	1	0	0	1	1	1	1	1	1	1	1	0	1	1	0	[G/C]	ATCAAAATGATTAGGGATGGGAAGGCAAGGCTCCCTTTGGAGTTTGCCAAGTGGGCGTCA[C/G]GGGATGTCAAGGTTGATCCATATCAGTTGACATTCGAGCACAATGTGTTGTTTGTGTCGG
i_SCRI_RS_197825	SCRI_RS_197825	SCRI_RS_197825-197824	SCRI_RS_197825	3H	56.7	1	1	1	1	1	1	1	1	1	1	1	1	1	1	1	1	0	0	1	1	1	1	1	1	1	1	0	1	1	0	[T/C]	CGGTGTCTTGGGATTTTACAAGGGAAATGGTGCCAGCGTGTTAAGAATTGTTCCTTATGC[T/C]GCATTACATTATATGGCGTATGAGCGATACAGGTGTTGGATCTTGGGTAACTGCCCTGCA
i_SCRI_RS_236448	SCRI_RS_236448	SCRI_RS_236448-236447	SCRI_RS_236448	3H	56.7	1	1	1	1	1	1	1	1	1	1	1	1	1	1	1	1	0	0	1	1	1	1	1	1	1	1	0	1	1	0	[T/C]	TTTTTCAAATTCATTTTCATTTTTTCACCAACATGTATACTCTATCCACTAGCTGGAATG[T/C]TGTCACTGGATAGTACTTCCCCTGTACACTTTTACMGGACGACTAAAACATCTTATATAA
i_11_21502	11_21502	11_21502	BOPA1_ABC14384-1-1-53	3H	57.1	1	1	1	1	1	1	1	1	1	1	1	1	1	1	1	1	0	0	1	1	1	1	1	1	1	1	0	1	1	0	[T/C]	GAGGAAGGCGGACGACTTGTTCACCAGCGCCACGCTCCGGTTCACCTGCAGCTTGAACTCGCCCTTCTCCCCGTTCCATCCGGCCACCGTGTGCAGGATGCCCTGCAGGTTGTGGTAGTC[A/G]CCGACGTTGGTGGTGTCCGATCTCACGTGGGGAGACTTCTTGGAGTTCACGG
i_SCRI_RS_200042	SCRI_RS_200042	SCRI_RS_200042-200041	SCRI_RS_200042	3H	57.4	1	1	1	1	1	1	1	1	1	1	1	1	1	1	1	1	0	0	1	1	1	1	1	1	1	1	0	1	1	0	[T/C]	GCGATGGTGCAGAGTTCAATGTGGTTGAGCATGGAGTTGAGGTCGCCCTGGAGGATCCTG[A/G]CCAGATCAAACATGTGGAAACTGCTGAAGTGGATGATGGAGAGGAGGATTTTAAGCATGA
i_SCRI_RS_142939	SCRI_RS_142939	SCRI_RS_142939-142938	SCRI_RS_142939	3H	57.4	1	1	1	1	1	1	1	1	1	1	1	1	1	1	1	1	0	0	1	1	1	1	1	1	1	1	0	1	1	0	[T/C]	CAGAGATCGATCGCGATCGCCCCCAGCCATGTCGACCTCGCGCAGGCGGACCCTCCTCAA[A/G]GTCATCGTCCTCGGCGACAGCGGGGTCGGGAAGACGTCGCTGATGAACCAATATGTTCAC
i_SCRI_RS_135581	SCRI_RS_135581	SCRI_RS_135581-135580	SCRI_RS_135581	3H	57.6	1	1	1	1	1	1	1	1	1	1	1	1	1	1	1	1	0	0	1	1	1	1	1	1	1	1	0	1	1	0	[T/C]	CCATCAGAAGGGYGCATTGTTGTGGATGAAGTCTGCTGCTGTMTACCTGTCTCTGTACTT[A/G]TTGTTCTGTCTACGTTGTAAGCATATGTTGTTACGCCCGTTTCGAGCTGCTTGTGATGAT
i_SCRI_RS_157479	SCRI_RS_157479	SCRI_RS_157479-157478	SCRI_RS_157479	3H	57.9	1	1	1	1	1	1	1	1	1	1	1	1	1	1	1	1	0	0	1	1	1	1	1	1	1	1	0	1	1	0	[T/C]	CATTGAAAGTGTGGTAGCTAAAGGAAAAAGACCATACTTTGTAAGGATAATAAGCAAGCA[A/G]ATGGTTGGAGTATTTCTCACAATATGGGTACGAAGGAGCCTGCGAAAGCGCATTCAGAAC
i_SCRI_RS_231801	SCRI_RS_231801	SCRI_RS_231801-231800	SCRI_RS_231801	3H	58	1	1	1	1	1	1	1	1	1	1	1	1	1	1	1	1	0	0	1	1	1	1	1	1	1	1	0	1	1	0	[T/C]	CACCACGCCGTACTACCCGGCTTACAGAACACAGATCGTGTTGTTCGACAGCCGGGAGTA[T/C]AAATGGGGCGGGAACACCTCCAAGTGGGCCAACGCGTCGGGGAACTCAACCACCACCGAG
i_11_10335	11_10335	11_10335	BOPA1_2616-2560	3H	58.6	1	1	1	1	1	1	1	1	1	1	1	1	1	1	1	1	0	0	1	1	1	1	1	1	1	1	1	1	1	0	[T/C]	GTCAAACTCCTTCGACGATAAGATGGTTCGCATATTGTGCAATGATTGCGGGGCGGTATCAGAGGTGCAGTTYCACTTAATTGCACATAAGTGCCATAGTTGCAAGTCATACAACACCCG[A/G]CAAATTTGAAGTAGTGAGCCATGGAGGGACTCTACGTTCTTCCTAGAAGTTGGCGAGCGCGCTCCAGCAGTGGAAATCGATTCATCTACGTGATGTTTTCCACGAAGGCAGATCACTGGA
i_SCRI_RS_230975	SCRI_RS_230975	SCRI_RS_230975-230974	SCRI_RS_230975	3H	59	1	1	1	1	1	1	1	1	1	1	1	1	1	1	1	1	0	0	1	1	1	1	1	1	1	1	1	1	1	0	[A/C]	GCCCTATGAGGTGCTGGCGAGCGTCTCCAAGGTGATGAAGTTTGCGGAGCTGTTGGTGGC[A/C]CCCAAGTCCCCGCCTCCGAGTAGATAGATSATGATGATGATGATAAGCTGATAGGATGGA
i_11_21305	11_21305	11_21305	BOPA1_8180-450	3H	59.1	1	1	1	1	1	1	1	1	1	1	1	1	1	1	1	1	0	0	1	1	1	1	1	1	1	1	1	1	1	0	[A/G]	GTAGTAGCTTTCTTTACCAAGAAAGCATATACATAGTGTTCCAAGGATCAAATTTTTTTTTTTTTTTTTAAGGTATTCCAAGGATCCTCAGTTAACTCGGTGAACAGACATGGATTTCAA[A/G]ACAAGGATCACATCAAGCATAACCAGGGACCGTTATTGACATACTACTAGAACGACATTTATGGTAGTCTTGCCCTAGCTATCCAATCTGACAAGATCGCGGAATCGCACAACGAATCCG
i_SCRI_RS_127140	SCRI_RS_127140	SCRI_RS_127140-127139	SCRI_RS_127140	3H	59.1	1	1	1	1	1	1	1	1	1	1	1	1	1	1	1	1	0	0	1	1	1	1	1	1	1	1	1	1	1	0	[A/G]	GTATCTGCCTCCGGTGAGGAGAAGGTGAACCATACCGTGCATGGCCGTGCTCAACGCCGG[T/C]AAATGTACTGAACTGAAAGTTCACCCTGTACCTGTAATTTTGCGAGATGTAATGGTCACT
i_11_11394	11_11394	11_11394	BOPA1_ABC19175-1-2-375	3H	59.3	1	1	1	1	1	1	1	1	1	1	1	1	1	1	1	1	0	0	1	1	1	1	1	1	1	1	1	1	1	0	[T/C]	CACTTGTTGCTTCATCAAGAAGTAGTATAGCTGGATTTCGGATTATTGCCCTCGCAATTGCAATTCTTTGCTTCTGTCCTCCTGATAGCTGTATGCC[A/G]TGCTCTCCACAATCAGTGTCATATCCGTCCTTCAGAGATCTGAAAAGCCATAAGCTTTAAAYTTCATATGTTCGATAGTGGGAGTACATAGCTTAATATATATGCAAGCGGGAAATATAT
i_SCRI_RS_238981	SCRI_RS_238981	SCRI_RS_238981-238980	SCRI_RS_238981	3H	59.3	1	1	1	1	1	1	1	1	1	1	1	1	1	1	1	1	0	0	1	1	1	1	1	1	1	1	1	1	1	0	[T/C]	GCTAAGTGAYGAGTCTTCTCTTGTCAAAACCCTTGTCGCAGACAGAATCTCCCTGCTACT[T/C]CAAACAGCTTGTGGGATTGTAATTGCGGTGACAATGGGCCTCATAGTAGCATGGAAACTT
i_SCRI_RS_182209	SCRI_RS_182209	SCRI_RS_182209-182208	SCRI_RS_182209	3H	59.3	1	1	1	1	1	1	1	1	1	1	1	1	1	1	1	1	0	0	1	1	1	1	1	1	1	1	1	1	1	0	[T/G]	TAACCAGCATGCTATAGGTTCCTTATCTCTAGACTTCAAGAGACTCAAAAAAACACTATG[T/G]GAGTCGGTACTAAGTGAGAAGCCTCAGCATCATC
i_SCRI_RS_164731	SCRI_RS_164731	SCRI_RS_164731-164730	SCRI_RS_164731	3H	59.4	1	1	1	1	1	1	1	1	1	1	1	1	1	1	1	1	0	0	1	1	1	1	1	1	1	1	1	1	1	0	[A/G]	AGAGACATATACAGGAGGTGACCTTGTCTGTTATTCCTGGGGCAACAACAACCATGGGCA[A/G]TTGGGTCTGGGTGACAAAGAAAGTAAGTCTCGTCCCATGCTT
i_SCRI_RS_171837	SCRI_RS_171837	SCRI_RS_171837-171836	SCRI_RS_171837	3H	59.4	1	1	1	1	1	1	1	1	1	1	1	1	1	1	1	1	0	0	1	1	1	1	1	1	1	1	1	1	1	0	[C/G]	AAAAAGGAAAAACAGCATAGGCAAAAACTTGTATGAACACAAAACCACAGCCAGGAGCAA[C/G]ACGGATGGGCTCCTTTGCCAACGGCCAGAATGGTTCGGAGCTTGGCATCCAGACGCCAGC
i_SCRI_RS_13376	SCRI_RS_13376	SCRI_RS_13376-13375	SCRI_RS_13376	3H	59.6	1	1	1	1	1	1	1	1	1	1	1	1	1	1	1	1	0	0	1	1	1	1	1	1	1	1	1	1	1	0	[T/C]	CGTCCTGCGTGATACCGTTTTCGATGGAGGCATCTTGAAGTCCACTACTACCCTGATGTG[T/C]AGCGTGAAGACGTTGGCCATCCAAGTGCCATTCTCAGAGAAGGGGCATACCATCTTCGTT
i_12_30616	12_30616	12_30616	BOPA2_12_30616	3H	59.6	1	1	1	1	1	1	1	1	1	1	1	1	1	1	1	1	0	0	1	1	1	1	1	1	1	1	1	1	1	0	[T/C]	AGAGACTGGTGAAGCAATCACGAGTTCAAGCACTTCCTTTGGGAAGTAGAGAAAAAATAA[A/G]TTAAAGCCTAGTAAGCTCAACCCTAGTTCGCCTTTGTAAGGTGGCAAAGGAAATGCTGTG
i_SCRI_RS_231031	SCRI_RS_231031	SCRI_RS_231031-231030	SCRI_RS_231031	3H	59.6	1	1	1	1	1	1	1	1	1	1	1	1	1	1	1	1	0	0	1	1	1	1	1	1	1	1	1	1	1	0	[T/C]	GGTGGTCTCTTGAGTTGGCAGGCATTATTGCAGATGATCCATAAAGTATGTGGATCCGGT[T/C]TGGAGAAATTACAGTTTTGTCTAAACATCTATGAGCATGTAGCTCTAGTTTGACAGTGCA
i_12_30788	12_30788	12_30788	BOPA2_12_30788	3H	59.6	1	1	1	1	1	1	1	1	1	1	1	1	1	1	1	1	0	0	1	1	1	1	1	1	1	1	1	1	1	0	[C/G]	CACACGACAGACTCCATATTAAAGGTTATACATGTCACGATAATAACCCCTCTGGTACGA[C/G]TCGTCATGGCAGATATCATGATGGTTGACCACGAGCTGACTCTTGAAGAAGAGGAAACGA
i_SCRI_RS_178907	SCRI_RS_178907	SCRI_RS_178907-178906	SCRI_RS_178907	3H	59.6	1	1	1	1	1	1	1	1	1	1	1	1	1	1	1	1	0	0	1	1	1	1	1	1	1	1	1	1	1	0	[A/G]	TAGCTGCATAGGATGTAAAAACTGTGCTAACGTGTGTTCCAAGGTTTTCGAAATTGAGGA[A/G]GACTATGGGCGTGCAAGAGTTTACAATCAATCAGGAAATGAAGAGCTAATTCAAGAAGCC
i_SCRI_RS_187102	SCRI_RS_187102	SCRI_RS_187102-187101	SCRI_RS_187102	3H	60.8	1	1	1	1	1	1	1	1	1	1	1	1	1	1	1	1	0	0	1	1	1	1	1	1	1	1	1	1	1	0	[A/G]	TGGTTTGATCGTCAGGCATTCAGTTCCTGACATGTAATATTTGCTTTCCATGGCAAATAG[A/G]AAAGGGGAATGCTACGCGTTCGCCGGATGAATTTTGAAAATTATCCAAAAAAAAAAAAAA
i_SCRI_RS_204491	SCRI_RS_204491	SCRI_RS_204491-204490	SCRI_RS_204491	3H	60.8	1	1	1	1	1	1	1	1	1	1	1	1	1	1	1	1	0	0	1	1	1	1	1	1	1	1	1	1	1	0	[A/G]	AGATAGTTACCAATAGGAGATTTTTCTGARGCCAACCCAGATGAGCTGGTCCCACAAGCA[T/C]CATCTACTGAGGATAATTTGCTGGAGTACGATGGTTTAGATTGTTCAGCAACAACTGTCA
i_SCRI_RS_161744	SCRI_RS_161744	SCRI_RS_161744-161743	SCRI_RS_161744	3H	60.8	1	1	1	1	1	1	1	1	1	1	1	1	1	1	1	1	0	0	1	1	1	1	1	1	1	1	1	1	1	0	[C/G]	ACCATTTGATTTTAGCTGATGCAATCTGTAGTTCCACTGCTTAAAACTTTTGATGACATC[C/G]TGTGCCAGTCATCTTATTGCCCTGTGACGATATTCATGGCAAATTTGAAGTAACCTTATT
i_SCRI_RS_220192	SCRI_RS_220192	SCRI_RS_220192-220191	SCRI_RS_220192	3H	61.8	1	1	1	1	1	1	1	1	1	0	1	1	1	1	1	1	0	0	1	1	1	1	1	1	1	1	1	1	1	0	[A/C]	CAGTCCCCATGCTGAATGTGGCTTGACGATTTTTTGTTCAGCCGCCTTAAATGGTCTTAC[A/C]CTATGTTGGTATAATCGTCTTCCCAACGTGAAAAGATTAATGGAATTGTTTTCATCAAAA
i_11_20877	11_20877	11_20877	BOPA1_5128-1831	3H	61.9	1	1	1	1	1	1	1	1	1	0	1	1	1	1	1	1	0	0	1	1	1	1	1	1	1	1	1	1	1	0	[T/C]	CTTCTGGGCCAAAGCAAAGATGACATCTCCAAGAGCAGAAAGAGATTTATTAATATGTTGTGCTTCCTTTAATCTATCTCCGGTTGCTTCAGATCGCTCAACTCTCTCACTCCCAGCAAG[A/G]TCAATCAGATGTAGACATCCTCGAGAAGTAGATCCATTCTTCACGTCCAGCCCTCTCACATGCACGGTTAAAATGCTGTGGGACCTACTACTCCTTTCATTCAGAGCTGTTGATCCAACT
i_SCRI_RS_1398	SCRI_RS_1398	SCRI_RS_1398-1397	SCRI_RS_1398	3H	61.9	1	1	1	1	1	1	1	1	1	0	1	1	1	1	1	1	0	0	1	1	1	1	1	1	1	1	1	1	1	0	[A/G]	AGCTGCGAAGTTTTTAGATTCAGGGGCTGTGAGGGCAACAAGATTTCTGTGGCGGCATCC[T/C]GTTGCCCGAGTCAGCCTTCTATTCTATCTGGTGTTTGTGCATTTGTTCTTGATGTACTTG
i_SCRI_RS_182061	SCRI_RS_182061	SCRI_RS_182061-182060	SCRI_RS_182061	3H	61.9	1	1	1	1	1	1	1	1	1	0	1	1	1	1	1	1	0	0	1	1	1	1	1	1	1	1	1	1	1	0	[A/G]	GAGTTCCTTCACAGGTACCGGGATTTCAAGAGATCCCTTCAACAGGCACTAGAAGGAAGA[A/G]CCGGCGAGGCTGCTCGGCAGACCGTGGAGTTTCTTATACAGCTAATGAGAAATCCTTCTA
i_SCRI_RS_225540	SCRI_RS_225540	SCRI_RS_225540-225539	SCRI_RS_225540	3H	61.9	1	1	1	1	1	1	1	1	1	0	1	1	1	1	1	1	0	0	1	1	1	1	1	1	1	1	1	1	1	0	[A/C]	CAACTATCCCGCGAAGAGAACCCCACTGCCGCGGCCGGAAATCTCACCAGTCAGTTCATC[A/C]ACCTAGCTCGCCGTCTCGTCGCCARCCACCCTCCTCTCGCCGGGGAGGTGATCCCGCCAT
i_SCRI_RS_144535	SCRI_RS_144535	SCRI_RS_144535-144534	SCRI_RS_144535	3H	62.1	1	1	1	1	1	1	1	1	1	0	1	1	1	1	1	1	0	0	1	1	1	1	1	1	1	1	1	1	1	0	[T/C]	CGGGCACAAGTTCGCGTCCGGGGCGCACAGCCGTCTGTTCCATGGAATCTACAAGGAGGC[A/G]CCCGTTGCTGTCAAGCTCATCAGACAGCCTGACGCTGAGCAAGACGGAGAGCTGGCATCC
i_SCRI_RS_139449	SCRI_RS_139449	SCRI_RS_139449-139448	SCRI_RS_139449	3H	62.4	1	1	1	1	1	1	1	1	1	0	1	1	1	1	1	1	0	0	1	1	1	1	1	1	1	1	1	1	1	0	[C/G]	TTACAGCAAGTAAAAAGTATCTCCGGAGATCTGCACATAGTAGTGCCAGGGTTCTTCGCT[C/G]TACTTCAAAAGACAAGAGTAAGACACCTAATGAGCCAGTAAGTCCATTGAGATCCGCTCA
i_11_20694	11_20694	11_20694	BOPA1_4149-219	3H	62.4	1	1	1	1	1	1	1	1	1	0	1	1	1	1	1	1	0	0	1	1	1	1	1	1	1	1	1	1	1	0	[A/G]	GGTTGCGCGTGTTGCACGCGTCGAAGTCCGGCTCGGTCACCAGCAGCACCGAGTCCGCGCCCTCGCCCTCGCCCTCGCCGCGCACAAACACGATGGTGTCGTTGATCTGAAACCGGTTGC[A/G]CTCGGCCCAGTGGTTGTAGCTCTCGGCGGGGTCGACGACCCAGCCGTCGCGGCCSCCGGCGTAGAAGACGTACGCCTCCGATGAAGAAACTATGGACGTGAGGCCCACGACGAGCAGAAG
i_SCRI_RS_161066	SCRI_RS_161066	SCRI_RS_161066-161065	SCRI_RS_161066	3H	62.5	1	1	1	1	1	1	1	1	1	0	1	1	1	1	1	1	0	0	1	1	1	1	1	1	1	1	1	1	1	0	[A/C]	TCGAGCACTGTTGGCCTGGGGTCGATCACGCATTTCCTCCGTCCACCCACCTAC[A/C]TACCCAGCTCGTCCGCCGGCTGGCCACGAACCTTCCAACTYCCAAGTCAAGCAGCTAGCT
i_SCRI_RS_138291	SCRI_RS_138291	SCRI_RS_138291-138290	SCRI_RS_138291	3H	62.5	1	1	1	1	1	1	1	1	1	1	1	1	1	1	1	1	0	0	1	1	1	1	1	1	1	1	1	1	1	0	[T/C]	TTTCCTGAGCTTCGAAGGTTTGCGGAAGAAGGATCGCAATGAGGGCAGCACCAACCGTTC[A/G]TCACGCTCATCGCGATAACAGCCAGCTGAGGTTGTTGATTTCATTTGGCGGCTCATATTC
i_SCRI_RS_183659	SCRI_RS_183659	SCRI_RS_183659-183658	SCRI_RS_183659	3H	62.7	1	1	1	1	1	1	1	1	1	1	1	0	1	1	1	1	0	0	1	1	1	1	1	1	1	1	1	1	1	0	[T/C]	CTGACACGTGAGGCGATGAGCCAAGGAGGTTGTGTGGGTTGTCGTGGAAGTTCAGTTGGG[A/G]AAATAATCTGCGATTCTGAAGAGTGCGTGTGATTTATTGCTCTTATCCAAAATACACTTC
i_SCRI_RS_144534	SCRI_RS_144534	SCRI_RS_144534-144533	SCRI_RS_144534	3H	62.7	1	1	1	1	1	1	1	1	1	1	1	0	1	1	1	1	0	0	1	1	1	1	1	1	1	1	1	1	1	0	[T/G]	TGAAAGGAAGAAAACTGATATGGACAGTAAAATGAAGGCTTTGGAAGACAAACTACTTGC[T/G]ATCGAGGATCAGCAGAGAAATCTTATATCTTATGTCACAGAAATTGTTAAGGCGCCTGGA
i_SCRI_RS_159431	SCRI_RS_159431	SCRI_RS_159431-159430	SCRI_RS_159431	3H	62.7	1	1	1	1	1	1	1	1	1	1	1	0	1	1	1	1	0	0	1	1	1	1	1	1	1	1	1	1	1	0	[A/G]	CTTGCAGTTGATGGCAATTCTGTTCCGCTATACAGAGTTAAAATAACCAGCGATGAACTG[A/G]TTTTGCAAGAGAGTGTAGAGCTCGCAATTCCATATACTTGGGATCCACCAGCATTGGCTA
i_SCRI_RS_237939	SCRI_RS_237939	SCRI_RS_237939-237938	SCRI_RS_237939	3H	63	1	1	1	1	1	1	1	1	1	1	1	0	1	1	1	1	0	0	1	1	1	1	1	1	1	1	1	1	1	0	[T/C]	AACCCACAGGGGCGGGGGAGGGGATGCGGGCGGCGGCGTGGGCGGAAGCGCGAGGCATCC[A/G]CCAGCGCTCGGGATGCTCTGCTTCCGGAGGGAGGACGCCAATATGCTGCTCGCGCAAATG
i_SCRI_RS_162931	SCRI_RS_162931	SCRI_RS_162931-162930	SCRI_RS_162931	3H	63	1	1	1	1	1	1	1	1	1	1	1	0	1	1	1	1	0	0	1	1	1	1	1	1	1	1	1	1	1	0	[C/G]	TTCCAGCATACTTGATGTGCTGGAACTTTTACCGACACATCAGTGGCATACTGGCATCTA[C/G]TACCATTCTGACGACTGGCCGGTACAAGACGRAATCTGTAATTCCTGCTCCAAGGTAGCT
i_SCRI_RS_13778	SCRI_RS_13778	SCRI_RS_13778-13777	SCRI_RS_13778	3H	63.7	1	1	1	1	1	1	1	1	1	1	1	0	1	1	1	1	0	0	1	1	1	1	1	1	1	1	1	1	1	0	[T/G]	GTACAGCCCAGCTAAGCAGCGTAGGGTTTTAGCCTCCGTCTCCCCTCCCCCT[T/G]CCCATCGCACTCGCCCCGCCGCMATGGCCGCCGTCGCCGCCGCGAGATCCTTCCTCCGAT
i_11_20695	11_20695	11_20695	BOPA1_4150-398	3H	64.2	1	1	1	1	1	1	1	1	1	1	1	0	1	1	1	1	0	0	1	1	1	1	1	1	1	1	1	1	1	0	[A/C]	CCCTAGCCGTACGGCATGATCCCCTTGTGGAACAATAAGGATCATGCCACCCTGGTGCTGGCCTGCGGAAATGAGCTCAACTGTTCCATTGATCGTCCAGCTTGGGATCGCTGCGCCCTC[A/C]GAAACAGAAGAAGATTTGACGAAACCACCAGGCGGTGCTGTCTCRAAATCRCCATTGATGAGCAGGCCGTCCTCCACCGGAGCGGCCGAGGCCAGGCGGCGAGAGGGCGCCAGCAGAAGC
i_12_10609	12_10609	12_10609	BOPA2_12_10609	3H	64.2	1	1	1	1	1	1	1	1	1	1	1	0	1	1	1	1	0	0	1	1	1	1	1	1	1	1	1	1	1	0	[A/C]	CACATATGTAGTATATATTCAGAACAGCACGAGAACGATGACACTAACCATGGCAATAAG[A/C]ATCCCGATGCTCGCCTTCAACCCAGCAGCCCCATTCAAGCCCCAGACACGGACGTCGTCG
i_SCRI_RS_155609	SCRI_RS_155609	SCRI_RS_155609-155608	SCRI_RS_155609	3H	64.3	1	1	1	1	1	1	1	1	1	1	1	0	1	1	1	1	0	0	1	1	1	1	1	1	1	1	1	1	1	0	[A/G]	GTGTCTGCGGAGGCCGCCAAGAAGGACGCGCAGGTCGCGCTCGAGGAGGCCAAGAAGCAT[A/G]TCGGCGCCARGGGGAGCCCCAAGCCGGCGKCGTCCCCTCCCTCCCCCGCCCCTCTACCGG
i_SCRI_RS_104564	SCRI_RS_104564	SCRI_RS_104564-104563	SCRI_RS_104564	3H	64.3	1	1	1	1	1	1	1	1	1	1	1	0	1	1	1	1	0	0	1	1	1	1	1	1	1	1	1	1	1	0	[T/C]	GATAATGATGGGGCATTATCAGAATGCTTGTTTCCTCGGGTGTTGGATTGGCCTAATTTG[T/C]GCATTCTCGCATTGTGATGTCTGTATTTGAACTGAAAAGAAAATGAATGCATGCTTGGGT
i_SCRI_RS_189039	SCRI_RS_189039	SCRI_RS_189039-189038	SCRI_RS_189039	3H	67.5	1	1	1	1	1	1	1	1	1	1	1	0	1	1	1	1	0	0	1	1	1	1	1	1	1	1	1	1	1	0	[A/G]	GGAAGAGGTATACTGCTACCTGAATGTCTTTTTAGGCAAGAAGAAGAGAAGAGCAGTCTG[A/G]AAAGTAGATATACGAATATACGATGGAATCGGGTCATGAAATTTGAGATCTGTGTTGGAG
i_SCRI_RS_207408	SCRI_RS_207408	SCRI_RS_207408-207407	SCRI_RS_207408	3H	67.6	1	1	1	1	1	1	1	1	1	1	1	0	1	1	1	1	0	0	1	1	1	1	1	1	1	1	1	1	1	0	[T/C]	TGGCCACGCTCCACACGAGCAAGAACTTCATAGTGTGCTCTCAACTTCTTGGGCTTTGTT[T/C]TCCACTCAGGCAAGTCAGACCAGTTCACCTCTCCATCAGCAATCTGCTTCTCG
i_SCRI_RS_171415	SCRI_RS_171415	SCRI_RS_171415-171414	SCRI_RS_171415	3H	67.9	1	1	1	1	1	1	1	1	1	1	1	0	1	1	1	1	0	0	1	1	1	1	1	1	1	1	1	1	1	0	[T/C]	TGTAACTCTGTGCAGTGGATGAACTGGTCAGCTCGCTCGTCGGGGCAATCTAGTTTTTAA[T/C]GTTTATGTGCCGGTGGGGAAGAAGACCGTAGTGTACAGGTTCGACTGCTGGGGCCTTCCT
i_SCRI_RS_208373	SCRI_RS_208373	SCRI_RS_208373-208372	SCRI_RS_208373	3H	67.9	1	1	1	1	1	1	1	1	1	1	1	0	1	1	1	1	0	0	1	1	1	1	1	1	1	1	1	1	1	0	[A/G]	AGGACCAAAGTCTCCTCCGTTTACCTCGTTTCCGCCACCAGGCGGTAGGTCACCACATCC[T/C]GCCCAAGGTCTTACACGTCATGGGAGCATTCCATCGTTTGGAGCTGGGATACAGATGGGT
i_12_30170	12_30170	12_30170	BOPA2_12_30170	3H	68.1	1	1	1	1	1	1	1	1	1	1	1	0	1	1	1	1	0	0	1	1	1	1	1	1	1	1	1	1	1	0	[T/C]	CCTAACCGTGAATTATCAAAGCTATGTCAACACCATCATGATAAACCTAGCACTGGATGA[A/G]GGACGATTTCCTGACTACGATGAACTTTTGGATGACTAGTTGAATCCCTTAAGCATATAA
i_SCRI_RS_27538	SCRI_RS_27538	SCRI_RS_27538-27537	SCRI_RS_27538	3H	68.1	1	1	1	1	1	1	1	1	1	1	1	0	1	1	1	1	0	0	1	1	1	1	1	1	1	1	1	1	1	0	[A/C]	CGAGACCGAYCAGCTKCCCGGGCCCTTCTCCAACACCGCGCAGCTCCAGGAGAGTTTCAC[T/G]GCCAAAGGACTCAACTCTGAGGCGATGATCGCGCTCTCCGGTGCACACACCATTGGCAGC
i_12_30677	12_30677	12_30677	BOPA2_12_30677	3H	68.2	1	1	1	1	1	1	1	1	1	1	1	0	1	1	1	1	0	0	1	1	1	1	1	1	1	1	1	1	1	0	[T/C]	CCTCTATATGCTATGGGCGGACGGTGTCGTGAGACTTGCATCCACACCAACTCAGTGAGG[A/G]CTGAGCATATTAAAACGTGTTGACGTCGGAAAACCCAGCCAATTTAGCTGCTGCTGTGTT
i_SCRI_RS_140190	SCRI_RS_140190	SCRI_RS_140190-140189	SCRI_RS_140190	3H	68.2	1	1	1	1	1	1	1	1	1	1	1	0	1	1	1	1	0	0	1	1	1	1	1	1	1	1	1	1	1	0	[T/C]	GCGCATCGAGGAATTTGCTGATAAGGTTGTGAAGATGGATGGCGTGAGTCCTGAGAAGAT[T/C]GGTGGTGGTGAAGATGATGCATCTCCAGTCCCAGAGAAGGTTCAAGTAGGCCATTCTCCA
i_11_21358	11_21358	11_21358	BOPA1_8722-512	3H	68.3	1	1	1	1	1	1	1	1	1	1	1	0	1	1	1	1	0	0	1	1	1	1	1	1	1	1	1	1	1	0	[T/C]	AGGCATGCTTGCATCGCTGGCGTTTCCGGATGAAAGGCGGCAAAGACAGAAATCTTCCATGTTTTGGGTACTGCCATCAGGTGTTGTCCGGCTGACCTGTTCCATTTCCGAAATGAAGTA[A/G]CTCTCTTTCTCTTAGCTTCTTGCTAAGTTCTTCTTTCGACGGTAGTTTCCAGCCACCCTTCATGGCAGCAGACCACCACGCCTTCAGCTCGTCCTCATGGAAGCCATGGTTGGATACAAA
i_SCRI_RS_223611	SCRI_RS_223611	SCRI_RS_223611-223610	SCRI_RS_223611	3H	68.3	1	1	1	1	1	1	1	1	1	1	1	0	1	1	1	1	0	0	1	1	1	1	1	1	1	1	1	1	1	0	[A/G]	CCCCTGGACTCATGTGCCCTTGAGAGCGCGGAAACAACACCGAGAGTTTTTCACGTTTTC[A/G]TTTAAAGAGAACAGCGAGATGCACATATCTGCAACGACCTGACATTGTTGRCAGTTTTGT
i_11_20093	11_20093	11_20093	BOPA1_11832-415	3H	69	1	1	1	1	1	1	1	1	1	1	1	0	1	1	1	1	1	0	1	1	1	1	1	1	1	1	1	1	1	0	[T/C]	CTGATACAACCCACACGGTGCGTGCCTTGCTCACTCGTCTCGCATGCAATGACCTTCAGCTGCACGCACCCGCACGGCAACTTCTSCTSTCTACACACAGTTTTGGGGTACAGATTGAGC[A/G]GCGACTCTAACCCCGTAGTACTCTTGTGGTTGTAGGCTCTGGAGGCGATGCTTATTCAACAAGTGGAAGCGTGGACCATCCCCACYGTTTCTTTCAGGCATCGTGGACGGAGTCGTCCGT
i_SCRI_RS_159249	SCRI_RS_159249	SCRI_RS_159249-159248	SCRI_RS_159249	3H	69	1	1	1	1	1	1	1	1	1	1	1	0	1	1	1	1	1	0	1	1	1	1	1	1	1	1	1	1	1	0	[A/G]	CTTCGATTATATTTACAGAAGTATAGGCCTCCCAGTAGAGTGTAAATCGTTTTTTCCCTG[A/G]TGTATCTTGTATCATTTCATGTTTTTGCCCCCAATTACATCGTTTTTGTTGTTCAATGTT
i_SCRI_RS_190676	SCRI_RS_190676	SCRI_RS_190676-190675	SCRI_RS_190676	3H	69	1	1	1	1	1	1	1	1	1	1	1	0	1	1	1	1	1	0	1	1	1	1	1	1	1	1	1	1	1	0	[T/G]	TTTTTTTTTTTTTTTTTGGCTCTCATGGCAACTCAG[A/C]ATTGCATTCTCAACGGTTCATGAATATAACAAATGTATTACATGTTGAAAACAATTTATC
i_SCRI_RS_223097	SCRI_RS_223097	SCRI_RS_223097-223096	SCRI_RS_223097	3H	69.9	1	1	1	1	1	1	1	1	1	1	1	0	1	1	1	1	1	0	1	1	1	1	1	1	1	1	1	1	1	0	[A/G]	ATCGGCCTGGTGCCTACYGGGGTCGCGGTCGCTCTTGTGCATATGCTCATTTTTGGCATC[T/C]TGCTTAGTAGATAGCACACTGGCTGACTGACCTGACAGTGTGATTCCACCACACCCATTC
i_SCRI_RS_202772	SCRI_RS_202772	SCRI_RS_202772-202771	SCRI_RS_202772	3H	70.2	1	1	1	1	1	1	1	1	1	1	1	0	1	1	1	1	1	0	1	1	1	1	1	1	1	1	1	1	1	0	[T/C]	GATGGTAAATCCACTCCCACAGTACACGCCGAGCGAAGCAGGAGAACGTGAGCCCTCGTC[A/G]CCTAGATTTACCATCTGAGGAACCACCTGATCACAAGTATCTCCCAAGCCCAGTTGCCCG
i_11_20063	11_20063	11_20063	BOPA1_11116-257	3H	73	1	1	1	1	1	1	1	1	1	1	1	0	1	1	1	1	1	1	1	1	1	1	1	1	1	1	1	1	1	0	[T/C]	AACTTCTCGGCCTTCCAATGTTCGAAATCTCTGTAATCAAGGCGTATGAACTGCAGGCTTTCACAGAGTTCCCTCCACTTCCTAGACAGCCTGCGCATCCGCACGACAGTTCTAATCCTC[A/G]CGCATGACAGGATTTTCTGGAGGATGTCTTCAGGTAGCTCACTGATCAGATCACTTTCAGTCTCAGTATCACTCTCCATGGCATGTTCGTCACCTGACGACTCCATAGCAACCCTACCTC
i_SCRI_RS_167410	SCRI_RS_167410	SCRI_RS_167410-167409	SCRI_RS_167410	3H	73.2	1	1	1	1	1	1	1	1	1	1	1	0	1	1	1	1	1	1	1	1	1	1	1	1	1	1	1	1	1	0	[T/C]	TGCTGGGAGCTCGAGAATCGATGAGGCAAAAGGGATCATTGAGAAGATGAAGGAGAAATT[T/C]CCGGATAGGGATGCAGGGTGGAAGGAGG
i_SCRI_RS_155763	SCRI_RS_155763	SCRI_RS_155763-155762	SCRI_RS_155763	3H	74.8	1	1	1	1	1	1	1	1	1	1	1	0	1	1	1	1	1	1	1	0	1	1	1	1	1	1	1	1	1	0	[T/C]	GCCGCTGGAGGCCAGCCGGAGCTCACCGCGGCGCCGTTCGGCGACGGCGAGGACGAGGAG[A/G]ACATCTTCGGATCGCAGCTGCTGGACAACGACTACAACGACTACGCCGTCTTCTCGCCGG
i_12_30663	12_30663	12_30663	BOPA2_12_30663	3H	76.1	1	1	1	1	1	1	1	1	1	1	1	0	1	1	1	1	1	1	1	0	1	1	1	1	1	1	1	1	1	0	[A/G]	GCCATATATAATTCTGCACATTCCTTTCTGATATACAGGAGAGCTGGGAGTGAGACAATG[A/G]AATCGAAGATATCTACTGTGGTGTTTCTGATCTCAAGCATATAGTACACCCGATGGTCCT
i_12_10134	12_10134	12_10134	BOPA2_12_10134	3H	76.3	1	1	1	1	1	1	1	1	1	1	1	0	1	1	1	1	1	1	1	0	1	1	1	1	1	1	1	1	1	0	[T/C]	GGATGTCCTTCTTGTGCTGCTTCCTGTACATTGCTGTCCAGCAAAGCTTTGCAGGCTTCA[A/G]GCGGTTGTGGAAGTAGCGCTTGCATTTTGAGTTGGCAAAGAGGAAAACCTGTGAATCTGA
i_SCRI_RS_826	SCRI_RS_826	SCRI_RS_826-825	SCRI_RS_826	3H	77.4	1	1	1	1	1	1	1	1	1	1	1	0	1	1	1	1	1	1	1	0	1	1	1	1	1	1	1	1	1	0	[A/G]	TGCCTCCAGCAGCGGCGTCCCTTCAAGGATGGCCATGAATCCTCGCTAGCGTCGCCGCGC[T/C]GATGTTCTTCGCATTGTAAATGGGTGTGGACAGTAGGCAATAGCTTTGTAGAATTACCGC
i_11_10253	11_10253	11_10253	BOPA1_2236-773	3H	77.7	1	1	1	1	1	1	1	1	1	1	1	0	1	1	1	1	1	1	1	0	1	1	1	1	1	1	1	1	1	0	[A/G]	CCTCAGCAGAAACGAGATCTCAGATCAGCCAGAACAAATTGACTATCGCTTTGAGGGAGGCTTCTCATCATCATCACCATCATCATCACCATCGTCGTCATCATTATCTTCATCCTCCCC[A/G]CCAGACCTCTTTCTCTTTGAAGAGGATTGTGCCTTAACAGAATCCTCACCATCTTCTTCAGCATCATCATCCTCAATCTCCTCATCATCAGCACCATCACCATTTTCTTCTGGCTCAAAG
i_11_11021	11_11021	11_11021	BOPA1_963-386	3H	77.7	1	1	1	1	1	1	1	1	1	1	1	0	1	1	1	1	1	1	1	0	1	1	1	1	1	1	1	1	1	0	[A/G]	TAGTCCCTATGCTGGAGGTGTTTTCTTGGTGAATATCCATTTCCCCCCGGACTACCCCTTCAAGCCTCCGAAGGTATCGTTCAAGACAAAGGTCTTCCATCCGAACATCAATAGCAATGG[A/G]AGCATATGCCTCGACATTCTGAAGGAGCAATGGAGTCCTGCTTTGACGATCTCTAAGGTTCTGCTTTCAATCTGCTCGCTGCTTACCGACCCTAACCCGGACGACCCTCTCGTCCCTGAG
i_SCRI_RS_198609	SCRI_RS_198609	SCRI_RS_198609-198608	SCRI_RS_198609	3H	81	1	1	1	1	1	1	1	1	1	1	1	0	1	1	1	1	1	1	1	0	1	1	1	1	1	1	1	1	1	0	[T/G]	GGTGGCCGGGCCTACTGGGCCGCTGGGCTCTGTTTCTGTGCGTGTCTTCTCTGCGCCGCT[T/G]GGAATTCGCACGGCCCTACCACGACGCGCCGGGGCCGGCATGGNGGAGGTTGTTGTACGG
i_SCRI_RS_1509	SCRI_RS_1509	SCRI_RS_1509-1508	SCRI_RS_1509	3H	83.1	1	1	1	1	1	1	1	1	1	1	1	0	1	1	1	1	1	1	1	0	1	1	1	1	1	1	1	1	1	0	[A/G]	ATGAGTGAGAAATCATATTCCTCTATTTTATTGTAGCATGCCCGCCAAATCGCAACGTAT[T/C]GGCAGTTAACAGAATGTGCTCATGAAACCTATCCAGATGAACAAGTGGAGTGAAAGGCTG
i_SCRI_RS_192761	SCRI_RS_192761	SCRI_RS_192761-192760	SCRI_RS_192761	3H	83.8	1	1	1	1	1	1	1	1	1	1	1	0	1	1	1	1	1	1	1	0	1	1	1	1	1	1	1	1	1	0	[A/C]	TTCTTGGAGAAGATCACATTCGTATGGTGTGTGGGATCGCCACTCAGGCCAAGCAGCTGG[A/C]CAAATGGCGCGAGAACGGAAACAGCCAGATTTGTATGAGCTGCGTGTCTCCTTTCCCGGA
i_SCRI_RS_159340	SCRI_RS_159340	SCRI_RS_159340-159339	SCRI_RS_159340	3H	84.4	1	1	1	1	1	0	1	1	1	1	1	0	1	1	1	1	1	1	1	0	1	1	1	1	1	1	1	1	1	0	[T/C]	ATGTGGGCATTTGCTGCACAGGGACTGCCTACGTTTCTTTGGATTGGGATCCAAAGTTGC[T/C]GTGTTCAGATACTCATCTGTTGAAATATATTCTGCTACTAAGCCACCAATGACTTTGCAG
i_11_21438	11_21438	11_21438	BOPA1_9683-140	3H	86.2	1	1	1	1	1	0	1	1	1	1	1	0	1	1	1	0	1	1	1	0	1	0	1	1	1	1	1	1	1	0	[C/G]	TCACCGGGTCCCCGCTRTTCCCATCCCGGCCGCAATCATTGGCCATTGAGGGTTTGATGCTTTTCCTGTCTTATTATCAATTTCTCGTTTGGAGACGATCGCGTGAGATAGAAGAAAGGG[C/G]GGGACTGGACTAGAATCTGAGCTCTGGTGGATCTGAACTGRAAGTGGGACGAGAAAAGGTTCAGAAATTTCCATGAAAGCTTCGTCGTCCATGGCAGGCGACGCGTCAGGGAACACAGAC
i_SCRI_RS_166119	SCRI_RS_166119	SCRI_RS_166119-166118	SCRI_RS_166119	3H	86.2	1	1	1	1	1	0	1	1	1	1	1	0	1	1	1	0	1	1	1	0	1	0	1	1	1	1	1	1	1	0	[A/G]	CCTCACCGCCGACCACCTCAACCCCGTTCCCCAACCCCTCCGCCACCGCCGGCCCTGTTC[T/C]TCCTCACCGGGTCCCCGCTATTCCCATCCCGGCCGCAATCATTGGCCATTGAGGTATGTA
i_11_20999	11_20999	11_20999	BOPA1_5797-777	3H	86.3	1	1	1	1	1	0	1	1	1	1	1	0	1	1	1	0	1	1	1	0	1	0	1	1	1	1	1	1	1	0	[A/G]	TTGCTGCTTTGCGGACCCTGGAACTGCAGGGCTTTGAGCGGGCACTGTGTCTGCATCCGTGACGCTCTTGTTCTCCACTTCCTTGGCTTGTTCATCTTCTTGTGTGCTGTTTATCACGGC[A/G]TTTGGTTTCAGATCATCGGTGATCTGGCTGGAAGGGGGGCCTTCGTTTATGACCGGGGCTATCATTCCGTCTCCAAGGATGCTGACGTACGGGCTCTTGTCAATGGACGACTCCAGTGAA
i_11_20130	11_20130	11_20130	BOPA1_1291-936	3H	86.4	1	1	1	1	1	0	1	1	1	1	1	0	1	1	1	0	1	1	1	0	1	0	1	1	1	1	1	1	1	0	[A/G]	TGTTTTTCATAAGGCAACGACCAACTTCTTCTTACACCTAAGTACACCCCAAGGTCTCACGAACACAACAAACAGGCAAAGCACGTACGTACGTACAATTAATGGCCAAAAAGCATTCGC[A/G]CGTGCCGGTGCCGATCTAGTCGTCGTCCTCGCCGCTGATGAACTTGCCGGTGCCGGGGTTGATGGCGGCGATGAAGAAGAAGACGACGTTGAAGAGCACGAGCGGCTCGATCTCGCTGAT
i_12_10074	12_10074	12_10074	BOPA2_12_10074	3H	86.4	1	1	1	1	1	0	1	1	1	1	1	0	1	1	1	0	1	1	1	0	1	0	1	1	1	1	1	1	1	0	[T/C]	GGGCTGCTCGTCGACGAACCTGCCGCGGTCTCCGAGCGCGCCGATGGCGCCGAGGAGGGT[A/G]AAGAGGATGAAGAAGAGGAGGAGGGGCTCCGCCTCGTAGATCGGGATGCCGGTCTCAAGG
i_12_30909	12_30909	12_30909	BOPA2_12_30909	3H	86.4	1	1	1	1	1	0	1	1	1	1	1	0	1	1	1	0	1	1	1	0	1	0	1	1	1	1	1	1	1	0	[T/C]	CACGAACAGCTCGTTCGACTTGGTGAACCCGAACAGCGGACCTGCATGCATCATACACAT[A/G]GTCGCACAAATCATCAATCAGCCATGCATGTCACAGAGCCGCAAAGATGCCATGGAAGTC
i_SCRI_RS_174067	SCRI_RS_174067	SCRI_RS_174067-174066	SCRI_RS_174067	3H	88.2	1	1	1	1	1	0	1	1	1	1	1	0	1	1	1	0	1	1	1	0	1	0	1	1	1	1	1	1	1	0	[T/C]	AATGGATCAATCGAGCAGGCCTGTCTTCCGCCACACGGCATTGCGTACCTGGCGGAGGTC[T/C]CTCCCCTTGAGCGTC
i_SCRI_RS_231007	SCRI_RS_231007	SCRI_RS_231007-231006	SCRI_RS_231007	3H	88.2	1	1	1	1	1	0	1	1	1	1	1	0	1	1	1	0	1	1	1	0	1	0	1	1	1	1	1	1	1	0	[T/C]	GCTGTCATCAACACCCACAAGATAAATAGAGAGGG[A/G]GGGCTATGGGCACTGGCCAAGAGGTGCCATGATGCCTACAGCAACGCCAAGCACAACAAG
i_11_10515	11_10515	11_10515	BOPA1_3674-1352	3H	88.8	1	1	1	1	1	0	1	1	1	1	1	0	1	1	1	0	1	1	1	0	1	0	1	1	1	1	1	1	1	0	[A/G]	GGACGGGCATTTTTTTTTTTTTTTTTTTCCGAATCTCACCCTGCCCCATAATTGATTTACAGGCTTCCGGTGTACAACGAATGATGATGATGAATCGCTAGCTTAGTTTAATTTAATTTG[A/G]TTTAGCTCGCCAACAATGCTGACACCATGGGCAATACCAGCAGTAGCGYCAAAGAAGATAATCTTCTTCTTACCGAGGCCGCCAGTCTTGACGCGGACGAGAACATGGACTGCGACGAGT
i_11_21083	11_21083	11_21083	BOPA1_6302-250	3H	89.4	1	1	1	1	1	0	1	1	1	1	1	0	1	1	1	1	1	1	1	0	1	0	1	1	1	1	1	1	1	0	[A/G]	GCGGGCTCTCCGGCGCTGGAGCGGGAGGAGCAGGCTATAAATAAGGGGGGTGGGGCGCCCACAAGACAGAACCACACACCACAAGCAAGAGTGCACAAAAGCATACTGACCGCAGAGACC[A/G]CAGTGTTGAGATAGGATGGCGTCGGAGATGAGCAAGGACGTGAAGTTCTCCGACGAGGAAGTCACCTCGCACCCGCGCGTCGGCGAAGGTGAGGAGCAAACGGTTGGGCCGGCGCGGCAG
i_SCRI_RS_3125	SCRI_RS_3125	SCRI_RS_3125-3124	SCRI_RS_3125	3H	89.9	1	1	1	1	1	0	1	1	1	1	1	0	1	1	1	1	1	1	1	0	1	0	1	1	1	1	1	1	1	0	[A/G]	GCTACCAGGTCCTGCATATCTTGGGCTCAGCAAATCATAGTTCTGAGAATAAAGTGCACC[A/G]GTCTCGAATAAGTGTGGGCTTGTCCGCAACTTTTCTGAATCTGGTGAAAGTTTTTTTTTT
i_SCRI_RS_162929	SCRI_RS_162929	SCRI_RS_162929-162928	SCRI_RS_162929	3H	90	1	1	1	1	1	0	1	1	1	1	1	0	1	1	1	1	1	1	1	0	1	0	1	1	1	1	1	1	1	0	[A/G]	CTTGTCTGGCCATAATTTTTCCGAGGCTGCTGCAGCTGGTTGTGCTGTTCTGACTGGTCC[T/C]CATGTTGGGCATTTCTATCATATGCTGGTTGAAATGTGGCAAATAAATCCTCTAGCTGTC
i_SCRI_RS_229593	SCRI_RS_229593	SCRI_RS_229593-229592	SCRI_RS_229593	3H	90	1	1	1	1	1	0	1	1	1	1	1	0	1	1	1	1	1	1	1	0	1	0	1	1	1	1	1	1	1	0	[T/C]	ATTGAGCTCCGACCTTGCCGACGAACCGTCCAAGATTGTTGCTTGGCCGAGTACATACAT[A/G]CCGAGTTTTGGTTCTGGATAAGTTATGTAGGCAGATGAATGTGACCCGACAAGTGTTTAG
i_11_21381	11_21381	11_21381	BOPA1_8984-579	3H	90.2	1	1	1	1	1	0	1	1	1	1	1	0	1	1	1	1	1	1	1	0	1	0	1	1	1	1	1	1	1	0	[G/C]	CTGTTTACAGCCAACTACGCCAGCATCCTACCGAGATGACTACATCTGCAGTTGTAGTTGTCCGGAGGCAAATRGTTTACCAGAAGATTCTCCGACAGAAGGTAGTCAAAAGATTCCACA[C/G]AGCTCCAAGTCCCGCTCTCTGCCCTTTCCAAAAGGTTCCCTATCCAAAGGCTAATGGTGGATGCACGTCATGGTTGAGGGATCCCCAAAGAGGCGCTTCACATTCCAACTTTCTTCCAAC
i_SCRI_RS_120503	SCRI_RS_120503	SCRI_RS_120503-120502	SCRI_RS_120503	3H	90.2	1	1	1	1	1	0	1	1	1	1	1	0	1	1	1	1	1	1	1	0	1	0	1	1	1	1	1	1	1	0	[A/G]	GCTCAACCGCAAGTTCGCCTTCGAGCTCTCCACCCCGGGCGAGACCATGTACTTCGTCGC[T/C]GACTCCGACAAGGAGAAGGAGGACTGGATCAACTCCATCGGCCGCTCCATTGTCCAGCAC
i_SCRI_RS_228486	SCRI_RS_228486	SCRI_RS_228486-228485	SCRI_RS_228486	3H	90.4	1	1	1	1	1	0	1	1	1	1	1	0	1	1	1	1	1	1	1	0	1	0	1	1	1	1	1	1	1	0	[T/C]	CCCGGGCTGCAGGAAAAATTCCAGGTTCGGAAAAAGGCA[A/G]GTGGCAAATTGTCACCACTTCAGCAACTGCAGCGTATGTTTTCTCACAAAGAATCTGCTC
i_SCRI_RS_115925	SCRI_RS_115925	SCRI_RS_115925-115924	SCRI_RS_115925	3H	90.6	1	1	1	1	1	0	1	1	1	1	1	0	1	1	1	1	1	1	1	0	1	0	1	1	1	1	1	1	1	0	[T/C]	GGAGTACGACCGTGTCGTGCAGCCGCACGAGCTGCACGCCCTCAAGCCGAGGGTGGCGCC[A/G]GAGCCCAAGACCGGCTACCGCAACAGGGAGAACGAGGCGCTCTTCACCATCCACCAGATC
i_SCRI_RS_161385	SCRI_RS_161385	SCRI_RS_161385-161384	SCRI_RS_161385	3H	90.9	1	1	1	1	1	0	1	1	1	1	1	0	1	1	1	1	1	1	1	0	1	0	1	1	1	1	1	1	1	0	[A/G]	TTTTGTCTCTGCCCCCGCGGATGCTAGCGTCCTCCCCCTGTAATTTCCCCCCTTCCTGTT[T/C]TTGTTCTTGGCCTTTCATCTGTGTTCGCATTTGATCTAAGCTTGTGGAAATGATACATAA
i_12_10344	12_10344	12_10344	BOPA2_12_10344	3H	90.9	1	1	1	1	1	0	1	1	1	1	1	0	1	1	1	1	1	1	1	0	1	0	1	1	1	1	1	1	1	0	[T/C]	AATCAAGGTGAAGGCCAAGATCGAAGCACAGAAGGTCAGAGAGATTGCAGAGGAGAGTGC[A/G]GGGTCAAAAACTCGGATGAATATTTACCTTGCACTCATGGCGATACTCGGTCTTACAATC
i_12_30342	12_30342	12_30342	BOPA2_12_30342	3H	91.2	1	1	1	1	1	0	1	1	1	1	1	0	1	1	1	1	1	1	1	0	1	0	1	1	1	1	1	1	1	0	[C/G]	AGAAAACAAATGGTCATTGATTTCGTTTCTTTATTGAGAGTCGAGACTTGAGAGGGTCAA[C/G]GTAAGGTGTGTAAACCAAAACCCAAAAGCCATTTGACACTCTTACCTGGCAAGATGTTTG
i_SCRI_RS_187928	SCRI_RS_187928	SCRI_RS_187928-187927	SCRI_RS_187928	3H	96.3	1	1	1	1	1	0	1	1	1	1	1	1	1	1	1	1	1	1	1	0	1	0	1	1	1	1	1	1	1	0	[T/C]	CTTATTGACTGTAATGAGGGGTGTCCTCTGACTGTTTGAGGGTATGGAGAAACTGCGAGC[T/C]AAGGAAGCAGGAGGCCGCGGAAGTGGCGAGGCTGTCTGCGATGCTGTTGGTGAGGCACGG
i_11_21212	11_21212	11_21212	BOPA1_7241-553	3H	96.5	1	1	1	1	1	0	1	1	1	1	1	1	1	1	1	1	1	1	1	0	1	0	1	1	1	1	1	1	1	0	[A/G]	GATGAGGAAGGCCTCTGGGCCAGCAACTGCTGCCAAGTCCATTTACGAGGATGATCAGGGCTACTTAATAATGGTCACCTTACCATTTGTTGATCAGCAGAGGGTAAAGGTTTCGTGGAA[A/G]AACACTCCTACCCATGGCATAGTTAAAATCTTTTGTGTTAGTACAGCCCGGATGCCATACATAAGGAGACATGACAGGGTCTTCAAGCTCACTGACGCTATGCCTGAGCACTGCCCTCCT
i_SCRI_RS_7396	SCRI_RS_7396	SCRI_RS_7396-7395	SCRI_RS_7396	3H	96.6	1	1	1	1	1	0	1	1	1	1	1	1	1	1	1	1	1	1	1	0	1	0	1	1	1	1	1	1	1	0	[T/C]	CCACCTCAACTACGACATCTACGACATCGAGCTCACCACCCTCGAGACCAACAGCGATCT[T/C]CGCAAGCTCTTCATCGAGACGACGGGCAAGTCCATCATCGTCATCGAGGACATCGACTGC
i_12_30423	12_30423	12_30423	BOPA2_12_30423	3H	96.7	1	1	1	1	1	0	1	1	1	1	1	1	1	1	1	1	1	1	1	0	1	0	1	1	1	1	1	1	1	0	[A/G]	TGTTCTTATCTTGAAGTCAATACCGATTGTAGTAATAAAACTAGTAGTGAAGGAGCCATC[A/G]GAGAACCGTAGGAGGAGGCAACTCTTGCCAACACCGCTGTCGCCGATGAGGAGGAGCTTG
i_SCRI_RS_149566	SCRI_RS_149566	SCRI_RS_149566-149565	SCRI_RS_149566	3H	97.8	1	1	1	1	1	0	1	1	1	1	1	1	1	1	1	1	1	1	1	0	1	0	1	1	1	1	1	1	1	0	[A/G]	ACATGAAATGGACCGTGGATGAAGGGTATTGCAACGAATTGGCTTCACCAACAGCTGCAG[T/C]ACGTGAGTAGGCGACATTTTGGTAGCCTCACATTGTGCTCTAATGCCGTTGGATCCATTG
i_SCRI_RS_114333	SCRI_RS_114333	SCRI_RS_114333-114332	SCRI_RS_114333	3H	98.2	1	1	1	1	1	0	1	1	1	1	1	1	1	1	1	1	1	1	1	0	1	0	1	1	1	1	1	1	1	0	[T/C]	AGTGGTGGGTTCTTTGATTGTTGGCCATTTACTGCTCTAACCACCATCTGGTTGCTAGCA[A/G]CATTAGTTCCTTGCGATGATCTAGCTACCTTAAGTCTGTAGTCAGGATTCTGATGTTTGA
i_12_10100	12_10100	12_10100	BOPA2_12_10100	3H	98.7	1	1	1	1	1	0	1	1	1	1	1	1	1	1	1	1	1	1	1	0	1	0	1	1	1	1	1	1	1	0	[A/G]	AGCCAAGATGCTCACAGCAATCTAAGACCTGGGTTTCTCCTTCTTCTCCTTGAAGAGGGC[A/G]AGCAGAGACACACCAGACACCTTGACGACCTTGAACCGGACACCAGGAATATCTCCCACA
i_11_20168	11_20168	11_20168	BOPA1_1435-670	3H	98.7	1	1	1	1	1	0	1	1	1	1	1	1	1	1	1	1	1	1	1	0	1	0	1	1	1	1	1	1	1	0	[T/C]	GCATCTTGGCTGGTGGCAAGCATGGAGTAGACAGTGTGTTGGCCTTTAGATGTTTAAGGAGGATGGTTCCTTTGTGTTTACAGCACTTTTAAGTTGATAACTTATGATCGTGTTTGTGAA[A/G]ACTATGCCTTGTCACATTTTGCTCCTGTTAAGGGAAAGTGCTACTGTTATGAGTTTAAAAAAAAAAAAAAAAACCCTTATCCTGAAATTCCCTTGGGCATTACATTGGCGGTGTATGTAG
i_SCRI_RS_230069	SCRI_RS_230069	SCRI_RS_230069-230068	SCRI_RS_230069	3H	98.7	1	1	1	1	1	0	1	1	1	1	1	1	1	1	1	1	1	1	1	0	1	0	1	1	1	1	1	1	1	0	[T/C]	AGCTCCTCATCTAGCCACCATTATTCTTGACTA[A/G]AGTTCTCACAATGCTGAGCACCACGGCACACCACAGCAGCAGGCAGACGCATGCTTTCGA
i_SCRI_RS_153519	SCRI_RS_153519	SCRI_RS_153519-153518	SCRI_RS_153519	3H	98.9	1	1	1	1	1	0	1	1	1	1	1	1	1	1	1	1	1	1	1	0	1	0	1	1	1	1	1	1	1	0	[A/G]	CCTCTAGTCCATCTGTACTTGACCAAGATGCATTTTCTGAGGTTATATTCGAGCAGTACA[A/G]CCGTGAGGAATGGCTCCGTGGAGCACCCTGCTCGTGGCTCTCCCCTCGGAGCAAACAAGA
i_SCRI_RS_167825	SCRI_RS_167825	SCRI_RS_167825-167824	SCRI_RS_167825	3H	100.3	1	1	1	1	1	0	1	1	1	1	1	1	1	1	1	1	1	1	1	0	1	0	1	1	1	1	1	1	1	0	[T/G]	CCAGATGCTCGGGTACAGACACCATTCCGCGCTTCCAGCTCCGCTGCCTGC[A/C]CATACCACCCCGCGCGCTTCCAACGGAGATAGATGGCCGCTGCTAAGCCAGCCTGCTCCG
i_11_10312	11_10312	11_10312	BOPA1_2500-1514	3H	100.3	1	1	1	1	1	0	1	1	1	1	1	1	1	1	1	1	1	1	1	0	1	0	1	1	1	1	1	1	1	0	[T/C]	AAGAACTTAGCCAACTGATCCCTCCAGCTTCAGGTTCATAAGTGCATCCACCTCCTGGGCAAACTCGTAAGGAAGGTGTTCAAAGACGGCCCTACAGAATCCACCGATCATGGCTGCAAC[A/G]GCCTTTTCATGATCTATCCCCCTTTGCTGAAAGTAAAACAGCTGGTCCTCTCCAATTTTGGATGTGCTTGCYTCATGCTCAACACGGCCACTAGTACAACCCACCTGAATGGTGGGATAG
i_SCRI_RS_163092	SCRI_RS_163092	SCRI_RS_163092-163091	SCRI_RS_163092	3H	100.7	1	1	1	1	1	0	1	1	1	1	1	1	1	1	1	1	1	1	1	0	1	0	1	1	1	1	1	1	1	0	[A/G]	GCGCCCTGACAGTACAGGTTCTTAGTTGCGGTGATTCACGCTTCTCCTTCAGATGATCGG[T/C]AAACAAAAGTACTCTGACAGCACTGGTTCTTACACGTGGTGATTCCTGCTTTTCCTTGAG
i_SCRI_RS_206510	SCRI_RS_206510	SCRI_RS_206510-206509	SCRI_RS_206510	3H	103.8	1	1	1	1	1	0	1	1	1	1	1	1	1	1	1	1	1	1	1	0	1	1	1	1	1	1	1	1	1	0	[T/G]	TGGCACGAAGCTAGAGTATGACCAAGCTGAATCTGAGCTCAATATTGGTCGCTCCAAACT[T/G]AAAGAATGTGACTCACAAATAAACAGTA
i_SCRI_RS_5194	SCRI_RS_5194	SCRI_RS_5194-5193	SCRI_RS_5194	3H	103.8	1	1	1	1	1	0	1	1	1	1	1	1	1	1	1	1	1	1	1	0	1	1	1	1	1	1	1	1	1	0	[T/C]	CATCAAGGAGGTCTGCCTGGAGGGCTTCAAGTCGTACGCGGGGCGGACGGTGGTGCCGGG[A/G]TTCGACCCGCTGTTCAACGCCATCACCGGGCTCAACGGCTCCGGCAAGTCCAACATCCTC
i_SCRI_RS_151711	SCRI_RS_151711	SCRI_RS_151711-151710	SCRI_RS_151711	3H	104.3	1	1	1	1	1	0	1	1	1	1	1	1	1	1	1	1	1	1	1	0	1	1	1	1	1	1	1	1	1	0	[T/C]	TGTGGTGATGTACGATGCTTCTGGTGTCAGATTGCATGCTGGAAAGCAAGCGGCGGTGCT[A/G]AACCAAATAGTTTGTGAACTACCCGCTGAACATCCCTTGGCTGAAACAAGACCATTGCGT
i_SCRI_RS_164290	SCRI_RS_164290	SCRI_RS_164290-164289	SCRI_RS_164290	3H	104.3	1	1	1	1	1	0	1	1	1	1	1	1	1	1	1	1	1	1	1	0	1	1	1	1	1	1	1	1	1	0	[T/C]	TATAATCGAGGCTTGAACCAGCGATGATAGGTTAGCTAGGAATGTTACTTGTGGCACGAA[T/C]TGTGTTCTGGACTTGGACATTGAGTTCTTACTGCACTGGAAAACGAGGAGGTGGCTTCTT
i_SCRI_RS_193132	SCRI_RS_193132	SCRI_RS_193132-193131	SCRI_RS_193132	3H	104.3	1	1	1	1	1	0	1	1	1	1	1	1	1	1	1	1	1	1	1	0	1	1	1	1	1	1	1	1	1	0	[A/G]	TTTTTTTTTTTTTTTTTCAAAAAAATCGCTGTTTC[T/C]TTACTCATGAGTATAGTAATCTACAGAACCAAACCAACCAACCATTTCTTATAAACCAGG
i_SCRI_RS_14857	SCRI_RS_14857	SCRI_RS_14857-14856	SCRI_RS_14857	3H	105	1	1	1	1	1	0	1	1	0	1	1	1	1	1	1	1	1	1	1	0	1	1	1	1	1	1	1	1	1	0	[A/C]	ATTGTGGTGAAGGCTTTATCTCCCCTGACCTTGAGCAGGCAAACTCCACCTGCGCCACCA[A/C]CAGCGCTGGACAGTTGATCCACAGAATTGACCAAAGAAATAAGATATACTTCTTAACTGA
i_11_11330	11_11330	11_11330	BOPA1_ABC13753-1-2-167	3H	105.3	1	1	1	1	1	0	1	1	0	1	1	1	1	1	1	1	1	1	1	0	1	1	1	1	1	1	1	1	1	0	[A/C]	ACTGCCGCCGGAATGGATGGGAACACCRCTACCGGTGGCGGCTACGGTGGTCAGCCAGGGCACGCCGGGACTGGAACGCATGGGCACGCGACGACCGGCGGTGCTTACGATCATCAAGGG[A/C]ACCCCGGAATGACCGGCACCGGAGCACACGGSACCACGGCAACCGGCGGTGCTTACAACCAGCAAGGTCACGCCGGGCTGGCCGGTACCGGCGAGAAGAAGGGTATTATGGACAAGATCA
i_11_20944	11_20944	11_20944	BOPA1_5488-1097	3H	106.1	1	1	1	1	1	0	1	1	0	1	1	1	1	1	1	1	1	1	1	0	1	1	1	1	1	1	1	1	1	0	[T/C]	GTAGCCACAGATGCTGGGCACTAAGATCCCAGTAAAATGGGTCTCTGGTTTGTCCATGCTATTTGTAAAGGAGAACATTCCACATTAGAACAACTTAGTTCAATTATGTTCTGAATATTT[A/G]TAAAACTGCTGGAAATCAAATACTCAGCTCAGATGCCTCGTTGTATGAATAATGAAAGTTGCATGTACATACTAAAAAAAAAAATAGCTGGGCAAGGGCCCTTTGTACTTCATTGGATCT
i_SCRI_RS_153414	SCRI_RS_153414	SCRI_RS_153414-153413	SCRI_RS_153414	3H	107.8	1	1	1	1	1	0	1	1	0	1	1	1	1	1	1	1	1	1	1	0	1	1	1	1	1	1	1	1	1	0	[A/G]	CAAATTACCCTGACTTGAAGCCGCCATCGTCTCCGACGCCATCCAAGCCAGGGAGGTAGA[A/G]GAAGCAATGATGGATATATAGGGCAATAGGACACCGAAGACTTAACRAAGTCAGAGTCAG
i_11_20650	11_20650	11_20650	BOPA1_3965-353	3H	109.5	1	1	1	1	1	0	1	1	0	1	1	1	1	1	1	1	1	1	1	0	1	1	1	1	1	1	1	1	1	0	[A/G]	CAGAATGGTGGCACAGACACTACCTTGTCAGGCTGGAAGGACCTTCCCATGGAGCTTCTTCTGAGGATCATATCAGTAGCTGGTGATGACAGGATGGTCATTGTAGCCTGCGGTGTTTGC[A/G]CCGGGTGGCGTGATGCACTAGGTTGGGGAGCCACAAGCCTCTCCTTCTCGTGGTGCCAGGACCACATGAATGAGTTGGTGATATCACTCGCCCACAAATTTCCAAAGCTTCAAGTCCTTT
i_12_31238	12_31238	12_31238	BOPA2_12_31238	3H	109.8	1	1	1	1	1	0	1	1	0	1	1	1	1	1	1	1	1	1	1	0	1	1	1	1	1	1	1	1	1	0	[A/G]	AGCCAAGATGTTCACAATTTCTCGTGCAAGGCATTGTCTTTCCACATTCATTCTATCTGG[A/G]CTTTCCCTTGGAAGTGTTGCGTCCAGTGAATCGAAAAGGGCGGAGTAGTAGTCATAGACC
i_12_30972	12_30972	12_30972	BOPA2_12_30972	3H	115.9	1	1	1	1	1	0	1	1	1	1	1	1	1	1	1	1	1	1	1	0	1	1	1	1	1	1	1	1	1	0	[A/C]	GCGTGTGCCCGGATTTGAAACCCGGGAAAATTGTTGCCTGTTTCAGGTGGTTGGCAAGGC[A/C]GTGATGCTGGACGAGATCATAAACTACGTGCAATCGCTGCAACGGCAAGTCGAGGTACAC
i_SCRI_RS_146012	SCRI_RS_146012	SCRI_RS_146012-146011	SCRI_RS_146012	3H	116.4	1	1	1	1	1	0	1	1	1	1	1	1	1	1	1	1	1	1	1	0	1	1	1	1	1	1	1	1	1	0	[A/T]	CAAATCTTTTCAAGGACCTTCTAGGCTAGAATATACCGCAGAGTTTCAGTGTGCACAAGT[A/T]GGGCAAAATGAGTCTGCCCCCAAGAGGGTCTTGTCGGTGAACGGCTGCTTGATCAGCACA
i_11_20612	11_20612	11_20612	BOPA1_3718-1026	3H	117	1	1	1	1	1	0	1	1	1	1	1	1	1	1	1	1	1	1	1	0	1	1	1	1	1	1	1	1	1	0	[A/C]	CCTGGGCAAATGGTACCTGTTTCATCTCCTGAGAGTCGACTACAGTCTCCAGGAGCTCAACAATACTATGGAACTTCTCGACAAGGTGAAGGCAGTGCAGGAAATCAGGGAATGCAATCA[A/C]CCTACAGATCCAGTTCATTTCCTGTACCTCAGTATGCACTGCAGAGAGAGAATGTATTTCCTGAGAGACCTGATCAACCGGAATGCATATACTACATAAAGACTGGAGACTGTAAATTTG
i_SCRI_RS_237846	SCRI_RS_237846	SCRI_RS_237846-237845	SCRI_RS_237846	3H	117	1	1	1	1	1	0	1	1	1	1	1	1	1	1	1	1	1	1	1	0	1	1	1	1	1	1	1	1	1	0	[T/C]	CGGCGCCGCCCGGCGCCACCGCCACTACAGCTAGCGCGGCCGCGCGCGTCACCAAGCGGG[A/G]GCGTGAATCTGGACGGTGGGTCGTGCCGTCGTCACGAGCCCTTGTCTCTTGCTCCCAAAT
i_SCRI_RS_167755	SCRI_RS_167755	SCRI_RS_167755-167754	SCRI_RS_167755	3H	118.2	1	1	1	1	1	0	1	1	1	1	1	1	1	1	1	1	1	1	1	0	1	1	1	1	1	1	1	1	1	0	[T/C]	TGGTGGCAACAGTGGTGGTGGTGGTGGTGGCGGTGGCTATGGAGGAGGTGGTTATGGTGG[T/C]AACAGTGGTGACGGTGGCGGTTATGCCCCCTCTGCGGGCACTGATGCCTTCTCTGGAGGC
i_SCRI_RS_13871	SCRI_RS_13871	SCRI_RS_13871-13870	SCRI_RS_13871	3H	120.7	1	1	1	1	1	0	1	1	1	1	1	1	1	1	1	1	1	1	1	0	1	1	1	1	1	1	1	1	1	0	[A/C]	CAATCAGGACGCCTCTGGTCCTTCGTTCAGTGAAATGCTCAAGAGCACAAAGAAGCCTCC[A/C]CTGCAGTATGACGCCTCAGAATCCGCTGACGGCGGCCCTGGTGGAAAGGGCACCAAGAAG
i_SCRI_RS_189161	SCRI_RS_189161	SCRI_RS_189161-189160	SCRI_RS_189161	3H	120.7	1	1	1	1	1	0	1	1	1	1	1	1	1	1	1	1	1	1	1	0	1	1	1	1	1	1	1	1	1	0	[T/G]	AGGAGCAAATGCTACTTACACAGATTCGAAGGGAGCAATTGCAGCAGGAACAAATGATGG[T/G]TCGTAACAATCTGGAATTTCCTGGACAATTTGCAGGGCAGGTGTTTGATTCATTGCACCA
i_11_20409	11_20409	11_20409	BOPA1_2754-1027	3H	122	1	1	1	1	1	0	1	1	1	1	1	1	1	1	1	1	1	1	1	0	1	1	1	1	1	1	1	1	1	0	[T/G]	GCCGATCTCGTCCCACGGGATGGCRTCCGCAAAAGGCAGGACGATGTCGTCCGCGATGATCACCGGGATGCACCCGAACACCACCGCCTCCACGAGGCGGGGGCTCCATGGCGCCCACCC[A/C]AGCGGGCACAGACAGAAAATGGCGCGCTGCATGTCCTCGTAGTAGGTGGGTGGGTGGTCCGTCGAGATGTCGAACAGAGGGTTGTTCTTGAAGTTCTCCCACACCGATGCACGGGCGCCT
i_SCRI_RS_202428	SCRI_RS_202428	SCRI_RS_202428-202427	SCRI_RS_202428	3H	122.6	1	1	1	1	1	0	1	1	1	1	1	1	1	1	1	1	1	1	1	0	1	1	1	1	1	1	1	1	1	0	[A/C]	CCACGACAGCGAGGCGAAGCTGTGCGTGGAAGCCCTCCACCAGGCCTTCTTCGAGGGCGA[A/C]GGGGATGGCGATGATCGCCTGACGGCGGAATTCGACGASGAGGAGAAYCTGCGGCTTGAG
i_12_31251	12_31251	12_31251	BOPA2_12_31251	3H	123.4	1	1	1	1	1	0	1	1	1	1	1	1	1	1	1	1	1	1	1	0	1	1	1	1	1	1	1	1	1	0	[T/C]	ACCAAGAACAGCATGAGCCGTGACCATTACACAGCCATTCCTAAACTCACCCCAGGCACC[A/G]CTATTTGTATCGTACACGTCAATGAAACGGGAGTTACCAATGGTGAAGCTTGAACGGCCA
i_12_30367	12_30367	12_30367	BOPA2_12_30367	3H	126.1	1	1	1	1	1	0	1	1	1	1	1	1	1	1	1	1	1	1	1	1	1	1	1	1	1	1	1	1	1	0	[A/T]	ACTCAACAGAACGGCGCAACGGTCCGATTTGCACTCTGCCGCCAACACCTGAATTATACA[A/T]GTATACAATTGCTAGTGTCCACAAACACAATACACACATTACACAAAGTCCWCGTGCCAY
i_SCRI_RS_10016	SCRI_RS_10016	SCRI_RS_10016-10015	SCRI_RS_10016	3H	126.7	1	1	1	1	1	0	1	1	1	1	1	1	1	1	1	1	1	1	1	1	1	1	1	1	1	1	1	1	1	0	[A/T]	CCTCCCCAAATCAACAATGACTAAGATCATTAAGGAGATGCTGCCACCTGATGTTCGAGT[A/T]GCAAGAGACACACAAGATCTTCTTGTTGAATGCTGTGTAGAGTTCATCAATCTTCTGTCT
i_SCRI_RS_213950	SCRI_RS_213950	SCRI_RS_213950-213949	SCRI_RS_213950	3H	126.7	1	1	1	1	1	0	1	1	1	1	1	1	1	1	1	1	1	1	1	1	1	1	1	1	1	1	1	1	1	0	[A/G]	ATCCCTGCAATCTTAACTGCAGCTCCATCAGCAACCACATCAGCCGACGCAAGTGCCGCC[A/G]CTGCCCCAACCTCAACCCCAGCTACMTCAACTGCAGCAMCCCCAGCCCCAGCCCCAGCCC
i_SCRI_RS_113112	SCRI_RS_113112	SCRI_RS_113112-113111	SCRI_RS_113112	3H	128.6	1	1	1	1	1	0	1	1	1	1	1	1	1	1	1	1	1	1	1	1	1	1	1	1	1	1	1	1	1	0	[C/G]	CCAGCTTCTGGTACTCAATCAACCCCAGATATTGGTCCACATGTGCAAAGCTCACAGYCG[C/G]CTGCTCATGATTTCTCAAACCCATCTGACTTGGAAGAGAATCCAACAGCTGATGCTGCGT
i_SCRI_RS_231382	SCRI_RS_231382	SCRI_RS_231382-231381	SCRI_RS_231382	3H	128.8	1	1	1	1	1	0	1	1	1	1	1	1	1	1	1	1	1	1	1	1	1	1	1	1	1	1	1	1	1	0	[A/C]	TCGCGCACCTCGACCTGTCGCGCAACGGCCTGACCGGCGACGCGTCGGGCCTCTTCGGCC[T/G]CGGGAAGGAGTTGCAGTACATCGACCTGTCCAGAAACGACTTCGATTTCGACCTATCGGC
i_12_21386	12_21386	12_21386	BOPA2_12_21386	3H	131.3	1	1	1	1	1	0	1	1	1	1	1	1	1	1	1	1	1	1	1	1	1	1	1	1	1	1	1	1	1	0	[A/C]	GTGATGTCAAGACCATTATTTTTGCTAGTTTTTACATAGTACAGTAGCAAGGGAAACTTC[A/C]AATATGCAGCAGCTTCACCCAAGTGGGTTCTTCAGCGAATATATTTAGCCCAGGAATAGT
i_SCRI_RS_183550	SCRI_RS_183550	SCRI_RS_183550-183549	SCRI_RS_183550	3H	131.6	1	1	1	1	1	0	1	1	1	1	1	1	1	1	1	1	1	1	1	1	1	1	1	1	1	1	1	1	1	0	[A/G]	TGGAAAGTAGGTGACTTGATTGACTGGTGGTACACTGATTGTTTCTGGACTGGGAAAATT[A/G]TTGAGTTGTTGGACGATGACAAAGTTAAGATAATTTGTCCTGAAATACCATTAGGTGAAG
i_SCRI_RS_169325	SCRI_RS_169325	SCRI_RS_169325-169324	SCRI_RS_169325	3H	131.7	1	1	1	1	0	0	1	1	1	1	1	1	1	1	1	1	1	1	1	1	1	1	1	1	1	1	1	1	1	0	[T/C]	ACGGGTGGCGGCGGTGGTGGAGGGCAAGCTAGTGGTTATCATGGGTCTAGTGCATATGGG[A/G]CTGGTAGTGGCACTGGTTCTGGCTCAGCTACTGCTAATAACAATAGGTATGGACAAGATA
i_SCRI_RS_175220	SCRI_RS_175220	SCRI_RS_175220-175219	SCRI_RS_175220	3H	131.7	1	1	1	1	0	0	1	1	1	1	1	1	1	1	1	1	1	1	1	1	1	1	1	1	1	1	1	1	1	0	[T/C]	GTTATTCTCCAGTTGCAGAGGCATGGAGGTTCGCTAATGAACATGTCTGGTCCAAACGCT[A/G]TGAATGGTGCTGTTTCGGCTGATAAATCTTCAGACAAAAACATGGGCTGGGGAGATCTCA
i_SCRI_RS_167698	SCRI_RS_167698	SCRI_RS_167698-167697	SCRI_RS_167698	3H	132	1	1	1	1	0	0	1	1	1	1	1	1	1	1	1	1	1	1	1	1	1	1	1	1	1	1	1	1	1	0	[C/G]	TTACTAGGGCCGGCTAGACATTTTTGTTGTCGATCGGTGATAATAAATCTGTATCTCTAG[C/G]TAGTAGTACTATTGGATGCTCAGTCCCCTTGATCTTGTTAAGTCTACATTTTCGTGCAAG
i_11_21272	11_21272	11_21272	BOPA1_7818-967	3H	135.3	1	1	1	1	0	0	1	1	1	1	1	1	1	1	1	1	1	1	1	1	1	1	1	1	1	1	1	1	1	0	[C/G]	AACATATTATTGACTCGATCAGTACTCTCTTGTACAACATGACAGTCTAACGACCCCACGGGCTATGGCCACCGGGGTCCAAATTTCCAAACACACAAGCCAGCAGATCTGAAACCAGGA[C/G]ACGCCTTTGCTCAACCCATAGTGATGTGAAGCATGACAGGGTTGGAGCTAATCCAAGCCTTTTTTTTGTTTACAATCTAATCATGTACACAGGGCAGCCGAGGTCACGGCTTCCCGAGGA
i_SCRI_RS_184593	SCRI_RS_184593	SCRI_RS_184593-184592	SCRI_RS_184593	3H	135.3	1	1	1	1	0	0	1	1	1	1	1	1	1	1	1	1	1	1	1	1	1	1	1	1	1	1	1	1	1	0	[T/C]	ATCCATCCATCCCGCCACCTCACCGCGGCGCCGGCTGCCCCGGCCAGCTCCGCCCCCGGG[A/G]TACTCGAGCTGGAGGTGGGTGGAGACATAAACGCAGCCGCCCGGCCGGCTTGCTCAACCC
i_SCRI_RS_135155	SCRI_RS_135155	SCRI_RS_135155-135154	SCRI_RS_135155	3H	135.5	1	1	1	1	0	0	1	1	1	1	1	1	1	1	1	1	1	1	1	1	1	1	1	1	1	1	1	1	1	0	[A/G]	CGGATCTCGCGGGGCAAGCGCGTCCACACCGTGAGGTATACTTCGCTTCTTCCCGCCCAG[T/C]TTCGTATACTACCCAGTAGTAGATCAGCTGCGTGTGCGTCTTTAGCGCCAGCTGCTGGTG
i_SCRI_RS_135156	SCRI_RS_135156	SCRI_RS_135156-135155	SCRI_RS_135156	3H	135.5	1	1	1	1	0	0	1	1	1	1	1	1	1	1	1	1	1	1	1	1	1	1	1	1	1	1	1	1	1	0	[A/G]	TTTGTTTTGATTTTTCTTCCTTACGCAATGACATGAAGCTCTCATTGTATCTACCCACTT[A/G]TGCTGAATTGTATTGTCATGAAACTTTTAGTTGTAGCCACTTATGTTGTCAGTTCCCTTG
i_SCRI_RS_144313	SCRI_RS_144313	SCRI_RS_144313-144312	SCRI_RS_144313	3H	135.5	1	1	1	1	0	0	1	1	1	1	1	1	1	1	1	1	1	1	1	1	1	1	1	1	1	1	1	1	1	0	[T/C]	TGTAGATTATGTCAAAGGGATGATCTAGACTCAAGCTTCCATTAGTAATAGTCTGATCTA[T/C]CTCCTCGTCTATAGGGTTAGTTGTTATATCTAAGTATATTTGTAGAAGATTAAGCAAGGT
i_SCRI_RS_182610	SCRI_RS_182610	SCRI_RS_182610-182609	SCRI_RS_182610	3H	135.5	1	1	1	1	0	0	1	1	1	1	1	1	1	1	1	1	1	1	1	1	1	1	1	1	1	1	1	1	1	0	[T/G]	GGTTATTTAATGTCCTACATAAATGTCCAGGTGCTACTACCATGA[A/C]CTGATGCAATGATGGTCGGTATGTGTGCATCTTAAGTGCAAATAGTTGGTGATTCACTGA
i_SCRI_RS_187742	SCRI_RS_187742	SCRI_RS_187742-187741	SCRI_RS_187742	3H	135.5	1	1	1	1	0	0	1	1	1	1	1	1	1	1	1	1	1	1	1	1	1	1	1	1	1	1	1	1	1	0	[T/C]	GCTACAATGAATCAACAATTGCAAGAGACCTGACTTGTGGCATAGCTGCTACCTGTCATG[T/C]ACTTTGGGATGGATAATCTTCAAATCTTGCTTTTGGACAGACCGTTATCGCTTCAATTGA
i_SCRI_RS_189710	SCRI_RS_189710	SCRI_RS_189710-189709	SCRI_RS_189710	3H	135.6	1	1	1	1	0	0	1	1	1	1	1	1	1	1	1	1	1	1	1	1	1	1	1	1	1	1	1	1	1	0	[A/G]	TGCTTCCAAGCTCATGCTTGCAGTGGCGCTGGTCCTTGTTGCCCTCGCAGCATTTCCAGC[A/G]GTGCACTCCATCGGCGTCTGCAACGGCGTGCTCGGCAACAMCCTGCCGGCGCCGAGCGAC
i_SCRI_RS_208722	SCRI_RS_208722	SCRI_RS_208722-208721	SCRI_RS_208722	3H	137.6	1	1	1	1	0	0	1	1	1	1	1	1	1	1	1	1	1	1	1	1	1	1	1	1	1	1	1	1	1	0	[T/C]	GCACGAGGCGTCCGGATTCGCTATCACCGCCGCTACCACCTGGTAGTACCATTA[T/C]CCATGGACATTAGCTAGCTAGCTAGGGGTTTCACATCAAAATTTCATTTTTTCTTCTTCT
i_12_31500	12_31500	12_31500	BOPA2_12_31500	3H	137.9	1	1	1	1	0	0	1	1	1	1	1	1	1	1	1	1	1	1	1	1	1	1	1	1	1	1	1	1	1	0	[G/C]	GGTGCTGAGGTGGGAAATTTCTCTATTGCCACCCTGACTTAGCATAACATGGGCATATAT[C/G]TAGTGCCAGATCAACAGGGGGTGCAAAAATGAAGCAATGAATTATTTGACGATGGAGGAT
i_SCRI_RS_205663	SCRI_RS_205663	SCRI_RS_205663-205662	SCRI_RS_205663	3H	138.2	1	1	1	1	0	0	1	1	1	1	1	1	1	1	1	1	1	1	1	1	1	1	1	1	1	1	1	1	1	0	[T/G]	AGGAGATAGTAGAGCAGCCATGTCTCATGGGAAGCCATGAGGGGAGAACAACGAAGAGGG[T/G]CCTCCTTGCCCTGATCTGCTCCCTCCGYCGTCGCCGCCGCCGCCGTCGCCGTGGTTCATC
i_12_20421	12_20421	12_20421	BOPA2_12_20421	3H	138.7	1	1	1	1	0	0	1	1	1	1	1	1	1	1	1	1	1	1	1	1	1	1	1	1	1	1	1	1	1	0	[A/G]	ATGTGATTCTCTCCCGCTTCAGTGGCCTGGTACTATCAGCATTTGTGTAGTAATGATGTC[A/G]TTAGCTTTGATGCGTGCAGTGGTAGCTTGTATGTACCCTTCACATGGGCCGTTCGTTGCT
i_SCRI_RS_157113	SCRI_RS_157113	SCRI_RS_157113-157112	SCRI_RS_157113	3H	139.2	1	1	1	1	0	0	1	1	1	1	1	1	1	1	1	1	1	1	1	1	1	1	1	1	1	1	1	1	1	0	[A/G]	TCGGCCGCCACCACCTGCCCCTCTTCGTCCACAAACGCCGCACAAACCGCCTCGCCTTCG[T/C]TGCCGTACTTCCTACCGGAGCTGATCCCGTTCATCGCGAGCCGCCTGACGACCCTCCAGG
i_12_30921	12_30921	12_30921	BOPA2_12_30921	3H	139.3	1	1	1	1	0	0	1	1	1	1	1	1	1	1	1	1	1	1	1	1	1	1	1	1	1	1	1	1	1	0	[A/G]	GGCCTCATCTCCAGTACTCAATAATTCTCTGGTGAAGCATGGACCAAGATTTTCCTCAGC[A/G]AACAACAATGCAGAGACCATTGTAGGTACTGTTGTAATGGCAAAGAACCCGTGCCTTCAT
i_SCRI_RS_151868	SCRI_RS_151868	SCRI_RS_151868-151867	SCRI_RS_151868	3H	139.3	1	1	1	1	0	0	1	1	1	1	1	1	1	1	1	1	1	1	1	1	1	1	1	1	1	1	1	1	1	0	[A/C]	ACAGCTACCGCGCCAAGTAACCCAATCTGACATCGTTGATTTCTTTCTGAAGAACATGGT[A/C]AATGAGAAACTGGGTCCGATAAGCAATGCTCATGTTGTTCATGCCGATATGAGCGAGTAT
i_11_11436	11_11436	11_11436	BOPA1_ConsensusGBS0038-2	3H	139.6	1	1	1	1	0	0	1	1	1	1	1	1	1	1	1	1	1	1	1	1	1	1	1	1	1	1	1	1	1	0	[C/G]	GGCAGTGAGAGTGATATAAACACCTGGTTCGTCTTGCTCTACCCATTCGGCCTCGTGTTGGGATTCTGCATCGGACGGTATACTTCCATTACTGGTCATTTCTGGATGGCCTGCCTTGTT[C/G]CTAACAGAACTTAATCCATTAGGAACAAGCAATCCGTTAGAACCATCTGAAATTTGTTCTTGTTCCCCTGAACTTCCTGGGCTGCCCAAACTTTCAGTAACTATGGCTGATATGTCACTC
i_SCRI_RS_201075	SCRI_RS_201075	SCRI_RS_201075-201074	SCRI_RS_201075	3H	139.6	1	1	1	1	0	0	1	1	1	1	1	1	1	1	1	1	1	1	1	1	1	1	1	1	1	1	1	1	1	0	[T/C]	TGTCCATTTTTTTCCTAACAGCAAGAATCTCTTTCATGGGCCAATGTAAATGCTAGTTAC[A/G]ATTAGCGAAAACCTTGACTGACAAGAGAGCCTTCACACACTCACTGTATGAGGCCTCAAT
i_11_10646	11_10646	11_10646	BOPA1_4403-885	3H	142.1	1	1	1	1	0	0	1	1	1	1	1	1	1	1	1	1	1	1	1	1	1	1	1	1	1	1	1	1	1	0	[A/G]	CTGCAGCGTTCCCCACAGCACCGTTATCTACAGAGGCAGATGGATCACCYGATCACTGGAKGACCAACCTCGAGTGACTCTGGAGGACCAACCTCAAGTGATTCTGGTGCTTCAGGCGGC[A/G]CTTCAGGTGTTTTCCCACGGCCCAACCTCTSCAGGAGCTTGAGGTGCTTCTCTGCAGCCGCCTTGTCAGCAGCCTCCCGCTTCTGAGCCCTTCTTGCCCGCCGTCCTGCGACATCCTTGG
i_SCRI_RS_164726	SCRI_RS_164726	SCRI_RS_164726-164725	SCRI_RS_164726	3H	142.1	1	1	1	1	0	0	1	1	1	1	1	1	1	1	1	1	1	1	1	1	1	1	1	1	1	1	1	1	1	0	[A/G]	GTCTGCGTTGCCATCCCTCGGGTGTTTCCCTCGCTACGCTGCCTCGCCCGCGCCGTTCTC[T/C]TCCAGCCCCACACTCCACCTCATCGCCTTGCCCGACCTTCTTCCCCGACGCTGGAGAGCT
i_SCRI_RS_224468	SCRI_RS_224468	SCRI_RS_224468-224467	SCRI_RS_224468	3H	142.1	1	1	1	1	0	0	1	1	1	1	1	1	1	1	1	1	1	1	1	1	1	1	1	1	1	1	1	1	1	0	[A/C]	CCATCAGTAAACCAAGCAGCCACTCACTCTCAGGTTGTTACGGCAGATCATCAAGATCGA[A/C]GCATGGGATCCATCACTGCATCGACGACGGCAAAGCCCATCCTCCGTGTGGYCGCCATCT
i_SCRI_RS_173623	SCRI_RS_173623	SCRI_RS_173623-173622	SCRI_RS_173623	3H	142.2	1	1	1	1	0	0	1	1	1	1	1	1	1	1	1	1	1	1	1	1	1	1	1	1	1	1	1	1	1	0	[A/G]	AATGGGACAACAATCCTCCTAGTCCACACAAGAGAGCGATCAAAGGGCGCGAAATCCCGT[A/G]AGCTCGTCGCCCGGCGCTTGGCACGCCGGTCTCTATCCCTGGGATGCCTTCGCAAGAAAC
i_SCRI_RS_188420	SCRI_RS_188420	SCRI_RS_188420-188419	SCRI_RS_188420	3H	143.9	1	1	1	1	0	0	1	1	1	1	1	1	1	1	1	1	1	1	1	1	1	1	1	1	1	1	1	1	1	0	[A/C]	TTTTTTTTTTTTTTTTTAAAAGAAACACACAACAAATCTTCATTTTACAAWGCAAGCTA[T/G]GTTAATTAGCTTGTGCAGTACAGTAGTAGATATGTACAATCATCAGGTGATYGGGCATCC
i_SCRI_RS_229623	SCRI_RS_229623	SCRI_RS_229623-229622	SCRI_RS_229623	3H	144.1	1	1	1	1	0	0	1	1	1	1	1	1	1	1	1	1	1	1	1	1	1	1	1	1	1	1	1	1	1	0	[A/C]	TGTAAAGAAAGAACAGGAGAAAGAGAAGAAGAGGAGCAACCTCGACCGGGCCACCCTCAC[A/C]ACGCCCCGCCTCCCCTTCCATTCTCGACCCGGTCTCATGTGACAGATTACCCCTACACAA
i_SCRI_RS_216141	SCRI_RS_216141	SCRI_RS_216141-216140	SCRI_RS_216141	3H	144.6	1	1	1	1	0	0	1	1	1	1	1	1	1	1	1	1	1	1	1	1	1	1	1	1	1	1	1	1	1	0	[T/C]	TCGTTCAGAGCACCGTCTACTATTTCGATCCGATAATGCTGATAGTCGATTGACCCCTTT[T/C]GGGAGAGAGATTGGTTTAATAGATGATAGACGCTGGGAGCTTTATAAGTCAAAGCAAGCC
i_11_20605	11_20605	11_20605	BOPA1_3682-556	3H	144.9	1	1	1	1	0	0	1	1	1	1	1	1	1	1	1	1	1	1	1	1	1	1	1	1	1	1	1	1	1	0	[A/C]	TCACCAAGAGCAACGATTGGTCAGGTAAGCATTCCTTCGGAGGAGAATCTCTGCATGCCATCAGTCGCACCCCAAATCCTTATGAGCAAGCCATTTCTATTATTGGGCGAACACTATCAC[A/C]TTTTGATGATGATAACTTGATACCATGCTTTGGATTTGGTGATGTTTCTACATGTGATCATTCCGTCTTCAACTTTTACGAAGAAGACCGTCCTTGTCGTGGTTTTGAGGAGGTTCTTGA
i_11_11410	11_11410	11_11410	BOPA1_ABC36454-pHv2499-01	3H	145.4	1	1	1	1	0	0	1	1	1	1	1	1	1	1	1	1	1	1	1	1	1	1	1	1	1	1	1	1	1	0	[A/G]	GCGGCCCCGGCCGCGCCTCGTATGAGGGGGCCGTCCAGGTACCCCGCATACCATCTCGCTTCACGTTGCTTAAATCACCTGCAGCA[A/G]TGYAGATACCTTATCAGACATGCGAAAACATGTCGATATTCAATCGGAAAACGAGGGAATSGAGAGTTTTGGTACCYCTGGCSGCGAGCACGGCCTGCACGACGAACGCGAGGGAGGCCA
i_SCRI_RS_127719	SCRI_RS_127719	SCRI_RS_127719-127718	SCRI_RS_127719	3H	146.4	1	1	1	1	0	0	1	1	1	1	1	1	1	1	1	0	1	1	1	1	1	1	1	1	1	1	1	1	1	0	[T/C]	AGATAGACAGCTTCTCCTCATGAGGCAGCAGGATGATGAACTTGACGAGCTCAGCGCGAG[T/C]GTCCAGAGGATCGGAGGTGTAGGGCTTACCATACAYGAAGAACTGTCTGGACAGGAAAGG
i_SCRI_RS_128254	SCRI_RS_128254	SCRI_RS_128254-128253	SCRI_RS_128254	3H	147.2	1	1	1	1	0	0	1	1	1	1	1	1	1	1	1	0	1	1	1	1	1	1	1	0	1	1	1	1	1	0	[T/C]	TCCAGAACCATTTGACCGCAAATATGTGGAACCAATAGGATCATGGAAGCGCTTCTCCCA[T/C]GTCTGCACAGCGCCAGTGGAGTCAGAGGATGCCTCCATCGTCACGGGAGCACGGCTAGAA
i_12_30736	12_30736	12_30736	BOPA2_12_30736	3H	148.2	1	1	1	1	1	0	1	1	1	1	1	1	1	1	1	0	1	1	1	1	1	1	1	0	1	1	1	1	1	0	[A/G]	CATATAGATATATACACAGGGACGCGATCAATTAACAGGAACAGAGCAGTATACACACAC[A/G]GGGTCACGATGAATTAACAGTAGCAGAGCAGATGCAGATGCAGATTTGAAGGGAATTGCG
i_SCRI_RS_143594	SCRI_RS_143594	SCRI_RS_143594-143593	SCRI_RS_143594	3H	148.2	1	1	1	1	1	0	1	1	1	1	1	1	1	1	1	0	1	1	1	1	1	1	1	0	1	1	1	1	1	0	[T/C]	GAACCTGGAGCGCCTCGACCTCGGCCACAACTGCCTCGTCACGCTCGAGGGATTGTCCGC[A/G]TGCACCAATCTAAAATGGCTCTCGGTCATCGAAAACAAGCTTGTCAGCTTGAAAGGTGCC
i_SCRI_RS_154549	SCRI_RS_154549	SCRI_RS_154549-154548	SCRI_RS_154549	3H	148.4	1	1	1	1	1	0	1	1	1	1	1	1	1	1	1	0	1	1	1	1	1	1	1	0	1	1	1	1	1	0	[A/G]	CTCCTCTAGCCTCCTCGTCTGCAGCAGCAATGGGGAGAGGGTCTTCCTCTACCCGCAGTC[T/C]CAGAAGGTCTCCTCCATCGTCAGCCAGCGGTACAGGACCGCCTACCACTTCCAGCCCCCC
i_SCRI_RS_194527	SCRI_RS_194527	SCRI_RS_194527-194526	SCRI_RS_194527	3H	148.4	1	1	1	1	1	0	1	1	1	1	1	1	1	1	1	0	1	1	1	1	1	1	1	0	1	1	1	1	1	0	[T/C]	TCTTAGATCAGAGCACATGAGTATCATGTACTTTTGCTCTGACTTGTACACCCGGAAGTG[T/C]ACAGCAGTGTGCTCCTCCATGTTGTCAGAGGCCAGGACAACAAGTCCAAATGGCCCTATG
i_SCRI_RS_230717	SCRI_RS_230717	SCRI_RS_230717-230716	SCRI_RS_230717	3H	148.7	1	1	1	1	1	0	1	1	1	1	1	1	1	1	1	0	1	1	1	1	1	1	1	0	1	1	1	1	1	0	[T/G]	GGTTTCAATATAATTGCAGCCCACACTGATAGTCCATGCCTCAAGCTGAAACCGAGATCT[T/G]CTTCCTTCAAATCTGGCCATCAAATGGTAGGTGTACAGACGTATGGAGGYGGGTTGTGGC
i_SCRI_RS_178836	SCRI_RS_178836	SCRI_RS_178836-178835	SCRI_RS_178836	3H	154.9	1	1	1	0	1	0	0	0	1	1	1	1	1	1	1	0	1	1	1	1	1	1	1	0	1	1	1	1	1	0	[T/C]	GCAGCTCAGRAATGAGTTCCAGAAGAATCCTCTGCTTGAGTCGTCCACGCCCTCTGAGCC[T/C]AACCAACTGCTYGAGTCATCTTCGCCCTCGGAGCCCAGCCTTGTTCCTGCTTAGTGATGG
i_SCRI_RS_184261	SCRI_RS_184261	SCRI_RS_184261-184260	SCRI_RS_184261	3H	154.9	1	1	1	0	1	0	0	0	1	1	1	1	1	1	1	0	1	1	1	1	1	1	1	0	1	1	1	1	1	0	[A/C]	ACTGTATGAATTGTCTATCACTAACTCGGTTCACTTGAATGAAGAAGATGCTGTTTTAGT[T/G]CAAGCCATCTTGTCAATAAAAGAAATAGTGAAAATAGATGCAGCGTCTCATGAAAAGGTG
i_SCRI_RS_237738	SCRI_RS_237738	SCRI_RS_237738-237737	SCRI_RS_237738	3H	154.9	1	1	1	0	1	0	0	0	1	1	1	1	1	1	1	0	1	1	1	1	1	1	1	0	1	1	1	1	1	0	[A/G]	CGTGAAGCTATCGAAGCTCTTGAAGCTAATGTTGACGTGGTGGGAAAAAAGAACCTGGAC[A/G]AAGCTATCATGTGGTACAATAAATTTCTTGGTTTTCGAGTTATTGCAGGGGAAGGGGTTA
i_SCRI_RS_160338	SCRI_RS_160338	SCRI_RS_160338-160337	SCRI_RS_160338	3H	154.9	1	1	1	0	1	0	0	0	1	1	1	1	1	?	1	0	1	1	1	1	1	1	1	0	1	1	1	1	1	0	[C/G]	TTAGATCCATCGGATAGTGATGGCTTGAGTGTTCTATATGCCTTCTCGTCTGAGGTTTCA[C/G]CCAAATCACGCTTGCTAGTATGTGTAGACYTGTTTGTCGAGAATGTCACAACAGAACAAT
i_SCRI_RS_150051	SCRI_RS_150051	SCRI_RS_150051-150050	SCRI_RS_150051	4H	0	1	1	1	1	0	1	1	0	1	1	1	1	1	1	1	1	0	0	1	1	1	1	1	1	0	1	1	1	1	0	[T/G]	GCACGCTGCAGCCGCACTCCGACGACCTTTCCTCCGTCGCACTCGCGCCGCGATAGCCCG[A/C]CCGACATTAATACAAGTTGACCTTTTTTTCTTCTTCTTCTTTTCACATCTACTGCTTGTA
i_12_30764	12_30764	12_30764	BOPA2_12_30764	4H	0.3	1	1	1	1	0	1	1	0	1	1	1	1	1	1	1	1	0	0	1	1	1	1	1	1	0	1	1	1	1	0	[A/G]	AAGGTCGTCGTCCCCTTGCCCCCCGCAAGCCGCCTCCAGGACGCCGTGCTCTACCTCGAC[A/G]TCGTCCACGCCAACGCCCCCGAGGGCGTSAAGCCCCTCGTCGGCTCCGCCCGCCTCCCGC
i_SCRI_RS_185058	SCRI_RS_185058	SCRI_RS_185058-185057	SCRI_RS_185058	4H	0.4	1	1	1	1	0	1	1	0	1	1	1	1	1	1	1	1	0	0	1	1	1	1	1	1	0	1	1	1	1	0	[A/G]	ACATCACGACTAGCACCTAAAAAAGCAATTGGTTTGTTACTCGTCGGCGAGCTGGCCGCA[A/G]TCCTCGATGACGACGGGCTGAGCGGTGGCGCCGCCGGACGAGCCGACGGCCTCCATCTTC
i_SCRI_RS_32890	SCRI_RS_32890	SCRI_RS_32890-32889	SCRI_RS_32890	4H	0.6	1	1	1	1	0	1	1	0	1	1	1	1	1	1	1	1	0	0	1	1	1	1	1	1	0	1	1	1	1	0	[A/G]	GAAGATGGAGGCCGTCGGCTCGTCCGGCGGCGCCACCGCTCAGCCCGTCGTCATCGAGGA[T/C]TGCGGCCAGCTCGCCGACGAGTAACAAACCAATTGCTTTTTTAGGTGCTAGTCGTGATGT
i_SCRI_RS_163112	SCRI_RS_163112	SCRI_RS_163112-163111	SCRI_RS_163112	4H	0.8	1	1	1	1	0	1	1	0	1	1	1	1	1	1	1	1	0	0	1	1	1	1	1	1	0	1	1	1	1	0	[T/G]	CCTCGACAAGCTCGGCAAGGTCGAAAGGGCCCGCACCAGGTGCTACGCCATGGCGCCCGC[A/C]CGCTGTATGTCCCTCAACCTCGCCGTCAGATACGCCGACGTCATCAACTCAGTTGTGCTA
i_SCRI_RS_170785	SCRI_RS_170785	SCRI_RS_170785-170784	SCRI_RS_170785	4H	0.8	1	1	1	1	0	1	1	0	1	1	1	1	1	1	1	1	0	0	1	1	1	1	1	1	0	1	1	1	1	0	[T/C]	ACAGCATCCTCCTCCTCCGCGGCCACGGCCACCACCTCCTCCGGACCCCGCACCACCACA[A/G]CAACAACCACCGGCACCGGCACCGCATCATCCTCCTCTCACTCAAGCCGCTCCAGCCTCG
i_12_31324	12_31324	12_31324	BOPA2_12_31324	4H	1.1	1	1	1	1	0	1	1	0	1	1	1	1	1	1	1	1	0	0	1	1	1	1	1	1	0	1	1	1	1	0	[A/G]	GGTTTAATTTGTTTGTTTTGTGTAATGTAGGTGCCATCGACTCAGTTGTACATAGGCAGG[A/G]ATGTTGATGGCTGCTGCTGCTTCTGTTTGTAAATTAAAGTGGTTTCAGGTTGTTTTTCAC
i_SCRI_RS_149873	SCRI_RS_149873	SCRI_RS_149873-149872	SCRI_RS_149873	4H	1.1	1	1	1	1	0	1	1	0	1	1	1	1	1	1	1	1	0	0	1	1	1	1	1	1	0	1	1	1	1	0	[T/C]	ATCATCTCCAAGAAGCGCGTGGAGAGTGGAACGGGGAGGGTAATGACCCCACAGAAGTGC[A/G]TGATGAGTGGCACAGTGACGATCATTTTCCAGAAATAAATGAAGTGTGGCAYGACGACGA
i_SCRI_RS_173731	SCRI_RS_173731	SCRI_RS_173731-173730	SCRI_RS_173731	4H	1.1	1	1	1	1	0	1	1	0	1	1	1	1	1	1	1	1	0	0	1	1	1	1	1	1	0	1	1	1	1	0	[G/C]	TACTGTTGTGGGGGAGAACTAAACAACAACAATTATTTAGGAACAAAGGGAGTATGATAT[C/G]ATGATTCCTCAACATTACATTGCACGAGTAGAGTAGAGATGATGCATTCATCTCAACATT
i_SCRI_RS_176074	SCRI_RS_176074	SCRI_RS_176074-176073	SCRI_RS_176074	4H	1.1	1	1	1	1	0	1	1	0	1	1	1	1	1	1	1	1	0	0	1	1	1	1	1	1	0	1	1	1	1	0	[T/C]	GTGTTGTATCCTTGGTGTCGTTGTAATGGATCCGAAGAAAAGTTGAAGCTCTCCTCTCCT[T/C]TCCTATATGTTCTTGTGTTGATATCTGTGTTAGTTTTGGTTCCGATGACAGCGCTTCTAT
i_SCRI_RS_13428	SCRI_RS_13428	SCRI_RS_13428-13427	SCRI_RS_13428	4H	1.3	1	1	1	1	0	1	1	0	1	1	1	1	1	1	1	1	0	0	1	1	1	1	1	1	0	1	1	1	1	0	[A/G]	GAGTACATATAATACACAAGACATTCTTGTTGTCCCAGGCCTTTGTTATGGTTCTCGTTG[A/G]GGAGCCACATGTGTGCCATTTTTGTCCCGCGATAGGTTGATATTTGAGCTATATATTGAA
i_SCRI_RS_154517	SCRI_RS_154517	SCRI_RS_154517-154516	SCRI_RS_154517	4H	2.9	1	1	1	1	0	1	1	0	1	1	1	1	1	1	1	1	0	0	1	1	1	1	1	1	0	1	1	1	1	0	[A/G]	GGATCCTGATGTTCTTGGAATGAAGAAACATAAACTTCTCAGGGAAGACATACTTCCTTC[A/G]ATGGCGACCAACCGCAAAGTCCAGCGGTTGCTGAACGAGTTCATGGACCTGCTGTCAGAG
i_SCRI_RS_119628	SCRI_RS_119628	SCRI_RS_119628-119627	SCRI_RS_119628	4H	17.8	1	1	1	1	1	1	1	0	1	1	1	1	1	1	1	1	0	1	1	1	1	1	1	1	1	1	1	1	1	0	[T/C]	GTTCTCGCAACCACAACCCTGGCAACACTCCAAGAAGTCCAGCAGCACCTTTCTCTACAG[T/C]AAGCCCGTCTCGCTTCGCAGGTACCGGGCATCAAGGACACCACCCCTCGGCATCATTACC
i_SCRI_RS_154178	SCRI_RS_154178	SCRI_RS_154178-154177	SCRI_RS_154178	4H	18.5	1	1	1	1	1	1	1	0	1	1	1	1	1	1	1	1	0	1	1	1	1	1	1	1	1	1	1	1	1	0	[T/C]	ATCTTTAGAACACGATCCAAGATCATTTCCTTCATCAGGAAGTTCCTTGATGAACGCAAC[T/C]TTTTGGAGGTTGAGACTCCAATGATGAACTTGATTCCTGGGGGAGCATCTGCAAAACCTT
i_SCRI_RS_12719	SCRI_RS_12719	SCRI_RS_12719-12718	SCRI_RS_12719	4H	19.9	1	1	1	1	1	1	1	0	1	1	1	1	1	1	1	1	1	1	1	1	1	1	1	1	1	1	1	1	1	0	[A/C]	AGTTGAGGAAAGCGCTAATGAATTGCTCCCCGAGAATCCCATTGTACATAATCCTCTGGC[T/G]GTCACTAATTTCACACCATGCAGTGAGATTATTGAAGAGGAGAGTGAACAGAACACATCT
i_SCRI_RS_134182	SCRI_RS_134182	SCRI_RS_134182-134181	SCRI_RS_134182	4H	19.9	1	1	1	1	1	1	1	0	1	1	1	1	1	1	1	1	1	1	1	1	1	1	1	1	1	1	1	1	1	0	[T/C]	ACGGGGAGGAAGGTGCTCTCGGAAGTGATTTTCCTAGAAACATGACCGCTTCTACCATAA[T/C]GACGACAAAATCCATGACATTAAGGAGCACAATAAAGGTGCATGAAGAAGAGACCCTGAA
i_SCRI_RS_162743	SCRI_RS_162743	SCRI_RS_162743-162742	SCRI_RS_162743	4H	20.9	1	1	1	1	1	1	1	0	1	1	1	1	1	1	1	1	1	1	1	1	1	1	1	1	1	1	1	1	1	0	[T/G]	GAGTTCTCGGAGGACCTTAGGTGGGAGCAGCGACAAAAGGGCCATTAGATGCAGGTCAGT[T/G]GGAAGTWTATACAAGGGTATTGGTGTATAGGTGAGTATATACCATTTGATGATTTCTACC
i_SCRI_RS_127657	SCRI_RS_127657	SCRI_RS_127657-127656	SCRI_RS_127657	4H	21.2	1	1	1	1	1	1	1	0	1	1	1	1	1	1	1	1	1	1	1	1	1	1	1	1	1	1	1	1	1	0	[T/C]	AGCAAGTTCTAATAGGAGGACAGAACGAACAGAGAGGGCAAAYGCTGAAGACTTCGATTC[A/G]GAAGAAGATGAGCTACTGAGGGAAGAAAATGAACAGGAGGATGAAATCTTTGATCAAGTT
i_SCRI_RS_98443	SCRI_RS_98443	SCRI_RS_98443-98442	SCRI_RS_98443	4H	22.2	1	1	1	1	1	1	1	0	1	1	1	1	1	1	1	1	1	1	1	1	1	1	1	1	1	1	1	1	1	0	[T/C]	TACAATCGATTTTGAGCCATTCAAGCCCATCAATGCGTCCTTGTACCTTTKTGACAACAA[A/G]TTCCACACTGAAGCCTTGAGTGAGCTCCTGGAATCCGATGACAAGTTTGGTTTCATTATC
i_11_20606	11_20606	11_20606	BOPA1_3687-271	4H	25.7	1	1	1	1	1	1	1	0	1	1	1	1	1	1	1	1	1	1	0	1	1	1	1	1	1	1	1	1	1	0	[G/C]	TTCCTCGAAGAAGAAAGATATATTCTCCGCACTCTTAAAGAAGTAGTCGTCCTTCAACTGCCGATGATCCTTGGTGGAGAATACACTGGAGTCAGCGCCGTCGAAGCCCTGGACGAGCTC[C/G]GCCATGCGGTCCCGCATCGCCTGGACCTCCTCCGCGCTTGAGAACGACTCCAGCACCAGGAAGCCGTTGGACTCGAAGAGGCTGAGCTGCTCGGCGGTGAGGCTGCCCGCCGGCGGCATG
i_11_21070	11_21070	11_21070	BOPA1_6208-987	4H	25.8	1	1	1	1	1	1	1	0	1	1	1	1	1	1	1	1	1	1	0	1	1	1	1	1	1	1	1	1	1	0	[A/C]	AAGATAGATACATATGGACAAACTTCACCGTAAACCCCTTGAAATCAATGGGAAAAGAATCACCCATCCAAAATAAAATCAGTACATTACATGTATAATCACTTGTGATCTGAAGAACAA[A/C]GCACATTCGGCGCTCAGCTGACGGGGTCGCGTTCCGGCCCGGGGTTGTAGAGGGGCAGCTCCAGGAGGAATGCCACCTTGAACCAATCAGGCAGGGCTCCATACACGACCGGCGGCAATG
i_SCRI_RS_225074	SCRI_RS_225074	SCRI_RS_225074-225073	SCRI_RS_225074	4H	26.6	1	1	1	1	1	1	1	0	1	1	1	1	1	1	1	1	1	1	0	1	1	1	1	1	1	1	1	1	1	0	[T/C]	GTCTCCAAACAAAAGTTTTGCTCAGAGAGAGGCCCAGTCTGTTTCAATATTTGTCCACAA[T/C]CTGCAAAATCCCAGTACCACTGATTCTGGTTCGAAGTCACAGGGACGTGAAGGCGAACTT
i_SCRI_RS_157832	SCRI_RS_157832	SCRI_RS_157832-157831	SCRI_RS_157832	4H	30	1	1	1	1	1	1	1	0	0	1	1	1	1	1	1	1	1	1	0	1	1	1	0	1	1	1	1	0	1	0	[T/C]	TGCATTATCTCTCTATGTTCATAAGCTCCATATGCCAGAGCGTGCGGTTGCATATTGTGA[T/C]CGTGTTTATGAGGAAGGAGCGCAGCAGCCTTCCAAGTCCAATATTTATTTTAATCTTCTG
i_12_30864	12_30864	12_30864	BOPA2_12_30864	4H	34.3	1	1	1	1	1	1	1	0	0	1	1	1	1	0	1	1	1	1	0	1	1	1	0	1	1	1	1	0	1	0	[T/C]	TGAGACATGGATCTGCCTCATCTGTTCTTCATTCAAATCTGTGTTCTTTAGTGCTTTTCT[A/G]GAGTAAAGCATGCCTGAGAGAGGATTGTTGATTGCATGTCTCATGTAGGAGAAAGCTTTC
i_11_21122	11_21122	11_21122	BOPA1_6589-1211	4H	35.9	1	1	1	1	1	1	1	0	0	1	1	1	1	0	1	1	1	1	0	1	1	1	0	1	1	1	1	0	1	0	[T/C]	GCAGGCACTTCCAATCAACGATACAATCAACCAACCAATGGGGCTGAACACAAGTTTTTTTTTTCTCTCTCACATAGGCGAGGCTCAGTTCTTGAGCTCCGGGAGCAGCAGCCCACCGGC[A/G]TGCATCTGCTTGTACATCCACTGCCAGTTCTCCGGCCTCACCTCCCCGCCGAGGGCCCTGGTCACCGACCCGCCACTGCACGCACCGACCTTGCAGCACTCCTCCAGGGGGAGCCCTTTC
i_SCRI_RS_209362	SCRI_RS_209362	SCRI_RS_209362-209361	SCRI_RS_209362	4H	35.9	1	1	1	1	1	1	1	0	0	1	1	1	1	0	1	1	1	1	0	1	1	1	0	1	1	1	1	0	1	0	[T/C]	TACGGGCAGCAAAGGATCTACSTCATGATGCGTCATGCTATGATGTAAATAGAGCGAAGC[A/G]TGTGCAGTGGTGGCTCTAGTTACTGATATAATTTTGTCTTGGAAAGCAACGGCCATTGTA
i_SCRI_RS_6956	SCRI_RS_6956	SCRI_RS_6956-6955	SCRI_RS_6956	4H	40	1	1	1	1	1	1	0	0	0	1	1	1	1	0	1	1	1	1	0	1	1	1	0	1	1	1	1	0	1	0	[A/G]	AAGACGTTTGATCTGACGAGCTTCCAGCATCTTTGATCCCTCCCATCACAGATCACATGG[T/C]TACTGTAAGTCGTTGTTTGCGACAAGAAGATGTTGGGACAAGTTTTGGTCGGTTTTTAGG
i_SCRI_RS_145412	SCRI_RS_145412	SCRI_RS_145412-145411	SCRI_RS_145412	4H	40	1	1	1	1	1	1	0	1	0	1	1	1	1	0	1	1	1	1	0	1	1	1	0	1	1	1	1	0	1	0	[T/C]	TCGTCGTCCTACGCCGCCGACGTCGAGGCCATCAAGGCCAAGATCATCTCCCACCCCCAC[T/C]ACTCCTCCCTCCTCGCCGCCTACCTCGACTGCCAGAAGGTGGGGGCGCCGCCGGAGGTGT
i_SCRI_RS_75805	SCRI_RS_75805	SCRI_RS_75805-75804	SCRI_RS_75805	4H	41.9	1	1	1	1	1	1	0	1	0	1	1	1	1	0	1	1	1	1	0	1	1	1	0	1	1	1	1	0	1	0	[T/G]	CCAGGATCGTTTCTGCATTCATCTCAACATGAGCGTCTCACTTTCGGTCAATGACCTACT[T/G]GCTTGCTGTGGKTTTCTGTGTGGTAGCGGTTGTAATGGAGGATATCCTATCAGCGCATGG
i_SCRI_RS_183399	SCRI_RS_183399	SCRI_RS_183399-183398	SCRI_RS_183399	4H	42.1	1	1	1	1	1	1	0	1	0	1	1	1	1	0	1	1	1	0	0	1	1	1	0	1	1	1	1	0	1	0	[A/C]	CTTTATTTGACWGGAAAATAGCTAATTCCAACTACATCAGAGGAAAGGCGCTGCCCAAAC[T/G]TCAAATTGCAAAGGCCCTACCCGCAATGTTCTTTGTCGAGGGCATACCGGCATTAACATC
i_11_20012	11_20012	11_20012	BOPA1_10255-529	4H	43.3	1	1	1	1	1	1	0	1	0	1	1	1	1	0	1	1	1	0	0	1	1	1	0	1	1	1	1	0	1	0	[T/C]	CCAAGGAGCTCGTGGAGAAGGCGCCGGCCGTGCTCAAGGCCGGGGTGCCCAAGGAGGAGGCCGAGAGCATCGCCGAGAAGATGCGGGCGCTGGGCGCCAAGATTGTCCTCGAGTGAGGGG[A/G]CGAGATCTCTGTATGCCCTTCGTTTCTTGATTTCTTTCTGTTCATTGTACGAAGGAAAAAAGAGAAATTTTGGAACTAAAGCAGTTAATAATTTAACGAGATTGACTCTAACGGAAAACA
i_SCRI_RS_116338	SCRI_RS_116338	SCRI_RS_116338-116337	SCRI_RS_116338	4H	43.3	1	1	1	1	1	1	0	1	0	1	1	1	1	0	1	1	1	0	0	1	1	1	0	1	1	1	1	0	1	0	[A/G]	TGCTTCAGCACACGAAGATCCAATTTTCAGTAGCGTTGCCAAAGATATGTATGAGAAGTT[T/C]GACAAATACTGGAAAGATTGCAACCTTGTGTTGGCTGTTGCTGTTGTGATGGATCCACGT
i_SCRI_RS_190764	SCRI_RS_190764	SCRI_RS_190764-190763	SCRI_RS_190764	4H	43.5	1	1	1	1	1	1	0	1	0	1	1	1	1	0	1	1	1	0	0	1	1	1	0	1	1	1	1	0	1	0	[A/G]	TATGCGTGGAAGAGGCAATTGGAGTTACCGTGGGGGATATGAACGCGGCAGGGGTGGTGG[T/C]GCTCCAGGTGGTAGGGGATACGAAGGTGGAAGAGGATATGACCAAGCTCCYGCTGGAAGG
i_SCRI_RS_220122	SCRI_RS_220122	SCRI_RS_220122-220121	SCRI_RS_220122	4H	43.5	1	1	1	1	1	1	0	1	0	1	1	1	1	0	1	1	1	0	0	1	1	1	0	1	1	1	1	0	1	0	[A/G]	CGGAGATAGTTCTGGGAGYGTTCAATTTTGGGATAACCGCCATGGAACTCTTCTTCAAGC[T/C]CACACTTACCATAAAGGCGATGTTAATGCACTAGCAACTGTGCCTAGTCAGAACCGGGTA
i_11_10048	11_10048	11_10048	BOPA1_1180-70	4H	45.7	1	1	?	1	1	1	0	1	0	1	1	1	1	0	1	1	1	0	0	1	1	1	0	1	1	1	1	0	1	0	[T/C]	GGTGCGCTTGATCTTATCGGTGGTGGCAGTACTCTACAAGCTAGTASGTGACACAAGTTCTTGCACCG[A/G]TCAGATCCACCTACAAGATGCTGGACAAGCTGTGGGACGACGTGGTGGCCGGGCCTCGGCCGGAGACGGGCCTCGACAAGCTCCGCCGGGCCGCCGCCACCCAGCCCCTCGCCATCAACA
i_SCRI_RS_222133	SCRI_RS_222133	SCRI_RS_222133-222132	SCRI_RS_222133	4H	49.9	1	1	0	1	1	1	0	1	0	1	1	1	1	0	1	1	1	0	1	1	1	1	1	1	1	1	1	0	1	0	[T/C]	AGAGGGAATCACCAATTGTGTTGAGAACTGTGGTGTGCCCGCTCTTTCTGCCAACAATGT[T/C]GTTGAGACTGAGATGGCCAAGTTCCAGGAAAGGTTGAATCGCTCGTTGATGGTCTGCCAA
i_SCRI_RS_188580	SCRI_RS_188580	SCRI_RS_188580-188579	SCRI_RS_188580	4H	50.6	1	1	0	1	1	1	0	1	0	1	1	1	1	0	1	1	1	0	1	1	1	1	1	1	1	1	1	0	1	0	[A/G]	CTCTAGAGATTTGAGAAGCCTGAACAAACCAGCTGCTTCTCTTATTCGAGAAAACGCGAT[A/G]CAGAAGGCTTGTACCTCAATGAATAGATCTTCAACATTTATTATCTTGTTCCGAATGAGA
i_SCRI_RS_177312	SCRI_RS_177312	SCRI_RS_177312-177311	SCRI_RS_177312	4H	50.7	1	1	0	1	1	1	0	1	0	1	1	1	1	0	1	1	1	0	1	1	1	1	1	1	1	1	1	0	1	0	[T/G]	TATGCAAGTCACAACCAATATCTGAGTCACCAACCTGTACTCTATTGTGTTTGTCTCACT[T/G]TTGCATCGAACTACAACAATCATCCCATCATAGGTTCTTGTACCGAAAAAAAAAAAAAAA
i_SCRI_RS_217322	SCRI_RS_217322	SCRI_RS_217322-217321	SCRI_RS_217322	4H	50.8	1	1	0	1	1	1	0	1	0	1	1	1	1	0	1	1	1	0	1	1	1	1	1	1	1	1	1	0	1	0	[T/G]	GCACGTAGATGAGCTTGTTGATGTATACAAACTGGTGGAAGATCAGATAGACATACCTTC[T/G]GTTGCTCTCGAGGTTCTCCAAGATTTGCCGTCGGTCGCACGCGATTTCATGCTTTCGTGG
i_11_10432	11_10432	11_10432	BOPA1_3190-644	4H	50.8	1	1	0	1	1	1	0	1	0	1	1	1	1	0	1	1	1	0	1	1	1	1	1	1	1	1	1	0	1	0	[T/C]	CGTGTCCTTCCACTACGGCAACTCATTTCCCTACCCGATGACAGTCGCGTCAGCCTCCTGTGCCTGTAACTAAGCTATGGCTAGAGTATTTTTCTTACGAATAAAATCAACTAGAACTCG[A/G]CTTCGGGCTGGTGGTCTGATCGTACTCTTGGAGCTACTGTTATCTATGAATGTATGTGGCGTCGTCGAGGAATAGTTGCACCGAGTCCAATGAAAATTATCGTTGCTATATATGAAATGT
i_SCRI_RS_205863	SCRI_RS_205863	SCRI_RS_205863-205862	SCRI_RS_205863	4H	50.8	1	1	0	1	1	1	0	1	0	1	1	1	1	0	1	1	1	0	1	1	1	1	1	1	1	1	1	0	1	0	[A/G]	CACAAGACCATCACAGCAACACAAGCTGAGTGAGGCGACGCAGACATCAAGCCAGAAACT[A/G]CTCGCTTTAAGAGAAATATGGTGCTGGGCATGAACTGCTTCGGCGCTCCTGAAGCTGCAA
i_SCRI_RS_229704	SCRI_RS_229704	SCRI_RS_229704-229703	SCRI_RS_229704	4H	50.8	1	1	0	1	1	1	0	1	0	1	1	1	1	0	1	1	1	0	1	1	1	1	1	1	1	1	1	0	1	0	[A/G]	GGAGAAAGCTACGCAGGGCATTATATACCGCAACTCACCGATGTTCTTCTCACGCATAAC[A/G]AGAAATCAAAAGGTTTTAAGTTCAATATCAAGGGGGTAGCTATCGGGAACCCGTTGCTCA
i_SCRI_RS_1396	SCRI_RS_1396	SCRI_RS_1396-1395	SCRI_RS_1396	4H	50.8	1	1	0	1	1	1	0	1	0	1	1	1	1	0	1	1	1	0	1	1	1	1	1	1	1	1	1	0	1	0	[T/C]	TGGTACACATGTCCTGGTGCCTTTTGTAGAGTATGACAGAACTCGTCTTTTTGCTGCACA[T/C]GACGGATTCAAAGTTATTAAGCTTCCTTATAAGCAAGGAAATAATGAACGGAAGTTTTCT
i_SCRI_RS_219128	SCRI_RS_219128	SCRI_RS_219128-219127	SCRI_RS_219128	4H	50.8	1	1	0	1	1	?	0	1	0	1	1	1	1	0	1	1	1	0	1	1	1	1	1	1	1	1	1	0	1	0	[A/G]	AGGCGGCGGCGAGCAGAGGGACTCGCGGCAACGGCGATGTCACGGATGTGAAGCCGGGTA[A/G]CGTGGAGGTTCCCGCCGGACAGTAGCGGTCCAAGGCCACGCCGGCCGCCACACCTGACAA
i_12_30878	12_30878	12_30878	BOPA2_12_30878	4H	51	1	1	0	1	1	1	0	1	0	1	1	1	1	0	1	1	1	0	1	1	1	1	1	1	1	1	1	0	1	0	[T/C]	CATAATCAGACCGCAGCTTCTCAGCAACCTCAAGGAAGTTCGTAAACTCAGGGCC[A/G]CTGAATTCCGTGAAAACACCAACCTATACAATTGCCACCATTACTTAGTCAGCAGACATA
i_SCRI_RS_175365	SCRI_RS_175365	SCRI_RS_175365-175364	SCRI_RS_175365	4H	51	1	1	0	1	1	1	0	1	0	1	1	1	1	0	1	1	1	0	1	1	1	1	1	1	1	1	1	0	1	0	[T/G]	ATTGGGCCCTCTTCATGATGCTCGAGCGGCCGCTCAAAGTCCCCTTAATTTGATTCTTGA[A/C]ATACAGTAGTATTACCAAGGAAGAAAGGATGCAACGAAATGCAGGTAAGGAGTCCTTTCA
i_11_20782	11_20782	11_20782	BOPA1_4636-1380	4H	51	1	1	0	1	1	1	0	1	0	1	1	1	1	0	1	1	1	0	1	1	1	1	1	1	1	1	1	0	1	0	[A/G]	ATCCGTGGATCATGCAGTAGAAGCTCTAAGTCTCTTATGTCTTCCTTTCCATGATCATTTATCAGATCTAAATCATTAACCTATCCGTTCAAACACTGGCTGCACCTCAAACACCGAGGC[A/G]TGCCATCCAAATAAAAGTATGTTTTAGTGTATTAACATGGTCCTGAGGAAAATGAGGCAAAAAGGAGAGAAGAATGAGCATGCAGAGTTAGGCAGATAAAGTTACTGACATGTATTCTCT
i_SCRI_RS_148289	SCRI_RS_148289	SCRI_RS_148289-148288	SCRI_RS_148289	4H	51	1	1	0	1	1	1	0	1	0	1	1	1	1	0	1	1	1	0	1	1	1	1	1	1	1	1	1	0	1	0	[A/G]	TGCTGCTCAATTAATAGAACATCCTTGGGTGAAAGACCAAGCTTCAGCTAGGTCCTCTAG[A/G]TCTGGCTCTGGCTCTGGCTCTGGCATTACTAGGGATATGTTCCCAACTTCCACTGACGGC
i_SCRI_RS_239818	SCRI_RS_239818	SCRI_RS_239818-239817	SCRI_RS_239818	4H	51	1	1	0	1	1	1	0	1	0	1	1	1	1	0	1	1	1	0	1	1	1	1	1	1	1	1	1	0	1	0	[T/C]	ATGTACTCAGTTGAGACATGAACGAGACAGTGCAATGCGACAGGCGGATGAGTTTAGGGG[T/C]CAGAATGATTTATTTCGCCTTCAAATAGAAGAGGCAAAAAAAGAGTGTAACCAGTTGAGA
i_SCRI_RS_101389	SCRI_RS_101389	SCRI_RS_101389-101388	SCRI_RS_101389	4H	51.1	1	1	0	1	1	1	0	1	0	1	1	1	1	0	1	1	1	0	1	1	1	1	1	1	1	1	1	0	1	0	[A/C]	CTCWTTGCTAAGCTAGATCCACCAGCCATGGCCGGCAGCAAGGCAGTGCTCCTCCTCCTC[A/C]TGTGCGCGGCGGCGCTGCTGAYCCCSGCCTCCGCGGCGGACGACGGCCTGACCAAGKTCA
i_SCRI_RS_200010	SCRI_RS_200010	SCRI_RS_200010-200009	SCRI_RS_200010	4H	51.3	1	1	0	1	1	1	0	1	0	1	1	1	1	0	1	1	1	0	1	1	1	1	1	1	1	1	1	0	1	0	[G/C]	CTCCTTTTTCCTCTCTCCTTTTTTTTTTTTTTTAAATGTTG[C/G]GCCACCTGATTATCCATGTACGAAACATGATAAGTTCATGTGTAGCAATGCCTAAGGGGT
i_11_10093	11_10093	11_10093	BOPA1_1385-827	4H	51.4	1	1	0	1	1	1	0	1	0	1	0	1	0	0	1	1	1	0	1	1	1	1	1	1	1	1	1	0	1	0	[T/C]	ACATTTTTTTTTTTTTTTTTGATCCGATAACATTATGAGAGTTTTTTTTGATATAGATGGGCCACAAAAGTTTCATGAGGACTGCATCATAAAGTGAAGTTACAAATCCCCTGAAAGAAA[A/G]AAAAAAGGTGAAGTTACAAATACAGGGCGCCGGTAGAATTGAAACACACACACCGACACGCGACAAACACCGACGCATGAGGTGTGGGAGCCACTGCATGAACAGCAACCCCGCTTATTC
i_SCRI_RS_10216	SCRI_RS_10216	SCRI_RS_10216-10215	SCRI_RS_10216	4H	51.4	1	1	0	1	1	1	0	1	0	1	0	1	0	0	1	1	1	0	1	1	1	1	1	1	1	1	1	0	1	0	[T/C]	GGTGCGCTATCACCCTCCCACCTTGTCAGATGATGAGTCTTCTGATGGTGAAACTCATGT[A/G]GTAGATGAACAAGCAGGAAAAGATTCGGATGCTGAATTTTCCGAGGATGAAAATCATACA
i_SCRI_RS_171142	SCRI_RS_171142	SCRI_RS_171142-171141	SCRI_RS_171142	4H	51.9	1	1	0	1	1	1	0	1	0	1	0	1	0	0	1	1	1	0	1	1	1	1	1	1	1	1	1	1	1	0	[A/G]	GTCTCCGCGTCCTGCTGCCATTCCTTC[T/C]TTCCTTCCTTCCTTCCTCGCTCCCCCAAAGGCCTTCTTCCTCCTCCCCCAAGCCGAGAAT
i_12_30684	12_30684	12_30684	BOPA2_12_30684	4H	51.9	1	1	0	1	?	1	0	1	0	1	0	1	0	0	1	1	1	0	1	1	1	1	1	1	1	1	1	1	1	0	[A/G]	CCCTCACTTGTATAGCTGCTTCAGTCTTCTTGCAGCTTCAATAATGTTCTCTCTGTGGCC[A/G]AATGCACTGACCCTCACAAAGCCCTCACCGCCAGGCCCAAACCCACTGCCAGGAGTAGTA
i_11_20289	11_20289	11_20289	BOPA1_2028-1571	4H	52.2	0	1	0	1	1	1	0	1	0	1	0	1	0	0	1	1	1	0	1	1	1	1	1	1	1	1	1	1	1	0	[A/G]	ACCAATACAANATTCCGACCAAAACTCATTTTTTTTTTTTTTTTTGAACCGCCAAGACCTTGATTCATCAATGCATTTCAGGTGGTCGCAGTACATTGTTCGGAGGGCTGTATAAAGTTT[A/G]GGATTGCTGAATAAAACGTAGGTAGAGGCAAATAAACTCAGACCATTTTAAACAAAACACAAACTCCAATCCTCCAGTATTACACTAGCATGCGAACCCAGAGGTAATGCTGGCAGCGAG
i_SCRI_RS_231739	SCRI_RS_231739	SCRI_RS_231739-231738	SCRI_RS_231739	4H	52.2	0	1	0	1	1	1	0	1	0	1	0	1	0	0	1	1	1	0	1	1	1	1	1	1	1	1	1	1	1	0	[A/G]	CCTCGTCACCGCCCACGCCGCCCCTGGCCGCTACTACCTCGGCGCCCGCGTCTACGCCTC[T/C]GCGCAGGGCGTCCCCTTCGACAACACCACCGCCACCGCCATCTTCCAGTACAAGGACGCG
i_SCRI_RS_153459	SCRI_RS_153459	SCRI_RS_153459-153458	SCRI_RS_153459	4H	52.3	0	1	0	1	1	1	0	1	0	1	0	1	0	0	1	1	1	0	1	1	1	1	1	1	1	1	1	1	1	0	[A/G]	AGCCGGCGGCTACTGCTTCGGGCCTCTCTCCGATGGCGCCTCCAACGTCATCGTCAACAC[A/G]GTTTGGCTCTTCGCCGCCTCCTCCCCTGCCCGCTTCGCCGCCGTCGACACCGGTTGTCGA
i_SCRI_RS_194649	SCRI_RS_194649	SCRI_RS_194649-194648	SCRI_RS_194649	4H	52.3	0	1	0	1	1	1	0	1	0	1	0	1	0	0	1	1	1	0	1	1	1	1	1	1	1	1	1	1	1	0	[T/C]	GAGAAGAAGTTTAGCGGCAAGGTGAATTGCTTATACGTATTTTCCTTGCTGTGCTTCACA[T/C]TATCAGTATCTGTCTAAGTACATGTTTAGTTGCCATACGATTGTTGTAATTTGTAAATAG
i_SCRI_RS_157396	SCRI_RS_157396	SCRI_RS_157396-157395	SCRI_RS_157396	4H	52.3	0	1	0	1	1	1	0	1	0	1	0	1	0	0	1	1	1	0	1	1	1	1	1	1	1	1	1	1	1	0	[T/C]	GCTCAGCTTCCGCGTCGTCGGCGGCGAGCACCGGCTCAAGAACTACCTCTCTGTCACCAC[T/C]GTCCACCCATCCCCGKCCGCGCCGTCCAGCGCCACCGTCGTCGTGGAGTCCTACGTCGTG
i_SCRI_RS_220697	SCRI_RS_220697	SCRI_RS_220697-220696	SCRI_RS_220697	4H	52.3	0	1	0	1	1	1	0	1	0	1	0	1	0	0	1	1	1	0	1	1	1	1	1	1	1	1	1	1	1	0	[A/G]	CCTCCGTCTCCTCCGCCTCCGCCGCCTTTGCCAGGCGCAGCCCACACGTTGCGGCGGACG[T/C]CACTTCTCCCATGGATGCGGACTGGACATGGGCGTGCCGGGCGTGGGAGAAGTGGACCGC
i_SCRI_RS_150603	SCRI_RS_150603	SCRI_RS_150603-150602	SCRI_RS_150603	4H	52.3	0	1	0	1	1	1	0	1	0	1	0	1	0	0	1	1	1	0	1	1	1	1	1	1	1	1	1	1	1	0	[A/G]	GAAAAGCTGAACTCAACAGTGATCAGTCAGCCAGCTATATATGTTACCAGCCTTGCAGCT[A/G]TAGWAGTGTTACGTGCACGGGAAGACGGTCAATCTGTAATTAACTCTGTAGATGTCACAT
i_SCRI_RS_198888	SCRI_RS_198888	SCRI_RS_198888-198887	SCRI_RS_198888	4H	52.3	0	1	0	1	1	1	0	1	0	1	0	1	0	0	1	1	1	0	1	1	1	1	1	1	1	1	1	1	1	0	[A/G]	GGCAGCAGTTTCAACCTTTTGTGGTTCGTGCAGCAGCAAATATTCAGCGTGCATTGGATA[A/G]TGCGAAGTTGTCCAGCAAGATSAAAGTAGTTGTGCCTTGTAGCTCTGATGCATACCAAAA
i_11_10946	11_10946	11_10946	BOPA1_7942-948	4H	52.5	0	1	0	1	1	1	0	1	0	1	0	1	0	0	1	1	1	0	1	1	1	1	1	1	1	1	1	1	1	0	[T/G]	TGCCAACCTGGCACTACCAATGTTCTCTATGGCTGAACCTGTTCCGCCCAAGGAGATGAAGCATCAAGACATGAGATGGACAGTGTGGGACCGATGGTCTATCAAGGGCAACATTACTGT[A/C]GCAGAACTCCTGAAGTGGTTAAGCGACAAGGGCCTGACTGCTTACAGCGTCTCYTGTGGCACATCCTTGCTGTACAACACCATGTTCCCGAGGCACAAGGATCGACTGAAGAGGAAGATG
i_SCRI_RS_170494	SCRI_RS_170494	SCRI_RS_170494-170493	SCRI_RS_170494	4H	52.5	0	1	0	1	1	1	0	1	0	1	0	1	0	0	1	1	1	0	1	1	1	1	1	1	1	1	1	1	1	0	[T/G]	TAAGTTTAAGCCTGCAGCTGGGGGAGCTGGGCACGATCATTCGGCTCAAACTCCATCTCA[A/C]TCTGTGCATAAGCATTCCTGGACAACCTATGGTTTAGTTGCAGCAGGGGTTGCTGCCTTC
i_SCRI_RS_188340	SCRI_RS_188340	SCRI_RS_188340-188339	SCRI_RS_188340	4H	53.5	0	1	0	1	?	1	0	1	0	1	0	1	0	0	1	1	1	0	1	1	1	1	1	1	1	1	1	1	1	0	[A/G]	TTTCGGCTCTCAGCAGCAGCAGCAGCAGCAACCTGAACCTAATTTCCCGAACATATCAAC[A/G]CAATCTTGGTACCCACCCTCGGTAGGTGGTTCATCTTCACTTCCATCCACACCCAGCTCT
i_SCRI_RS_128723	SCRI_RS_128723	SCRI_RS_128723-128722	SCRI_RS_128723	4H	54	0	1	0	1	1	1	0	1	0	1	0	1	0	0	1	1	1	0	1	1	1	1	1	1	1	1	1	1	1	0	[A/G]	GTTGGTTATCATTGTCAACGGGAAAGAGGGACAAAACTTTACTGGAAGCTCCTATGTTCA[A/G]CGCATTCTGGGAAAAGGATGTTGCAGAGTCTGTGYGGCAGGGAGATGCGCAACCATTTGT
i_SCRI_RS_155554	SCRI_RS_155554	SCRI_RS_155554-155553	SCRI_RS_155554	4H	54	0	1	0	1	1	1	0	1	0	1	0	1	0	0	1	1	1	0	1	1	1	1	1	1	1	1	1	1	1	0	[T/G]	CTCTCTCTAGCGAGGGTTGCCTCGCGCAAATCGGTTTCAAGCACTCATATTATCATGCTG[T/G]AAAAGAAAATTGTTGTATTCTGGAAAGAAAAATGTTGTATCAGTCTCTCTGGATGTTTTC
i_SCRI_RS_208828	SCRI_RS_208828	SCRI_RS_208828-208827	SCRI_RS_208828	4H	54	0	1	0	1	1	1	0	1	0	1	0	1	0	0	1	1	1	0	1	1	1	1	1	1	1	1	1	1	1	0	[T/C]	AAGGGCTGTTTGCTTGCCAGGAGGGAACTGTTGTAGTACTGGTTTCTACCACCATTAAGG[A/G]GATTAATTATGACTGTCCCAGTTGCTGGTGCTACATTGTTATCAACACCAGCAATGTCTT
i_SCRI_RS_221172	SCRI_RS_221172	SCRI_RS_221172-221171	SCRI_RS_221172	4H	54	0	1	0	1	1	1	0	1	0	1	0	1	0	0	1	1	1	0	1	1	1	1	1	1	1	1	1	1	1	0	[A/T]	GAAAGTTGATCCAGCGGAACCAGCTGCTAAGATTGCTCAACAAGCCTCACAGTTCAAACG[A/T]TGGGGACGCAAGCATCCATTTGTTCGTTATGGCCTTCCACTCATTTCTTTGACAGTGTTT
i_12_30995	12_30995	12_30995	BOPA2_12_30995	4H	54.3	0	1	0	1	1	1	0	1	1	1	0	1	0	1	1	1	1	0	1	1	1	1	1	1	1	1	1	1	1	0	[T/A]	CATTTTCCCCACAGTTTTAGCATTTCAGAATCGTGATGGCAGAGCTAAT[A/T]GGTTCATATACTGCCAGAAGAAGAAACCAAGTTTAGCTGGCAGAAACACAGGAAACTGCT
i_12_31462	12_31462	12_31462	BOPA2_12_31462	4H	54.3	0	1	0	1	1	1	0	1	1	1	0	1	0	1	1	1	1	0	1	1	1	1	1	1	1	1	1	1	1	0	[G/C]	AAAACAAGACAAAAGGGGGGGAATGCAAGCCCTTCATTTACATCAAACTAACCAAGAATT[C/G]ATCACCTGGGTCTCCTCCTTATACTAACTCCTACTTATTCACCACTATCATCAATTGAAA
i_SCRI_RS_141730	SCRI_RS_141730	SCRI_RS_141730-141729	SCRI_RS_141730	4H	54.3	0	1	0	1	1	1	0	1	1	1	0	1	0	1	1	1	1	0	1	1	1	1	1	1	1	1	1	1	1	0	[T/G]	GCGAACCCAGA[A/C]CGCTAAACCAGAGGAGGGGGAACGGGAGCTAGGGTTTTAGCCGCCGGCCATGGCCCTCTC
i_11_10527	11_10527	11_10527	BOPA1_3716-910	4H	54.5	0	1	0	1	1	1	0	1	1	1	0	1	0	1	1	1	1	0	1	1	1	1	1	1	1	1	1	1	1	0	[A/G]	TTTCTTTGCATGCCTGGTGCCACTTACATAACAGGCCAGACGATCTCAGTGGATGGAGGTATGACTGTCAATGGGATGTATCCAGCATAAAGACTGCCATTCTACTAAGGAAGATGCTAT[A/G]TATCGATTTGCTGCCCAGGAGCCCAGTCATACCTTGTGTTCTTGGCAACCAAAATAAGTGCTGTATTCCTGTAAAACTGAGCTCACCTTGAACACTATTATTCGCCATTGTTCAGGTCAG
i_SCRI_RS_168496	SCRI_RS_168496	SCRI_RS_168496-168495	SCRI_RS_168496	4H	54.6	0	1	0	1	1	1	0	1	1	1	0	1	0	1	1	1	1	0	1	1	1	1	1	1	1	1	1	1	1	0	[T/A]	GCACCCCAACATCATCGCGCTCCACGACTCCATTAGGGATGGTGGGAGGATATATCTCAT[A/T]TTGGAGTATTGTCGAGGTGGTGACTTGTACGCATATCTTCTACGGCATAAAAGGGTTCCT
i_SCRI_RS_228477	SCRI_RS_228477	SCRI_RS_228477-228476	SCRI_RS_228477	4H	54.6	0	1	0	1	1	1	0	1	1	1	0	1	0	?	1	1	1	0	1	1	1	1	1	1	1	1	1	1	1	0	[A/G]	GAGGTTATTAGGGAGGGAGGGGGAGGAAGAGATGTGTTTGTAGCATATGGTAGGATTTAG[A/G]TGGTGCTAAATTTTGGAGTTCATTACGTAGCAGTATCATCAGACAATATTTATATGGCTA
i_11_20482	11_20482	11_20482	BOPA1_3127-273	4H	54.8	0	1	0	1	1	1	0	1	1	1	0	1	0	1	1	1	1	0	1	1	1	1	1	1	1	1	1	1	1	0	[T/C]	GGCCCAGGCGTCGACTCCGAATGTGCGGTGCATGGCGGTCGTGGACACGGCCTCAGCGGCGGCGCCGGCGGCGGCTAAAAAGAGGAACAGCTACGACATGATCACGCTGACGACGTGGCT[A/G]CTAAAGCAGGAGCAGGACGGGGTCATTGACAACGAGATGACCATCGTGATGTCCAGCATATCCACGGCGTGCAAGCAGATCGCCTCGCTGGTGCAGCGTGCGCCCATCTCCAACCTCACC
i_SCRI_RS_195935	SCRI_RS_195935	SCRI_RS_195935-195934	SCRI_RS_195935	4H	55.7	1	1	0	1	1	1	0	1	1	1	0	1	0	1	1	1	1	0	1	1	1	1	1	1	1	1	1	1	1	0	[A/G]	CAAAAAAACTAATGACTGTTGCAAGGTTGAACACGTACAGGATACTTGGAACAGGCTACG[T/C]CGTTGCTGTCCTGTACTTCCCTCTGAGACCAACCACAATAGAACTGCTTCTGGAGCTTTG
i_SCRI_RS_13552	SCRI_RS_13552	SCRI_RS_13552-13551	SCRI_RS_13552	4H	56.2	1	1	0	1	1	1	0	1	1	1	0	1	0	1	1	1	1	0	1	1	1	1	1	1	1	1	1	1	1	0	[T/C]	TGATCACAGCAATGATACATTTGAAGCTGTCTTCAATGCTAATGTCAGCCTATGGGTCAA[T/C]ACCAGTTGCCTTGTCTCCTCCATTAACATGGATGCCACTATTATTATTAAGTGGTGCTGC
i_SCRI_RS_148130	SCRI_RS_148130	SCRI_RS_148130-148129	SCRI_RS_148130	4H	56.2	1	1	0	1	1	1	0	1	1	1	0	1	0	1	1	1	1	0	1	1	1	1	1	1	1	1	1	1	1	0	[A/C]	GCTCCAACGACGTCCTCCGTCCAAAGATCACCGACCCCTCGCCTGCCGGCCCGCCCGTGA[T/G]CGTGAAGTACGGGGACTCGATGACCCTGCAGTTCGAGGTGCCAGCGGCGGCACCGGCGAG
i_SCRI_RS_150615	SCRI_RS_150615	SCRI_RS_150615-150614	SCRI_RS_150615	4H	56.2	1	1	0	1	1	1	0	1	1	1	0	1	0	1	1	1	1	0	1	1	1	1	1	1	1	1	1	1	1	0	[A/C]	TTAGCTCACTGCTGCTCGCTAGGCTTCTGAAGCTGGAGGTCCTCAATTTTTACGTTTGCT[T/G]TTTTACAAACACCCGCATTTAGCTCACTGCTGTCTCCCAATGCCCTCTCTATGGCGCAAT
i_SCRI_RS_164698	SCRI_RS_164698	SCRI_RS_164698-164697	SCRI_RS_164698	4H	56.2	1	1	0	1	1	1	0	1	1	1	0	1	0	1	1	1	1	0	1	1	1	1	1	1	1	1	1	1	1	0	[T/C]	CCTCCCCCCTTCAGTTCGGAGAGCTCGAGAAGGAGGAAGGCGAAGCGGCGGGAGCGGAGG[A/G]CCGACGAGATGCAGATCTTCGTGAAGACGCTGACGGGGAAGACCATCACCCTCGAGGTCG
i_SCRI_RS_168603	SCRI_RS_168603	SCRI_RS_168603-168602	SCRI_RS_168603	4H	56.2	1	1	0	1	1	1	0	1	1	1	0	1	0	1	1	1	1	0	1	1	1	1	1	1	1	1	1	1	1	0	[T/C]	TCCCGGGACACCACACAGCGCACAGACAGCACACGGCCCATCACCGCTCTCGTTGTCTCG[T/C]ACCTGCCAGCGATCGAATCGAACCAAGCCGACGCGCGCGCGAGGGCTTGTGCATGATTAG
i_SCRI_RS_182555	SCRI_RS_182555	SCRI_RS_182555-182554	SCRI_RS_182555	4H	56.2	1	1	0	1	1	1	0	1	1	1	0	1	0	1	1	1	1	0	1	1	1	1	1	1	1	1	1	1	1	0	[T/C]	AAGGTTATGGAGGCAAGCTCGCATGAATGTTGATATCGAGAAGTTAATGTCAAAGATGTC[T/C]GAGTTGGAGAGGATTGATTCTTTTAATGTTATTGAGCGGTATCTTCTCAAAGAGATGGAG
i_11_11207	11_11207	11_11207	BOPA1_ABC08788-1-1-329	4H	57.3	1	1	0	1	1	1	0	1	1	1	0	1	0	1	1	1	1	0	1	1	1	1	1	1	1	1	1	1	1	0	[T/C]	GAACAAAACCGTGTTCGTCCGAAAATACATCGTGATGTTTTTACATGTACTGCGTTTGGYAATGGTGGGAGCACAAWTTTGGATTCGGCCGAGCC[A/G]ATCTCTTAAAACCCCTAAAACTTATAGAAGCAATCTCTTCAAGTTAACTTAATGTGGGTCCATGGTACTGCAGCCGCCAGCCGCCAACTAGTGTCTAGATGTTGCCATGTGAACACATAA
i_SCRI_RS_136645	SCRI_RS_136645	SCRI_RS_136645-136644	SCRI_RS_136645	4H	57.3	1	1	0	1	1	1	0	1	1	1	0	1	0	1	1	1	1	0	1	1	1	1	1	1	1	1	1	1	1	0	[T/C]	TGTTGCACAATATCAGGCAATGGAAGCATCAGGCTTTGTGGACAGCACAGGTCAAAGGGA[T/C]GATATCTTCCATCAACTACTCCCAAGTATCATCCGTAACCATGCGGAGGCCTTCCCACCT
i_SCRI_RS_235738	SCRI_RS_235738	SCRI_RS_235738-235737	SCRI_RS_235738	4H	57.5	1	1	0	1	1	1	0	1	1	1	0	1	0	1	1	1	1	0	1	1	1	1	1	1	1	1	1	1	1	0	[T/C]	AATGGGCAGAGATTATGGAGACAACAGATTGCGACGATCCCCTGCAAAGAATAATAGCTT[T/C]CATCGTCCTATGTCCCCTATGTCTCCAGGTCCTGATTATGCTTTTGATAACCTGCAACAC
i_SCRI_RS_189180	SCRI_RS_189180	SCRI_RS_189180-189179	SCRI_RS_189180	4H	58.1	1	1	0	1	1	1	0	1	1	1	0	1	0	1	1	1	1	0	1	1	1	1	1	1	1	1	1	1	1	0	[T/C]	GCTCCATTGTATATTGTGTTTCTTGTCGAATTTCTTGTGTGGGCTAAGGTGGTTCCACTG[T/C]GCTGTGTAATGGTGATGTACGTACCTTGAGCTGGATAGCTAGCAGATTTAGTTGGATGTT
i_SCRI_RS_166159	SCRI_RS_166159	SCRI_RS_166159-166158	SCRI_RS_166159	4H	59.5	1	1	0	1	1	1	0	1	1	1	0	1	0	1	1	1	1	0	1	1	1	1	1	1	1	1	1	1	1	0	[A/C]	TCTTATTGGGGAAAGTACTGGACTATTGCTGTTTTCTCATCAATTTATTTCATCGGCCTG[T/G]CTGTTTTAACTCTTTCAGCATCGCTTCCAGCACTTCAGCCACCTTCATGTTTAGGAACCG
i_11_10639	11_10639	11_10639	BOPA1_4336-2579	4H	59.6	1	1	0	1	1	1	0	1	1	1	0	1	0	1	1	1	1	1	1	1	1	1	1	1	1	1	1	1	1	0	[T/C]	TACATGCGATCTTGCATTGCTTGATACAACCTCAGTGCCCTCACACGGTTGCATGCCAAGGATACTAGTGACAGCACTCACGGCCTCAGCCAAGCTCTCTCTAGCCCCAAGTCCATACTC[A/G]TCAACACGCTCACTTTCCGGGTCCATATTCTCCCAGGCATTCCTAAAATTAGAGACTGCGACCCTCAGCATATAATCAGCTGAAACAATTTCAAGGTCTTCTAACTGGTATTCATCCTCC
i_11_20924	11_20924	11_20924	BOPA1_5354-1046	4H	59.6	1	1	0	1	1	1	0	1	1	1	0	1	0	1	1	1	1	1	1	1	1	1	1	1	1	1	1	1	1	0	[C/G]	TGGGAGAGAATGGATACCCGGAAGAAGACTGGCTTACATGATACAGATAACATATCAGTATCAGTTGACAATGTCGAGCCACCCAAATCAGTGGAGTGTGATACCAGTGGATTTGAAAAG[C/G]CTGACACAGGACCTGAACCACTAGGCCAGGCTTCTGAAAGGTCCACTGATGTTTATAAATCAGAAACAGATCAGTCATATGGACAACATGAGGAAAATCAATCTGCTTGTTCTGATGGAA
i_SCRI_RS_138684	SCRI_RS_138684	SCRI_RS_138684-138683	SCRI_RS_138684	4H	59.6	1	1	0	1	1	1	0	1	1	1	0	1	0	1	1	1	1	1	1	1	1	1	1	1	1	1	1	1	1	0	[A/G]	GCGTCCCGAACACCCTCCCCGAGGGGTTCCAATAGCCCCGCATCCTCAGCTCAAGGTTAA[T/C]GCTGTTCGAGCTGTTACTCCATCTCTGGCTGTTACTCCATCTCTAGTTGTTACYCCATCT
i_SCRI_RS_163440	SCRI_RS_163440	SCRI_RS_163440-163439	SCRI_RS_163440	4H	59.6	1	1	0	1	1	1	0	1	1	1	0	1	0	1	1	1	1	1	1	1	1	1	1	1	1	1	1	1	1	0	[T/C]	CCAATCTGTATCAGAGACAGATGGATCTTATCATCACTTTGAATGGGCTATTGGGACAGA[T/C]GAAGGACAATCCGATGTTTTTGGCTTTGAAAATGTTGGGATGAAGACCCAAGTCCAACGA
i_SCRI_RS_188555	SCRI_RS_188555	SCRI_RS_188555-188554	SCRI_RS_188555	4H	59.6	1	1	0	1	1	1	0	1	1	1	0	1	0	1	1	1	1	1	1	1	1	1	1	1	1	1	1	1	1	0	[T/C]	TGTTAGTTCTTCATCAAAAGGTTTAGATAGAAGGATGTGACGAGATTGGGGAGCATCAAC[T/C]GGGAGGGAAGATGGGTCTCTTCTGAAGGATCTTCCCATGTGGAAAAAACTGGCCTTTACT
i_SCRI_RS_196044	SCRI_RS_196044	SCRI_RS_196044-196043	SCRI_RS_196044	4H	59.6	1	1	0	1	1	1	0	1	1	1	0	1	0	1	1	1	1	1	1	1	1	1	1	1	1	1	1	1	1	0	[T/C]	ACAGAATGCTCTTCGCTCCATGCGTTACTGCTGCTTAGCCGTTCATTGCACAGTTGATTC[T/C]TGAGCATGCTTTGTCTCAAATGAAATATGTTATGATGTAAAAAAAAAAAAAAAA
i_11_11431	11_11431	11_11431	BOPA1_ConsensusGBS0010-2	4H	59.8	1	1	0	1	1	1	0	1	1	1	0	1	0	1	1	1	1	1	1	1	1	1	1	1	1	1	1	1	1	0	[A/G]	CTGGTCTAATTAATCAACAACATTATCATACCACTAATCTAGCACATGCCTTCACACGCATCCGGACACGCCACCACATTCCGAAGAGTACACCACAAGGTACAGGGGCTGCGACAAGGT[A/G]CAGCCACTAAATGCTGAGGAGATCCTGCTGCGCCGGGGAGTCCTGTGTCCCGTCCTGATGCTCCTCCTCAACTTCAACGGTGGCTTCGGATCGCGTACCGACGGTCATCGACGTCGCCCC
i_SCRI_RS_234574	SCRI_RS_234574	SCRI_RS_234574-234573	SCRI_RS_234574	4H	59.8	1	1	0	1	1	1	0	1	1	1	0	1	0	?	1	1	1	1	1	1	1	1	1	1	1	1	1	1	1	0	[T/G]	TCCGGGGAGGTGCCGCCGGCGATCGCAGGTTGCAGGCTGCTCACCTTCCTCGACCTATCC[T/G]GCAACAAGCTCTCCGGCAGCATCCCGGCAGCGCTCGCCAGCCTACGGATCCTCAACTACC
i_SCRI_RS_147712	SCRI_RS_147712	SCRI_RS_147712-147711	SCRI_RS_147712	4H	60	1	1	0	1	1	1	0	1	1	1	0	1	0	1	1	1	1	1	1	1	1	1	1	1	1	1	1	1	1	0	[A/G]	CCAAAATCCTCCAGATATAGCCCTACCACACCTCAGCAAACTCTCTCTCGCGCGCGAAGC[A/G]TCGACTCTGCTGGATCCCCCCCTTTACCTGGACATTTGACTCCCCCCGAATTTCCCATCA
i_12_30620	12_30620	12_30620	BOPA2_12_30620	4H	60.1	1	1	0	1	1	1	0	1	1	1	0	1	0	1	1	1	1	1	1	1	1	1	1	1	1	1	1	1	1	0	[A/G]	CTAGTATACACTTTACACGGATCAGTAAATTCATTACCCAGATTGAACAAGTCCTCTATA[A/G]ATCATCGAGACACAACCATATAACTAAATAAATCTACACCCTGTGACCATAGAACAGCTT
i_SCRI_RS_206179	SCRI_RS_206179	SCRI_RS_206179-206178	SCRI_RS_206179	4H	60.1	1	1	0	1	1	1	0	1	1	1	0	1	0	1	1	1	1	1	1	1	1	1	1	1	1	1	1	1	1	0	[G/C]	CTTCAGGAAGCGTCATCGCTGTTGAAATTGGAACAGTTGGAAGATCTTGTACCGTGTCTT[C/G]TTGTGCCGGAATTTCTGCTCACCCCATCTCATCTACTACATGTAACATGTTCCGCTCCAA
i_SCRI_RS_225248	SCRI_RS_225248	SCRI_RS_225248-225247	SCRI_RS_225248	4H	60.1	1	1	0	1	1	1	0	1	1	1	0	1	0	1	1	1	1	1	1	1	1	1	1	1	1	1	1	1	1	0	[A/G]	TGTGTAGATAAACTCAGCAATGCAGGAAGCTTGTCGTGTCATTTAAAGACATGGGGCATG[A/G]GGGTGGATCAATGGATCGCCCTGCCCATCGACCGGAAGCTAGGATCGAGAAGMAATGCGG
i_SCRI_RS_218193	SCRI_RS_218193	SCRI_RS_218193-218192	SCRI_RS_218193	4H	60.1	1	1	0	1	1	1	0	1	1	1	0	1	0	1	1	1	1	1	1	1	1	1	1	1	1	1	1	1	1	0	[A/C]	GTCGATGATGATGGCGATAAGTCGCCCCATGATTCACCGCATCATTCCGTCTCCTGCGCG[A/C]CTGTGCTAAAAGGGCCTCGCCGTCCGTGTACTCTTTCGGCGAGCGGTGCTTCCTTGGGCA
i_12_30455	12_30455	12_30455	BOPA2_12_30455	4H	60.3	1	1	0	1	1	1	0	1	1	1	0	1	0	1	1	1	1	1	1	1	1	1	1	1	1	1	1	1	1	0	[A/C]	TTCACTCATTTCACCGTTGTGTTTGTATTGTGTGTTTATGTGCACTAAAGTCTATTGTAA[A/C]ACTCAATAAAAGTACAAATTATGCACGATATTCCCCGCTAAAAAAAAAAAAAAAAAATTT
i_11_10606	11_10606	11_10606	BOPA1_4139-888	4H	60.8	1	1	1	1	1	1	0	1	1	1	0	1	0	1	1	1	1	1	1	1	1	1	0	1	1	1	1	1	1	0	[T/C]	TTTTTTTTTTTTTTTTTTTTGAAAATAAGGGCACAACTTACTTGCTTATCACATAAACACAAAATCCATCTTACATGGTA[A/G]TTTTGAAATGAGATGGGAGCAATGAACATATGCTAAAGAGAAGGGCAGAGAAGTACAGTGTTGTATGAACTCTATGCGGCAGCTTCATCAGATTCACCAGCGCCGCCTTTTTTCTTGCTG
i_SCRI_RS_146174	SCRI_RS_146174	SCRI_RS_146174-146173	SCRI_RS_146174	4H	61.4	1	1	1	1	1	1	0	1	1	1	0	1	0	1	1	1	1	1	1	1	1	1	0	1	1	1	1	1	1	0	[A/G]	CAAACTTGCTGAGCTTAGTGAAGGCAGACTCCATATTGTGACCATCCCTCGAGCATGATG[T/C]GGCTTACATGTCTGGTTGGCAAACGACTTGTCATCTTTCTTCAGAAGACAGTAATGCTGA
i_SCRI_RS_166817	SCRI_RS_166817	SCRI_RS_166817-166816	SCRI_RS_166817	4H	61.4	1	1	1	1	1	1	0	1	1	1	0	1	0	1	1	1	1	1	1	1	1	1	0	1	1	1	1	1	1	0	[A/G]	CACAGATGCGCCGAAAGAGGTCAGTTCTTTCAGTATGCTGAAGGAAGCGGTGCATGAAGA[T/C]GGCACACTGCTAACTGCCAACACCGTTAATTTGCTAGGAGATAGCAATTCATCCGTTATG
i_SCRI_RS_153392	SCRI_RS_153392	SCRI_RS_153392-153391	SCRI_RS_153392	4H	61.4	1	1	1	1	1	1	0	1	1	1	0	1	0	1	1	1	1	1	1	1	1	1	0	1	1	1	1	1	1	0	[T/C]	ATGACAATCCTAACATGGGCAGTGGTCCATTAGTGCCACTAAAGGGCATTCCATGCAGCA[T/C]TGCTGAAGGAATAAATGGGATTCCTAGTTCGAGTCGAACAGCAACATGGTTACCATCAGT
i_SCRI_RS_151213	SCRI_RS_151213	SCRI_RS_151213-151212	SCRI_RS_151213	4H	61.4	1	1	1	1	1	1	0	1	1	1	0	1	0	1	1	1	1	1	1	1	1	1	0	1	1	1	1	1	1	0	[A/C]	GGGGAAACACCATAGATCACACCTCGAGTAACCCCCCTCAAGATC[T/G]CAGCATCCATGCAATGACCTCCCTTACCACCACCGCCGCCGCTCCACATCTCTCCCAAGC
i_11_11224	11_11224	11_11224	BOPA1_ABC09432-1-1-160	4H	61.5	1	1	1	1	1	1	0	1	1	1	0	1	0	1	1	1	1	1	1	1	1	1	0	1	1	1	1	1	1	0	[T/C]	ATAGTCTGACCAAGAAGGTTTATTCAACTGAGTGTGTGATTGAAAGAATTATAGTGCTTGGGTTACCATCGGGAGCAAAGAAGGCCATCATTGAACCTGGGAACCAAGAAGTGGAAATTG[A/G]TCTAGGACCGATTAGTTTAAGGAGTGGTTCAAAGTCTGTTGCACCAACAGTCAGGAGGCCCAATGTTCGWGTCGTAGATGATTGGACGATAAGGATCGCATGATATGCAGCCCATTCACA
i_SCRI_RS_8100	SCRI_RS_8100	SCRI_RS_8100-8099	SCRI_RS_8100	4H	61.5	1	1	1	1	1	1	0	1	1	1	0	1	0	1	1	1	1	1	1	1	1	1	0	1	1	1	1	1	1	0	[T/G]	GAAGAAAATAGCAGCCAAGACCTTGAGAAAGCCTCTCATGTGCATTCAGATGCCTGCAAT[T/G]TGCCCGCATCTGGTCCTGATACGCCAGTGTGTGCTAATTCCTGCATACCCACAGAGTGTA
i_SCRI_RS_146941	SCRI_RS_146941	SCRI_RS_146941-146940	SCRI_RS_146941	4H	61.8	1	1	1	1	1	1	0	1	1	1	0	1	0	1	1	1	1	1	1	1	1	1	0	1	1	1	1	1	1	0	[T/C]	TAGTAGTAGCTAGGGGTGTGCACGTACGTACCTACCTGCAGGTTGCAAGAGAGAGGGCGG[A/G]AGGAGGCGATCGACGAGAGAGGGAGAGAAAGATACATGGGTAGCTTGGGATCGGAGGTCG
i_SCRI_RS_137903	SCRI_RS_137903	SCRI_RS_137903-137902	SCRI_RS_137903	4H	63.2	1	1	1	1	1	1	0	1	1	1	0	1	0	1	1	1	1	1	1	1	1	1	0	1	1	1	1	1	1	0	[T/C]	CAGTTTATAATGTTTATTTTTACTCCCACATATTCTTTTTTCCTTCTTGAAATTTTGTTC[T/C]GCTAGTTTTGTGATCGTTTTGGTAGAGGTCGGAGAAGACTGTAGTAGAKAYGATGACATT
i_SCRI_RS_139806	SCRI_RS_139806	SCRI_RS_139806-139805	SCRI_RS_139806	4H	63.4	1	1	1	1	1	1	0	1	1	1	0	1	0	1	1	1	1	1	1	1	1	1	0	1	1	1	1	1	1	0	[T/C]	CGTCCCGGCCATGAMCCCGGTGCCCGCCGCCGTGGATTCCCCCGTGCACCTGGCCCCGAC[A/G]TCGATCGCGTTTGTGGTCCTGCCGAGGTTCGAGGCCAAGGCCTGTTCTTGAGGAAAAAKG
i_SCRI_RS_89959	SCRI_RS_89959	SCRI_RS_89959-89958	SCRI_RS_89959	4H	64.3	1	1	1	1	1	0	0	1	1	1	0	1	0	1	1	1	1	1	1	1	1	1	0	1	0	1	1	0	1	0	[T/C]	AATGCTGAAAATAGGCATCTTGTCTCGGAAGAGGCCATCGATTTTCTTGATAAACTTCTT[T/C]GCTTTGACCATCAAGATAGGCTTACAGCCGAAGAAGCCATGGCGCATGCCTACTTTCACC
i_SCRI_RS_143825	SCRI_RS_143825	SCRI_RS_143825-143824	SCRI_RS_143825	4H	66	1	1	1	1	1	0	0	1	1	1	0	1	0	?	1	1	1	1	1	1	1	1	0	1	0	1	1	0	1	0	[A/T]	TAAACCGCGAGGGAAAAGGAACACCAGTGCTGAACCTAGAAACATGGGAAGTCAAGAAGA[A/T]GACAAAATTGGTGATCCTAATAGCTTCGCCATTGCGGATGAACTTGTGAAAGAACAGAGA
i_11_11513	11_11513	11_11513	BOPA1_ConsensusGBS0589-1	4H	67	1	1	1	1	1	0	0	1	1	1	0	1	0	1	1	1	1	1	1	1	1	1	0	1	0	1	1	0	1	0	[A/G]	CCAGAGATTTAACAGAACATGTCTGCGGAACAAATTATTGGCCATAGCTTCACAAAAAATAACCAAAGAATCCGATGTTCAACCACCATCATCCACGTATGATCTCATCAGGGCTTGAGC[A/G]CAAGTGACAGCCCAAACTTGGGTGCTCTGTCCAAGGCCTTG
i_SCRI_RS_219816	SCRI_RS_219816	SCRI_RS_219816-219815	SCRI_RS_219816	4H	67.1	1	1	1	1	1	0	0	1	1	1	0	1	0	1	1	1	1	1	1	1	1	1	0	1	0	1	1	0	1	0	[T/C]	ATGTACTTGTAATCTAATTGTCGATGTCGAAGTACGTACGAATAAATTGTGCTTGCGTTT[T/C]CTGAGCGCTGCTTGTTTGCACACANAAAAAAAAAAAAAAAA
i_SCRI_RS_148392	SCRI_RS_148392	SCRI_RS_148392-148391	SCRI_RS_148392	4H	67.6	1	1	1	1	1	1	0	1	1	1	0	1	0	1	1	1	1	1	1	1	1	1	0	1	0	1	1	0	1	0	[A/G]	GTATAGCTTCGTGAGCATTGGAAGGCAACCTTTGCAAATCACTGGGTTTGAAATTTCTTG[A/G]ATGCTCAAGACTAATGTGTTGATGGTAGCATATCGAATGAAAGGTCATATGCCCCAATGC
i_SCRI_RS_157650	SCRI_RS_157650	SCRI_RS_157650-157649	SCRI_RS_157650	4H	67.6	1	1	1	1	1	1	0	1	1	1	0	1	0	1	1	1	1	1	1	1	1	1	0	1	0	1	1	0	1	0	[T/C]	CAATCAAGATCACTTTCCTGTAGCTTGCATACGAGTGCCACTGTAATCTACTACGTATAT[T/C]AGAATGAACTGTACCAACTGAAGGTTACAGTAGATTGCAAGTCTGTAAGGGCATTGTCGT
i_SCRI_RS_159331	SCRI_RS_159331	SCRI_RS_159331-159330	SCRI_RS_159331	4H	67.7	1	1	1	1	1	1	0	1	1	1	0	1	0	1	1	1	1	1	1	1	1	1	0	1	0	1	1	0	1	0	[A/G]	GGATTTTGCGGGATTTTCTTGCCAATGCTCGCCGGTCTGATCCCTCCTGCTTGCTGACGC[A/G]CCGCTCGATTTGGTCCTCGGACGCGTCGCGCTCCTGATCTGCTGCTGATTCCTCCAAATC
i_12_30994	12_30994	12_30994	BOPA2_12_30994	4H	69.3	1	1	1	1	1	1	0	1	1	1	0	1	0	1	1	1	1	1	1	1	1	1	0	1	0	1	1	0	1	0	[A/G]	TACCCARTAGTGTTAGTTCTACAGATAACAGCAACTTCTGCAGGTGACCCAATGAAACGG[A/G]GACACTAAATCAAAATATGCAATTGACTAAAGGTATGATGGAAATACAGTCAACAGTGCC
i_SCRI_RS_119486	SCRI_RS_119486	SCRI_RS_119486-119485	SCRI_RS_119486	4H	70.3	1	1	1	1	1	1	0	1	1	1	0	1	0	1	1	1	1	1	1	1	1	1	0	1	0	1	1	0	1	0	[A/G]	TGTAAAAYCCAGCAAAACAAGTGCTGACAAGAAAGAGAAGCACAGGGAAAGCAAAAAATC[A/G]AAAAGGAAAGGACAAGATAGTGGTGGTAGATCGGAGAAGAAGAAGAATAGGACTTGAAGC
i_SCRI_RS_179438	SCRI_RS_179438	SCRI_RS_179438-179437	SCRI_RS_179438	4H	73.5	1	1	1	1	1	1	1	1	1	1	0	1	1	1	1	1	1	1	1	1	1	1	0	1	0	1	1	0	1	0	[A/G]	AAATAATCATAATGAACAACACCATACGCAAAGCATTGGTTATAAGGCGTCCCGCCTTGG[A/G]TGCCTAGGCGGCAAGACGCCCTGGCAGCGCCTTACAATTATGTCTGCTTTAAGCACTTAG
i_SCRI_RS_155536	SCRI_RS_155536	SCRI_RS_155536-155535	SCRI_RS_155536	4H	73.7	1	1	1	1	1	1	1	1	1	1	0	1	1	1	1	1	1	1	1	1	1	1	0	1	0	1	1	0	1	0	[A/G]	CACCACACCATTAAACAAGTAAGTACACGTGATGGAGTGTGCCTCACGGGAGCGCACAAG[T/C]AGTAGCATCACCGTGATCCGATCGCTTCAGTTTTTTTTTTCTTTCTTGCGTACGCATAGC
i_SCRI_RS_200957	SCRI_RS_200957	SCRI_RS_200957-200956	SCRI_RS_200957	4H	76.3	1	1	1	1	1	1	1	1	1	1	0	1	1	1	1	1	1	1	0	0	1	1	1	1	0	1	1	0	1	0	[T/G]	GACAGGGTAGAGCTTTTAGCCTGTTAGAGATGTACGTTGTTGGTGTATGTCGCTGCTGCA[T/G]TATTTCTTTGCACTCGTTGATTCTTCTACAGTGAGACTTGATGATTAGTGTGAAAATGGA
i_11_20718	11_20718	11_20718	BOPA1_4250-402	4H	78.5	1	1	1	1	1	1	1	1	1	1	0	1	1	1	1	1	1	1	0	0	1	1	1	1	0	1	1	0	1	0	[T/C]	CGCGGCGTCCTTCGCGGCCGCGGCCTTCTCGGCGGCCGTATCCTTGGCTGCCGCTGCCTTCTCTGCGGTCGCCTGCTTGGCGGTGCCGGCTTTCTCCGCAGCGGCGTCCTTCACGTTCCC[A/G]GCCTTCTCCGACGCGACGTCGTTGTATTGCTTGAGCTTCTCCTGCGCCTGCCATGTGGCGTCCTTGGCAGACTCCGTCTTCTCCCACGCCGCGTCCTTCGCGGCCTTGGCCTTATCGGCT
i_SCRI_RS_181725	SCRI_RS_181725	SCRI_RS_181725-181724	SCRI_RS_181725	4H	78.5	1	1	1	1	1	1	1	1	1	1	1	1	1	1	1	1	1	1	1	0	1	1	1	1	0	1	1	0	1	0	[A/G]	ATATGACAGAATTAGGCTCCACCTTCATGGTGTCAATGAACTCAAATGCTTCTTTCAGAA[A/G]CCCGGCACGACCCAGCATGTCAACCATGCAACCGTAGTGCTTGACATTGGGCTCAATCCT
i_11_20197	11_20197	11_20197	BOPA1_1523-1136	4H	78.7	1	1	1	1	1	1	1	1	1	1	1	1	1	1	1	1	1	1	1	0	1	1	1	1	0	1	1	0	1	0	[A/T]	ATTGAAGCTGGCGCGAATGCTCTTGTTGCTGGTTCTGCGGTTTTCGGGGCTAAAGACTACGCTGAAGCTATCAAAGGAATTAAGACCAGCAAAAGACCTGTAGCCGTAGCAGCATGAAGA[A/T]CCGGAGTATAAGCATGCTACACTGTGTAACATCTCCYCTTTTTTGTTTTACCATTGTYGTGGTTTGCGTTGCATAGGTGCYTTTCACTGTCAAGCCATACGTTGTATCACAGAGATCACC
i_SCRI_RS_7523	SCRI_RS_7523	SCRI_RS_7523-7522	SCRI_RS_7523	4H	78.7	1	1	1	1	1	1	1	1	1	1	1	1	1	1	1	1	1	1	1	0	1	1	1	1	0	1	1	0	1	0	[T/C]	ACAGATTCAAGCATCACACTTGACATGTCACCTGTGAGTTGGTCAGATGAGAAGTATTAC[T/C]TGCACCAGATTTTGCCACTCTTCAGCAAATATAAAGTCATCCACTTTAACAAGACAGATG
i_11_10724	11_10724	11_10724	BOPA1_4988-858	4H	78.8	1	1	1	1	1	1	1	1	1	1	1	1	1	1	1	1	1	1	1	0	1	1	1	1	0	1	1	0	1	0	[C/G]	CAGGATCTGCTTGCTTACGTCCGTCATTGCCAACATTGTCGGATTGTTTGCGGCAACCCCTCCGTCAATGAGATTGAAGGCCCGGGGCTTGCCATCCTTGTGCTTGGTCTCAAAGTGGTG[C/G]CCGGGGAGGTAAGTAGGTGCCGCCGACGTGCTGATGCAGACGTCAGACAGAAGAGCGTTCTTGGAGACGTCGTTGCGGGCGTCGTATCGGGAGAAGATGGTTGGCTGTAGCAGCTTGATG
i_12_31246	12_31246	12_31246	BOPA2_12_31246	4H	80.5	1	1	1	1	1	1	1	1	1	1	1	1	1	1	1	1	1	1	1	0	1	1	1	1	0	1	1	0	1	0	[C/G]	CGAGCAGTAACTACGGGATCGAGATTATGACAGGCAGCTTAGCTAGCTTCATGTATGTTG[C/G]GTCGCATGTACTGTGATTTAGGAAACCTCTTCTGTTAGCCCTGTCCTTGTTTATCCGAAG
i_12_10670	12_10670	12_10670	BOPA2_12_10670	4H	81.2	1	1	1	1	1	1	1	1	1	1	1	1	1	1	1	1	1	1	1	0	1	1	1	1	0	1	1	0	1	0	[C/G]	CCCAGAATTGACGTCAGACTGTAGATGGCATCGCTTCTTCTTGGACATGGACAAAGAATC[C/G]CATCCAAAGGCCTTCTGTGCGCTATCTCTATCGTCGTCTTCAAGAGATTCGGAAGGCCGT
i_SCRI_RS_210971	SCRI_RS_210971	SCRI_RS_210971-210970	SCRI_RS_210971	4H	85.8	1	1	1	1	1	1	1	1	1	1	1	1	1	1	1	1	1	1	1	0	1	1	1	1	1	1	1	1	1	0	[T/G]	GCAAGAGTTTGCAGTTAACATCAAACAACTAGGCTGTAGGCTGTTATTGAATGATCACAC[T/G]TGACTTTGATGAACATGAATCTMTCATTGAGAAATCCTATCAGKCTGAAGAGCTTGTGCA
i_SCRI_RS_157760	SCRI_RS_157760	SCRI_RS_157760-157759	SCRI_RS_157760	4H	90.9	1	1	1	1	1	1	1	1	1	1	1	0	1	1	1	1	1	1	1	0	1	1	1	1	1	1	1	1	1	0	[A/C]	GCGGCAAGATCCAAGGAGGAGCCGGAGGCAATCACCCCCATCCCGACTCCCAACAAAATC[T/G]GGGCTCGCGAGAAGAAGAAGAAGAAAATCCGATCCTTCCTCTCCTTGTGCCGCCGCCGCC
i_SCRI_RS_168399	SCRI_RS_168399	SCRI_RS_168399-168398	SCRI_RS_168399	4H	91.1	1	1	1	1	1	1	1	1	1	1	1	0	1	1	1	1	1	1	1	0	1	1	1	1	1	1	1	1	1	0	[A/C]	GATAGAGACTGTTAAGGTCAGGAAGCAGATAGCGCTCATTATTTCGGCCCTACAACCAGG[A/C]TTCATGCATCTTGTCAATGATCTTAATGGTAATCATGTCATCCAGAAGTGCTTGTCAAAC
i_11_20732	11_20732	11_20732	BOPA1_4361-1867	4H	91.3	1	1	1	1	1	1	1	1	1	1	1	0	1	1	1	1	1	1	1	0	1	1	1	1	1	1	1	1	1	0	[A/G]	CAACACGGAGGACTCAATAATACCAACATATAGGGGGCCCTTGACTCTGTCCTACACATCCACCGACACAACACAGGTCTCATCTCTTCAGTCAACTTGGAACCCCTACAAAAATACCAC[A/G]TCCAAAGATGCATGAGTAAAATCTGCACCAGCGCAATAAGATGGGCAGATTAATGATTCATCCGTTGTACACTGTCACCTGTTAAACCAAGCACAGATTAATCATCGACTACTCTCGTTC
i_SCRI_RS_129218	SCRI_RS_129218	SCRI_RS_129218-129217	SCRI_RS_129218	4H	91.7	1	1	1	1	1	1	1	1	1	1	1	0	1	1	1	1	1	1	1	0	1	1	1	1	1	1	1	1	1	0	[T/G]	GCTTGGTCTGGCTACTCGGTTTGCTGATTGTAATGAGGTCCGGTGACTCGGSGAGCCGAT[A/C]CGCTTCCGCACCGGTGTGGTGGTGTGCGTGGGAGGGAGTGTACTGCTGGTAYATAATTCA
i_SCRI_RS_121084	SCRI_RS_121084	SCRI_RS_121084-121083	SCRI_RS_121084	4H	92.8	1	1	1	1	1	1	1	1	1	1	1	0	1	1	1	1	1	1	1	0	1	1	1	1	1	1	1	1	1	0	[T/G]	GACACTTGAAGTTGTTGTCAAGGACAAGGACATCCTTCGGGATGACTATGTCGGTCGGGT[T/G]ATGCTTGACCTGAATGAGGTACCTATAAGGGTCCCTCCTGACAGCCCAKTGGCGCCAGAG
i_11_20762	11_20762	11_20762	BOPA1_4535-1366	4H	98.9	1	1	1	1	1	1	1	1	1	1	1	0	1	1	1	1	1	1	1	0	1	1	1	1	1	1	0	1	1	0	[G/C]	CTTATACTCATGAGTAGAGCTACTAGATCAAAGGAGGTATTGAATGTGTTGATTTAGTACATGGCAAGTCTTGTACTTATGAGTTATGGAAAGTAGAGGGACTAGATAAAAGTAGGTGTT[C/G]GTTGATTATGGCAAGTTTGATCAGATTTCGTCAACTTTGCCTAGAAGAATAATAATACACTTAAGCAGTGTGGAAGTTAAATGCAAAAAAAAAAAAAAAAA
i_12_10666	12_10666	12_10666	BOPA2_12_10666	4H	98.9	1	1	1	1	1	1	1	1	1	1	1	0	1	1	1	1	1	1	1	0	1	1	1	1	1	1	0	1	1	0	[A/G]	CGGTGCACCGGTGCTAACAAAGGAGCTGCGTGAGCTTGCACAAGATTTCTCGAGAAAGAC[A/G]AACACAAAATTCGAGTTCCACAAGRAGAATTTTTAACTTCTGTAGACAAMCCAGCCACAA
i_SCRI_RS_14487	SCRI_RS_14487	SCRI_RS_14487-14486	SCRI_RS_14487	4H	99.1	1	1	1	1	1	1	1	1	1	1	1	0	1	1	1	1	1	1	1	0	1	1	1	1	1	1	0	1	1	0	[T/G]	AGATCGTATCTGATCCCATGACTTCAAGAGTGATAGTCTTTAAACAGTGGATCCTTCTTT[T/G]TTTTGCGAGAATTTGAACAGTTGATTTTGACAAAGATCTGCATCTGTTGAACAAGCGCAC
i_SCRI_RS_235688	SCRI_RS_235688	SCRI_RS_235688-235687	SCRI_RS_235688	4H	99.4	1	1	1	1	1	1	1	1	1	1	1	0	1	1	1	1	1	1	1	0	1	1	1	1	1	1	0	1	1	0	[A/C]	TTCGAGCGATCCTCGCGCACAGGTGGTCGATGCTTCCTACCGAGCAATTGTGCCAGAGCT[A/C]GCGCATGTTCTCAGAGCTGTTTGTGAGACCCATAAGTTGCCACTGGCYCAGACATGGATA
i_SCRI_RS_209508	SCRI_RS_209508	SCRI_RS_209508-209507	SCRI_RS_209508	4H	99.6	1	1	1	1	1	1	1	1	1	1	1	0	1	1	1	1	1	1	1	0	1	1	1	1	1	1	0	1	1	0	[T/C]	TGACAAGAGGAAATYCCACCGGCTGGCCGACCCGGCCCTCCGCGGCAGCTACCCGCCGTC[A/G]GCGCTCAACCAGCTGGTGGTGATCAGCATCATGTGCCTGCAGGACCAGCCCCACGTCCGG
i_11_20454	11_20454	11_20454	BOPA1_299-163	4H	100.6	1	1	1	1	1	1	1	1	1	1	1	0	1	1	1	1	1	1	1	0	1	1	1	1	1	1	0	1	1	0	[A/G]	GACATCGGAGAAGGAGGCCTCCCTGGCGGCGGCGCTCACGGAGCACGACCCAGGCCTCAGACCGGAGAAGTCGGCGAAGTCGACCCTCTGCCTGGAGGCGGCCTTGCTGTGCAGACGGGC[A/G]CTGGCGGGGATGCGGGTGGCGGCGAGAGCTGCATGGGCGGCCATTGTTGACGATGCTGCTGCTGCTGCTAGGCGGAAAGGAGCAGGTGGTGCGCCGGCTTATTTATGTGGCCGGCGATCG
i_12_30987	12_30987	12_30987	BOPA2_12_30987	4H	100.6	1	1	1	1	1	1	1	1	1	1	1	0	1	1	1	1	1	1	1	0	1	1	1	1	1	1	0	1	1	0	[T/G]	atcattgacatggtgacacatttctgatgaggagacgaagagtaggacgcattggatggc[A/C]tggtggaaaatatatgtgtccctaaaaacaaaggagggatgggtttttgtgmtatttgcc
i_12_30988	12_30988	12_30988	BOPA2_12_30988	4H	100.6	1	1	1	1	1	1	1	1	1	1	1	0	1	1	1	1	1	1	1	0	1	1	1	1	1	1	0	1	1	0	[A/T]	aagaggaaaaactccgtcctaatttaacgtcccacccagaaaagaatctccgtccaaatt[A/T]aacgtcaaagagaaaaaaactccgccccgcgttgrtgatcccgataacaaccaacaagct
i_SCRI_RS_131671	SCRI_RS_131671	SCRI_RS_131671-131670	SCRI_RS_131671	4H	100.6	1	1	1	1	1	1	1	1	1	1	1	0	1	1	1	1	1	1	1	0	1	1	1	1	1	1	0	1	1	0	[A/G]	CAAATTCGAAATTGACAGTGAAACTCATGATCCCCTTGACATAGGAATATATCAAATTCG[T/C]GAGGCAAACCAAATGATTGAAGAGTTTATGTTGGCAGCAAATGTTTCTGTTGCTGAGAAG
i_SCRI_RS_156130	SCRI_RS_156130	SCRI_RS_156130-156129	SCRI_RS_156130	4H	102	1	1	1	1	1	1	1	1	1	1	1	0	1	1	1	1	1	1	1	0	1	1	1	1	1	1	0	1	1	0	[T/G]	GTCAGAAGAAGGAACGGGCCTCCAGCACCAAAGACTAACTCAGCTCTTTTGCCCAGTTGC[A/C]TGCCATTTTCAATATGGTGCTACTTCAGAATACGTAGGTTGTGAATATTCCAGGATATAG
i_SCRI_RS_6448	SCRI_RS_6448	SCRI_RS_6448-6447	SCRI_RS_6448	4H	102.8	1	1	1	1	1	1	1	1	1	1	1	0	1	1	1	1	1	1	1	0	1	1	1	1	1	1	0	1	1	0	[A/C]	CCGGATGAGCGTCCTCTACTTCGACCCGCGCTATCTGGTTGAAGGGAAAATGCGGCGGCC[T/G]GCCATTGTATTTCCTGCTGCTGCTAGGAGAATGGATACTCTCAATGATCTATTGGCAGCA
i_SCRI_RS_179398	SCRI_RS_179398	SCRI_RS_179398-179397	SCRI_RS_179398	4H	103.9	1	1	1	1	1	1	1	1	1	1	1	0	1	1	1	1	1	1	1	0	1	1	1	1	1	1	0	1	1	0	[A/G]	AGGTCTTAAAACGAGTGAGCTCTCTACTTCCTCTGGGAGTATCCACAAAGGGAATAGATT[A/G]TCTGCAGCAATTATCAGCACAGACCTTTTTGTCAGTCTTGTTAAGAAGCAAAGTGCACCA
i_SCRI_RS_7914	SCRI_RS_7914	SCRI_RS_7914-7913	SCRI_RS_7914	4H	104	1	1	1	1	1	1	1	1	1	1	1	0	1	1	1	1	1	1	1	0	1	1	1	1	1	1	0	1	1	0	[A/G]	TCCTCCAGTCCTTCCCTGTCAACTTTCTTCTTGGGTGCTTGACGATTGGTGGCGGAGGGG[A/G]GGTAAGGATTGTGACCGGAGGCGAGAGGGTTTGAAACGGTTGCCGGAGCAGGGGCTTAAT
i_SCRI_RS_201871	SCRI_RS_201871	SCRI_RS_201871-201870	SCRI_RS_201871	4H	104	1	1	1	1	1	1	1	1	1	1	1	0	1	1	1	1	1	1	1	0	1	1	1	1	1	1	0	1	1	0	[A/G]	CCACCCTTTTTATTTACTTTTACTCGATTGATTGAGTTGAGGGGCGATGCACAAGGAGTG[A/G]CAACTAACTGAAAGACTGACACGCATGAGCTAGGAGGAGGCAAGCATGGGATCAAAACTG
i_SCRI_RS_196076	SCRI_RS_196076	SCRI_RS_196076-196075	SCRI_RS_196076	4H	110.2	1	1	1	1	1	1	1	1	1	1	1	0	0	1	1	1	1	1	1	0	1	1	1	1	1	1	0	1	1	0	[T/C]	GCATGACCATCTTGTTAACTTTGGAGCCGTAATAGCATCATACATACATGAACAGAATGT[A/G]TTGTAATCGGTTGACTAAACCTTACCTGGCCTTAGCTGACCATACTGAGAGTCGTTTCTG
i_11_21035	11_21035	11_21035	BOPA1_6019-296	4H	111.3	1	1	1	1	1	1	1	1	1	1	1	0	0	1	1	1	1	1	1	0	1	1	1	1	1	1	0	1	1	0	[T/C]	CTCCCCTTCAAACATAGCTGGACCGATGCGCCTGTTGGTCTTCACAAARAAGGAGCCGGCATCGGTGTCGTAGCGCTGKGCGGCGTTGATGCAGCCACCCCCGATGGAGCTGGTCCCTGT[A/G]ATCTGTGTGGCCTTCCCCTCGGTGAGGATCCACTCTTTGATCGGGTCATCGCTCATCGCGGCCACGACGGATGGCCTGGAGGCTGCTCGACGGGGGCGGGCGGAGCGGCGAGGCGGGGGG
i_11_10611	11_10611	11_10611	BOPA1_4160-1365	4H	111.3	1	1	1	1	1	1	1	1	1	1	1	1	0	1	1	1	1	1	1	0	1	1	1	1	1	1	0	1	1	0	[A/C]	ACCTCACCCAGCCCAGCAATGGCCCTAGGCGAAGGGGTCGTTGTCCGACACGCCGCCGTCATCATCTTCCTCCATGGCCTGTAAACCATCTTCATCTTGCAGTTGCAGCACACCATCTTG[A/C]AGTAAATACAGGAGCTGCGCATCCACTTGCAGCTGTTGCAGGAGGTTYGCGTCYCCTTGCATTTCTTGTATTTCTTGCAGAAGCGCGTCTCCGTCTCCGTCTCCGTGCAGGTCTTGCGCG
i_11_10269	11_10269	11_10269	BOPA1_2297-1250	4H	113.4	1	1	1	1	1	1	1	1	1	1	1	1	0	1	1	1	1	1	1	0	1	1	1	1	1	1	0	1	1	0	[T/C]	CTCCCCGAGCGGCCACGCGGCCTCGATGAAGTACTCCCCGTGCTTCACCTTCTGCGCCACGGTGATCTCCTTGGTCGGCTCCAAGCCGAACCCGTCCACSAGCAGGGAGTACTGGTAGAC[A/G]AGGTCCATGCAGATGTAGGGCGCGTCCACGGACCGCACCTTGGGGTACGCGGCCTTGGCCTCCAGGAAGCTCATCGGGCAGATCTCCTCGGCGGCGGCCCTGAACGCCGCCGGCGTGGTC
i_SCRI_RS_9164	SCRI_RS_9164	SCRI_RS_9164-9163	SCRI_RS_9164	4H	113.7	1	1	1	1	1	1	1	1	1	1	1	1	0	1	1	1	1	1	1	0	1	1	1	1	1	1	0	1	1	0	[T/C]	GCCTACCTGCCGAAAG[A/G]AAATTCCCCAAGTTCTATTTTGTCTGGGCAAGAGCGACATGGCGGCCGCCACCGGCTACG
i_SCRI_RS_188829	SCRI_RS_188829	SCRI_RS_188829-188828	SCRI_RS_188829	4H	115.2	1	1	1	1	1	1	1	1	1	1	1	1	0	1	1	1	1	1	1	0	1	1	1	1	1	1	0	1	1	0	[T/C]	TGAAATCAGACACAAGCAACTCTGAATTACATTTAGATTTAACACGACAATTAGACGCGG[A/G]CACCAGATAAACAGACACTACAATTGGAGTAGAACGCAACAGGGCGTTGCACACCGCCRT
i_11_20553	11_20553	11_20553	BOPA1_3417-1451	5H	0.1	1	1	1	0	1	1	1	1	1	1	1	1	1	1	1	1	1	1	1	1	0	1	1	1	1	1	1	1	1	0	[T/C]	GTGCAGGTCGAATTTGATGATCCCGGTCACCTTCGCGATGCTGTCGAGTATCGTGCAGTAGACATACCGCTGCTTTCTGCCGGTATAGCTCTCGTTGATTCGAGGAAAGTCTACAGCAGC[A/G]ACCGACAGTTGCTTCTGTGAAGCAGCCCCAGTTTTCATGTTGAATCTCATCTCATACAGCTCATTCCCGAAGTTCTCCAGCTTCTCGTTTTGGGTTCCGTTAACCTTGTCCAAATCTGGG
i_11_20894	11_20894	11_20894	BOPA1_5206-787	5H	0.1	1	1	1	0	1	1	1	1	1	1	1	1	1	1	1	1	1	1	1	1	0	1	1	1	1	1	1	1	1	0	[C/G]	ACACACATTCTTATATGTACACACGAACGACGACAACCGGTCTGATTCATATGGTTGCACAGATAATAGATAGATAAGCAGGCATGGTTCTTGGTCTAGGGAGCAGCTACATGGTTTGCA[C/G]TGCCAGGGAAGGGAACGACGCTGATTARCACTAGTAATATTTACAGTCATGTCATGTCTGCCTGCCTAATCAACTTGATCCTGCATTGTCTTGCAAGGTCACACGGCGCCCTGGTCGTCG
i_SCRI_RS_179411	SCRI_RS_179411	SCRI_RS_179411-179410	SCRI_RS_179411	5H	1	1	1	1	0	1	1	1	1	1	1	1	1	1	1	1	1	1	1	1	1	0	1	1	1	1	1	1	1	1	0	[A/G]	CCGCCCCCTTTCCCACGCCACCGCCGCCCCCCGCCGCGCCGACCATCTCCGGCGCCCGCC[T/C]CACAAGCAACCAGAGCAGAGCAGGGAACAAATGCCGGCCAGGACGACGACGACGACGGCT
i_SCRI_RS_10929	SCRI_RS_10929	SCRI_RS_10929-10928	SCRI_RS_10929	5H	1.5	1	1	1	0	1	1	1	1	1	1	1	1	1	1	1	1	1	1	1	1	0	1	1	1	1	1	1	1	1	0	[T/G]	CGAGCTCAAGGAGAAGCTCACCAGGCTGTGCAAGACGACTACGGTGAAGACGAGGTACGT[T/G]GTGATGTCGGAGGAGATCCTCAAGAGCTACCCTGAGCTGGCCCAGGAGGGGTTGCCGACG
i_12_31023	12_31023	12_31023	BOPA2_12_31023	5H	1.6	1	1	1	0	1	1	1	1	1	1	1	1	1	1	1	1	1	1	1	1	0	1	1	1	1	1	1	1	1	0	[G/C]	ATATTCCGACACGACGACTTGATACTGGCACGGCTGCGCGCCATTATCGGTGCCAAGCTT[C/G]GAGGGATCACAGCCCACATCGGAGTTGCAGGAGCACCTACCAGAACAGCTGGGTGACTTT
i_SCRI_RS_141591	SCRI_RS_141591	SCRI_RS_141591-141590	SCRI_RS_141591	5H	1.7	1	1	1	?	1	1	1	1	1	1	1	1	1	1	1	1	1	1	1	1	0	1	1	1	1	1	1	1	1	0	[C/G]	GCCAAGCTTATTCACATTTAAAATTGCAGACAAGCGACTGGCTGATCTCTCCGGGGTTAC[C/G]TTCACAAGAGTCAAAGCAAAATTGATGCTAGATGGCATTCAGAAAAGCGCTCCTGAATTA
i_12_30591	12_30591	12_30591	BOPA2_12_30591	5H	2.6	1	1	1	0	1	1	1	1	1	1	1	1	1	1	1	1	1	1	1	1	0	1	1	1	1	1	1	1	1	0	[C/G]	TTCCGCGGGGTGATACTGCTTCTCCGTGCAGTTCTGTATCATTAGGATGGTCGCTACGCA[C/G]GACGAAATCAACTCTGACGGGAACTGGGCTTCGGAGTCGCTGCCGTTGGGCAATACTCTT
i_SCRI_RS_108541	SCRI_RS_108541	SCRI_RS_108541-108540	SCRI_RS_108541	5H	12	1	1	1	?	1	1	1	1	1	0	1	1	1	1	1	1	1	1	1	1	1	1	1	1	1	1	1	1	1	0	[C/G]	TGGTTCTGTAAATGTGAATAGTAGTGGGGTGTTGCTGCTGCAGATGTTCAGATATGTTGT[C/G]GCAGTTGCATTCTGGTGCTTAAATATATTTCTGAATGACCTTTGCGCTTCGATTATATAT
i_12_30714	12_30714	12_30714	BOPA2_12_30714	5H	12	1	1	1	?	1	1	1	1	1	0	1	1	1	1	1	1	1	1	1	1	1	1	1	1	1	1	1	1	1	0	[T/C]	CTCCCATCATCCAGCTTAGGTCCTTGAACCTTCCCTTTGGGATCAGATCGTTTGACAGTC[A/G]CGGTTGAAGACTTGCGCTGAACACTTTGGGTTTGAGCATTGCATTTTACACTCCTCAGTG
i_SCRI_RS_232930	SCRI_RS_232930	SCRI_RS_232930-232929	SCRI_RS_232930	5H	15.6	0	1	1	?	1	1	1	1	1	0	1	1	1	1	1	1	1	1	1	1	0	1	1	1	1	1	1	1	1	0	[A/G]	TGATATGGTCACAAGCAACCAGCGCCTCCTTGTGTTCACCTCTGCCAGATCGAAGCAAGC[T/C]ACAGAAGGAATCGCATACCAGTGGAATTTCATGGTTGAGAACAATTATGGCGACGACGGA
i_12_30167	12_30167	12_30167	BOPA2_12_30167	5H	17.6	0	1	1	1	1	1	1	1	1	0	1	1	1	1	1	1	1	1	1	1	0	1	1	1	1	1	1	1	1	0	[T/A]	TGAGTCCACAAAAATGCTTGAAATGCATATGTTTTTCAATGAAAATTCCTATTCTGTTTG[A/T]CAGGATCTCAAGGTGCCCTTACCGGCCATCTGCTCGCAGAGTCTAGATGCATGACGCCCT
i_11_21426	11_21426	11_21426	BOPA1_9608-371	5H	18.2	0	1	1	1	1	1	1	1	1	0	1	1	1	1	1	1	1	1	1	1	0	1	1	1	1	1	1	1	1	0	[A/G]	AAACCCGAAGCTGCCACATCCTTCATCTTCCAATCCCAGAAGAAAGAAGAGAAGCCTGGCCTCTGTCATAAGAGATAGTGATGAAGAATATTTCACGCTGATTGTTGAGCCACCGCTACT[A/G]CTTGATCAGAAGCACTGGCTAGCAGAGAGTGAGCTCATCCTCCCCAAGAAAGACAAGGACCAAGAACTTGTCCAAAAACAGGAGCAGCAACACGAGGAAGAATATAAGCCCTATACAGTG
i_SCRI_RS_194819	SCRI_RS_194819	SCRI_RS_194819-194818	SCRI_RS_194819	5H	23.2	0	0	1	1	1	1	1	1	1	0	1	1	1	1	1	1	1	1	1	1	0	1	1	1	1	1	1	1	1	0	[A/G]	AGCAATCATAACAACAGTTGGGAAAGAACATTTGGCTGCTTTGGGTGGTTCCCTCCAAAG[T/C]ATAGCAGTGGCAAAGTCTGGAATTATCAAGGAAGGACGACCAGTTGTCATTGGTGGTCCA
i_SCRI_RS_85089	SCRI_RS_85089	SCRI_RS_85089-85088	SCRI_RS_85089	5H	23.6	0	0	1	1	1	1	1	1	1	0	1	1	1	1	1	1	1	1	1	1	0	1	1	1	1	1	1	1	1	0	[T/C]	TACAGCAGCAAGCTAGTTAGTTGAGCCATAAGAATAGGTCTCAGTTTGTGCATGATGTCT[T/C]AATCAGTTATGGCAGTTTACCATGTAAGAGTGCTTGCTTGCTTGCTTTTGCAGCAGCTGT
i_11_11048	11_11048	11_11048	BOPA1_ABC01741-1-4-299	5H	23.6	0	0	1	1	1	1	1	1	1	0	1	1	1	1	1	1	1	1	1	1	0	1	1	1	1	1	1	1	1	0	[A/T]	CTACTGTTTTGATGATGCAAAATACAATGTCTATGTTGCAACTTGCTGTTGATGCCTAACCATACCTCTTTGTTAATTCTCTGGCGTGCTGTTGGTAAAAAGGATGCATGAAGTATGTAC[A/T]GTGATCACTCAAACCAAACCCCCAAATAGCAGAGGATATGAGCTCAAGCATTTTCSGTGCTAGCTAGTTTTACAGTTGCAAGCTACACGCACTGTCGAAATTCAGAACTAGTARCAAGTC
i_SCRI_RS_108416	SCRI_RS_108416	SCRI_RS_108416-108415	SCRI_RS_108416	5H	29.1	0	0	1	1	1	1	1	1	1	0	1	1	1	1	1	1	1	1	1	1	0	1	1	1	1	1	1	1	1	0	[A/G]	TTGGCTGGCCTTATTGCAATCAAGACATTGATAACTACTGCATTAGCAACAAGGGTCGGA[T/C]TAACTTTTCAAGAAAGTGTAAGGATAGGATTGCTGCTTTCTCAAGGAGGGGAGTTTGGGT
i_SCRI_RS_205100	SCRI_RS_205100	SCRI_RS_205100-205099	SCRI_RS_205100	5H	29.1	0	0	1	1	1	1	1	1	1	0	1	1	1	1	1	1	1	1	1	1	0	1	1	1	1	1	1	1	1	0	[A/G]	CAGGTCGGTCAGTGCAGCTTCAAGTCGCTTATGGCAGTCCGGGACCATCATCCTCGACTC[A/G]GCCAAAACATTTTCCTGCTGCTTGAGATCATAGGKGTCGGCGCCCTTCTCCTTCATGTCG
i_SCRI_RS_175087	SCRI_RS_175087	SCRI_RS_175087-175086	SCRI_RS_175087	5H	30.4	0	0	1	1	1	1	1	1	1	0	1	1	1	1	1	1	1	1	1	1	1	1	1	1	1	1	1	1	1	0	[T/C]	ATCTGAGATCCTTTCCTCGCGGTTTTCATTTTGTCGTTGTCATCATCTGACCTATAATGT[T/C]GTTGCGATCGGAAATCGAATGTTCTTTAGCGGCCGCTCGGTCAGTCCAGTCCACCGCTTC
i_SCRI_RS_156016	SCRI_RS_156016	SCRI_RS_156016-156015	SCRI_RS_156016	5H	30.6	0	0	1	1	1	1	1	1	1	0	1	1	1	1	1	1	1	1	1	1	1	1	1	1	1	1	1	1	1	0	[T/C]	CACCTACAGCTTCAACCAGCTCATGTCCCTGGCGGAGGAGAAGGAGAACGCCAACCCAGA[T/C]GCCGCCGCGAGGGCCAGGAGGGTCTCGCTCTGCAACGGAGGGGCTCGCCAGCACCCGGCC
i_11_10580	11_10580	11_10580	BOPA1_3997-796	5H	30.6	0	0	1	1	1	1	1	1	1	0	1	1	1	1	1	1	1	1	1	1	1	1	1	1	1	1	1	1	1	0	[T/C]	CCTTTTTTTTTTTTTTTTCATACCGAAAGTACAGAGCACATGCTACTAAACAAAGATGAACTTTTTTTTTTTTTGACCGGTTAATTTCACGATTCTATTAAGC[A/G]GTAGGAGAGCAAATCTGACCATCGGCCACACGATAACAGCACATGCATAACTTGCTCATGGTAAGTAGAAAACAAATGYTCACTGTCGTCTACATTCTGATGAAACACAAAGTACTTGAT
i_SCRI_RS_205508	SCRI_RS_205508	SCRI_RS_205508-205507	SCRI_RS_205508	5H	30.8	0	0	1	1	1	1	1	1	1	0	1	1	1	1	1	1	1	1	1	1	1	1	1	1	1	1	1	1	1	0	[A/G]	GACATTAATCTAACCAGTTCAYTCCCTCAATACAARCTATGATGATGTATAATCGATGAC[T/C]AGCTCTCATAGCATACAATTCCCATGCATGCCTTCAAGATTTCCAGCTGGGAGTTTCCTC
i_SCRI_RS_171189	SCRI_RS_171189	SCRI_RS_171189-171188	SCRI_RS_171189	5H	31.3	0	0	1	1	1	1	1	1	1	0	1	1	1	1	1	1	1	1	1	1	1	1	1	1	1	1	?	1	1	0	[T/C]	AGCCTCGGGAAACTAGTCAATATTCTTTCAGAAGAACCAAAGCCCCAGGAAGATGAATTG[T/C]CATACAGCCAGTCCCGTTTGACACATGTGCTGAAGGATACACTAGGTGGCAATTCAAGGG
i_11_10621	11_10621	11_10621	BOPA1_421-528	5H	31.7	0	0	1	1	1	1	1	1	1	0	1	1	1	1	1	1	1	1	1	1	1	1	1	1	1	1	1	1	1	0	[A/G]	CTTCCTCAGGACACTTGACATCTCCTCTCTCTTCTTCTTTGCTCTCTTGTGAGTACCAAGCTTTCTCTTGGCGACCTTGAGTGCACGCTTGTCCTTTCCAACCTTAAGAAGCTCAGTGAT[A/G]CGTTTCTCATATGGAGCGAATCCAGCAACCTCCCTGATCAAGTTCCTGACAAAATGCACCCTCTTTGTGCCTTTCCCCTTGCGGTCGGACGGGCGGGGCGGCAGCTCGCGCTTGGTGAYG
i_SCRI_RS_220164	SCRI_RS_220164	SCRI_RS_220164-220163	SCRI_RS_220164	5H	31.7	0	0	1	1	1	1	1	1	1	0	1	1	1	1	1	1	1	1	1	1	1	1	1	1	1	1	?	1	1	0	[T/C]	AATGGACTTAGTTAGCTACAGTTTTCTTCTTACTTCTATTGTCAATCAATGTCATATTCT[A/G]TTAGAAGGAGGCTCAAAATGTTTCCTTCACCAGACCCGCTGCAGATCAATTGATATCATG
i_SCRI_RS_220165	SCRI_RS_220165	SCRI_RS_220165-220164	SCRI_RS_220165	5H	31.7	0	0	1	1	1	1	1	1	1	0	1	1	1	1	1	1	1	1	1	1	1	1	1	1	1	1	?	1	1	0	[A/G]	ATTATCTGGTTAGGCCTGACTTGCATCATAAATTCATAATGTAGTCACCAGTCGTAAACT[A/G]TTTCAGTTTACCAACACTTTGACCATAACATATGGCGATTAATTGGAACACAATGGACTA
i_SCRI_RS_156295	SCRI_RS_156295	SCRI_RS_156295-156294	SCRI_RS_156295	5H	31.9	0	0	1	1	1	1	1	1	1	0	1	1	1	1	1	1	1	1	1	1	1	1	1	1	1	1	?	1	1	0	[T/C]	GCAGCGGATGGKCCGCGGCGGCGAAGGCCTTCTGTCTTCTGCACCTGGAGCGAGGATGGC[A/G]CAGGGCGATGTCTGCGACGGTTATTCTGGGGGCCATGACTTGCAGAATCTCACCGGCAGC
i_SCRI_RS_3114	SCRI_RS_3114	SCRI_RS_3114-3113	SCRI_RS_3114	5H	32.4	0	0	1	1	1	1	1	1	1	0	1	1	1	1	1	1	1	1	1	1	1	1	1	1	1	1	1	1	1	0	[A/G]	GGAGTGTCGAGATGCTAGGATTTTTGCACATGCTGTTAATGAGGACCACGGATTGCTCG[A/G]ACGCATTGTTCTCAGCCATCTTCAGTAGCCGGGAATTGTAGTACATAACTTGGGAGCTTC
i_11_20980	11_20980	11_20980	BOPA1_5732-1104	5H	34.1	0	0	1	1	1	1	1	1	1	0	1	1	1	1	1	1	1	1	1	1	1	1	1	1	1	1	?	1	1	0	[C/G]	CAAATTTGGTATGGCAGGATTGGTCTGAACTGCTAGATTACATAGAACATGTCGCAGCACACTGCTTTCATGGAGCAGGCACGAAGCACCAAATTCAAGCTCTGAGCTATACAAATTCAA[C/G]GTCTCCAGAAGCAGCATCGCCTAATACATTCCTGTCCAGGCTTGTTTTCGGCGTTTCTTCCAATTCATTGTCGAGATTCATGCTTCTTGCATCTTCCGGTTCACCTCTGTTAGAGTTTCT
i_11_21391	11_21391	11_21391	BOPA1_9100-978	5H	34.2	0	0	1	1	1	1	1	1	1	0	1	1	1	1	1	1	1	1	1	1	1	1	1	1	1	1	?	1	1	0	[A/G]	ACCTGTGTGTAATTGATGTCGATCTTACTCATGCGATAACTGGATTCGTACCAGTTGTACAGCTGCATGCCCTTTGGAATAAAAATAATGCAGAGCAGGATCCAGCATTAACGTTCTGCG[A/G]CCACTTACGAACATGCTCATTTCTATTTTATGTTTTTTGGAAAACAACAACTCATTTCTATATGTAAATGCCTGASGGAGGACTACTAACTCGTATGTATTACGGGCCGGTTCTCTGTGG
i_12_30707	12_30707	12_30707	BOPA2_12_30707	5H	40	1	0	1	1	1	1	1	1	1	0	1	1	1	1	1	1	1	1	1	1	1	1	1	1	1	1	1	1	1	0	[A/G]	ATGTCTTATAATCTGGAGTTGGGAACACCTTGTATTATACTCTGTGTCTGGGGATCGACC[A/G]ATCGGTCGCGTAGAAGAAAAACCCAAAGCGCGGAAATGGACCGCGCCAACAAAAAAAGAG
i_SCRI_RS_157728	SCRI_RS_157728	SCRI_RS_157728-157727	SCRI_RS_157728	5H	41	1	0	1	1	1	1	1	1	1	0	1	1	1	1	1	1	1	1	1	1	1	1	1	1	1	1	1	1	1	0	[T/C]	GGCAGATGGTGATAAGCCATTAAGTAGCACTGCTGTTCCCAGGCGAACACAACAGGAACA[A/G]CTATTGCATTGGCAGAAGAATCGCCGGATGTTGGCTTATTCAACTGTCGGTACACCTGAT
i_SCRI_RS_133674	SCRI_RS_133674	SCRI_RS_133674-133673	SCRI_RS_133674	5H	41.2	1	0	1	1	1	1	1	1	1	0	1	1	1	1	1	1	1	1	1	1	1	1	1	1	1	1	1	1	1	0	[T/G]	CTTTTCTCAGCTTTGATGCGAAGGGAGGGTTACCTTCATAACCTTCCAACAGAAAGAAGG[A/C]ATGTTGTGGTTCCAAAGTCACCAATGACAATTGAGGATGCAGTGCCTTCCACAAGACATT
i_SCRI_RS_216814	SCRI_RS_216814	SCRI_RS_216814-216813	SCRI_RS_216814	5H	41.2	1	0	1	1	1	1	1	1	1	0	1	1	1	1	1	1	1	1	1	1	1	1	1	1	1	1	1	1	1	0	[T/C]	AGATGAAGTACTGCAGTACGTGCCATCTGCTGGTGAAAAGCTGGAGGATATGACTGATCA[A/G]CTGAGAAAGCGAATGATGAAGAAGCGCAAAGTCAAAACTCTCTCATTTGCAATTACAAAT
i_SCRI_RS_89108	SCRI_RS_89108	SCRI_RS_89108-89107	SCRI_RS_89108	5H	41.3	1	0	1	1	1	1	1	1	1	0	1	1	1	1	1	1	1	1	1	1	1	1	1	1	1	1	1	1	1	0	[A/G]	AGGTAAGAGAATCTTACATTCCTTTTAATTGTAAACAAATGCAAGTTAGGATTATCCTTT[T/C]GTCTGTTTCATGAAATGTGCACGTGCATGTTTTGGTTGCACAAATAATACTGTATCTTAC
i_11_20766	11_20766	11_20766	BOPA1_4570-591	5H	41.3	1	0	1	1	1	1	1	1	1	0	1	1	1	1	1	1	1	1	1	1	1	1	1	1	1	1	1	1	1	0	[A/C]	GACGTTCCGGTTAGTGCGCAACGCCGGCCAGAACAGGATGCGGATTATGGCGGCAAACGGGCTCTTCTTGCAGGCGAACAAAGACAGCTCGGTGACAGCAGACTACGGCAAGAGCACAAG[A/C]TGGGGCAACGATGACCCGTCGGTGTTTGCGGTGACCAGAGTGACGGGGCTACAAGGGGAGTACCAAATCTGCAACGGATATGGGACGGCAAAGGCCACGCCAATTCTCAAGAATCACTGG
i_SCRI_RS_101263	SCRI_RS_101263	SCRI_RS_101263-101262	SCRI_RS_101263	5H	41.3	1	0	1	1	1	1	1	1	1	0	1	1	1	1	1	1	1	1	1	1	1	1	1	1	1	1	1	1	1	0	[A/C]	GTCTCATACGACGTGTATGGAGGACCATCTTTTGTGCCCCAACTTGTCGGCGATGTATGA[A/C]GGTCACAAGGCAAAGGAAACTGAAGAGTMTGGGTGGGTGTAAGGTTGTGGAAGCGARTGC
i_SCRI_RS_163973	SCRI_RS_163973	SCRI_RS_163973-163972	SCRI_RS_163973	5H	41.3	1	0	1	1	1	1	1	1	1	0	1	1	1	1	1	1	1	1	1	1	1	1	1	1	1	1	1	1	1	0	[C/G]	CAGCATATGCTGCCCTAAACTTTTCAATGCTGTAATAGTCATCAACATGTGCTTGGATCT[C/G]AGCTCCCCTGATTGAGCAGATGAAGGCCAATGCATGAAGGTACTGGAGTCTCTTGAACTG
i_SCRI_RS_187735	SCRI_RS_187735	SCRI_RS_187735-187734	SCRI_RS_187735	5H	41.3	1	0	1	1	1	1	1	1	1	0	1	1	1	1	1	1	1	1	1	1	1	1	1	1	1	1	1	1	1	0	[A/C]	TTATTCTTTTGAGGCTTGTATATGTATTATGCTGGCTTTTAAGAGGCAGTTCTGTTTTTT[A/C]TGGTATGTGGTAACTATCAAACATGTTAAAATGTTTTTTTTTTCCGGAGCTGCAACAGAA
i_11_20987	11_20987	11_20987	BOPA1_5754-850	5H	41.6	1	0	1	1	1	1	1	1	1	0	1	1	1	1	1	1	1	1	1	1	1	1	1	1	1	1	1	1	1	0	[T/C]	ATGGACATGAACTGGAGGCTTACTGCACCGTGGCATGGGGCAAAGATCACGGTGCCTGCAAAATTCATCGGGGGTGAGAAGGACATCGGGGTCGAGTCCTTCGGAGTTAAGAGCTACATC[A/G]AAAGCGGGGGTTTCAAGTCCAATGTTCCAGACCTTGAGGTATCCATCATTGAAGGCCACCATTTCCTCCAGCAAGAGCAGGCCGAGAGGGTGAACTCTGAGATACTGTCCTTCCTGGACA
i_SCRI_RS_229712	SCRI_RS_229712	SCRI_RS_229712-229711	SCRI_RS_229712	5H	41.7	1	0	1	1	1	1	1	1	1	0	1	1	1	1	1	1	1	1	1	1	1	1	1	1	1	1	1	1	1	0	[A/C]	AGAGCTGAGCATTTGCTTGATGACAGTTCTCAGCCAAGGCAGGCTTCCGAGGGAAGGTCA[A/C]ATCCAAAAGGAAGTGTTTTGGCACCAATGGCTGGKTTGGTCGTTAAGGTTTTGCTTAAGG
i_SCRI_RS_204593	SCRI_RS_204593	SCRI_RS_204593-204592	SCRI_RS_204593	5H	41.7	1	0	1	1	1	1	1	1	1	0	1	1	1	1	1	1	1	1	1	1	1	1	1	1	1	1	1	1	1	0	[T/C]	TGGGGATTACTTGATTACACACGAATCAAGTATGGATATGCTGAGATTAGCCCCACCATG[T/C]GAGGCAGATACACAGTTAGTGAATGAGACACTAAACGCTGATAATGTGTTCTCYGGCAAT
i_12_30654	12_30654	12_30654	BOPA2_12_30654	5H	41.8	1	0	1	1	1	1	1	1	1	0	1	1	1	1	1	1	1	1	1	1	1	1	1	1	1	1	1	1	1	0	[A/G]	TTGATTCTACTACCCCTGGTTGATCCGCATTCCTCCCGGTAGGTATACGGTCGAAAAGGC[A/G]CGGGGGTGTTTTCTCACACAGGAAGAAGCAAATGCYAGATTCTGTAAACCGATGGTCCTG
i_SCRI_RS_222345	SCRI_RS_222345	SCRI_RS_222345-222344	SCRI_RS_222345	5H	42.2	1	0	1	1	1	1	1	1	1	0	1	1	1	1	1	1	1	1	1	1	1	1	1	1	1	1	1	1	1	0	[T/G]	CGCGCAGTGCGTGGAGGCGGCAGAGTCCATGGGCGCCGAGCGCGAGCACCTCGCCGCCGC[A/C]GTCGGCTCGGCTGTCAACGCCAGGACTCCCGGCGACATCGTCACCATCACTGCCGCCGCC
i_12_21372	12_21372	12_21372	BOPA2_12_21372	5H	42.8	1	0	1	1	1	1	1	1	1	0	1	1	1	1	1	1	1	1	1	1	1	1	1	1	1	1	1	1	1	0	[T/A]	TTCCTGTCATATGACATGGTTTATGTCATGGATTTAGCTTCCTACTTTTGTAGCGAGATA[A/T]CTTTGTGTTGCCTGCTAAGAGGATTTGGTGGCACATTTTAAATGATTTCTTAGATTTAAA
i_SCRI_RS_133662	SCRI_RS_133662	SCRI_RS_133662-133661	SCRI_RS_133662	5H	42.8	1	0	1	1	1	1	1	1	1	0	1	1	1	1	1	1	1	1	1	1	1	1	1	1	1	1	1	1	1	0	[A/C]	GCCTGCTAAGAGGATTTGGTGGCACATTTTAAATGATTTCTTAGATTTAAATGTCTCTCC[T/G]TTCCACGAGCAACAACTGTGGTTACATTGTCACTTCAGTTTCCAGTTCAGCAGCAATGCT
i_12_31257	12_31257	12_31257	BOPA2_12_31257	5H	42.8	1	0	1	1	1	1	1	1	1	0	1	1	1	1	1	1	1	1	1	1	1	1	1	1	1	1	1	1	1	0	[A/T]	AACAGTAAGGGGATAAAGAAACAGAAACGTAGTTACATATACAGTGGAGGTACACGAGCA[A/T]GCACCGGCTAGCTGGGTGCGAAGCGGTCGAGCAGCAGGTACACCGTCGCGTCCGACATCC
i_SCRI_RS_68142	SCRI_RS_68142	SCRI_RS_68142-68141	SCRI_RS_68142	5H	43	1	0	1	1	1	1	1	1	1	0	1	1	1	1	1	1	1	1	1	1	1	1	1	1	1	1	1	1	1	0	[A/G]	GAAGAACCTCATGTTACATGATTTGAAGAGTTTCAGTAGATGGGGAGCAAAGGAAGAAAG[A/G]CATGAAGAACAAATAACATTTCCACAGCTTGAGAATACCAATATTACAGATTGTCCAGAA
i_SCRI_RS_189103	SCRI_RS_189103	SCRI_RS_189103-189102	SCRI_RS_189103	5H	43	1	0	1	1	1	1	1	1	1	0	1	1	1	1	1	1	1	1	1	1	1	1	1	1	1	1	1	1	1	0	[T/C]	AGGCATGCCTATGGCCTTGGYGAGCACTACAATTCAGTGATCCCCACTGAGTTATCTTGA[A/G]GCAGGAAACCTAAATGTACCTGGCCTTTGTTTAGCCATGAGAAGTCTTTCTGGCCAGTCT
i_SCRI_RS_171812	SCRI_RS_171812	SCRI_RS_171812-171811	SCRI_RS_171812	5H	43.7	1	0	1	1	1	1	1	1	1	0	1	1	1	1	1	1	1	1	1	1	1	1	1	1	1	1	1	1	1	0	[T/G]	TTCTGGGTTTTCTCTGTTGATTAGTGAGTCCAGCCTAACTGGTGAGAGTGAACCTGTTGT[T/G]GTAAATGAAGAAAACCCTTTTCTTTTGTCGGGTACCAAGGTCCAAGATGGGTCATGCAAG
i_12_31155	12_31155	12_31155	BOPA2_12_31155	5H	43.7	1	0	1	1	1	1	1	1	1	0	1	1	1	1	1	1	1	1	1	1	1	1	1	1	1	1	1	1	1	0	[T/G]	CATGATGAACTGGAAGACGACCGTGCTGCTGAGGACACACATGAAGACATAGTTGTTCAG[A/C]ATGCCCTTGAGCACATTGAGCTTCTCCATCTCCCTCGAACTTATCTCATTGAACACCTGG
i_12_10923	12_10923	12_10923	BOPA2_12_10923	5H	44	1	0	1	1	1	1	1	1	1	0	1	1	1	1	1	1	1	1	1	1	1	1	1	1	1	1	1	1	1	0	[A/C]	TGTAAGGTTAATGCACTGCGATATGTCCAGGTATTTCAACCTCTTCAGGCTGCATACCGA[A/C]GGTGGAAGCTTCCACAGTGCCGGGCAGGCGTAGACCCGCAGGATGCTCAGGCAGTGCAGC
i_12_31390	12_31390	12_31390	BOPA2_12_31390	5H	44	1	0	1	1	1	1	1	1	1	0	1	1	1	1	1	1	1	1	1	1	1	1	1	1	1	1	1	1	1	0	[A/G]	TCTCGACATGGACGGCAAATGATGCTAGCTCATAAATTTTAGCTAGCATTTTCACTTGAC[A/G]ATGCTTATAGCTCTAGTTATGTCAATATAATGTCTGTGTGTTGTGTATGGACCATGGTCT
i_SCRI_RS_101469	SCRI_RS_101469	SCRI_RS_101469-101468	SCRI_RS_101469	5H	44	1	0	1	1	1	1	1	1	1	0	1	1	1	1	1	1	1	1	1	1	1	1	1	1	1	1	1	1	1	0	[A/G]	CCTGAAAGGGAAGGCATATGAGTTGCTACGRGAGAAAGCGTCGAGCTTTCTCCTGGATGA[T/C]TTCTACAGGACTCCTGGAGGTATTCAATTTGAAGGACCTGGTTCGGATGCAAAGCCCATC
i_SCRI_RS_142259	SCRI_RS_142259	SCRI_RS_142259-142258	SCRI_RS_142259	5H	44	1	0	1	1	1	1	1	1	1	0	1	1	1	1	1	1	1	1	1	1	1	1	1	1	1	1	1	1	1	0	[A/G]	CTCAGAATTCCGAGATGGTTGTCGGACCAGGACGTCTCGTGTACCTCAGAATTCGTGAAC[A/G]GGGCGGCAATGGCGAGGCGGGGAGAGGGTGCGCAGGCGAGGCGAAGAAGGGGAGCGGCAA
i_SCRI_RS_145129	SCRI_RS_145129	SCRI_RS_145129-145128	SCRI_RS_145129	5H	44	1	0	1	1	1	1	1	1	1	0	1	1	1	1	1	1	1	1	1	1	1	1	1	1	1	1	1	1	1	0	[T/C]	CTCCCCTAATCCCCCAATCTCGAGCTCACCCACCAACAAGCTCAGATCATCATCAAACCC[T/C]TCCCGCACTCCATCTCCACTCCTCGCGGCGGCGGGCGAGCGCGCGCGYGCAGAGCAATCG
i_SCRI_RS_166369	SCRI_RS_166369	SCRI_RS_166369-166368	SCRI_RS_166369	5H	44	1	0	1	1	1	1	1	1	1	0	1	1	1	1	1	1	1	1	1	1	1	1	1	1	1	1	1	1	1	0	[T/G]	TATGGGTGAAGCAGGTCCGCGACGTGGCCTATGAGGTTGAGGACTCCCTCCAGGAATTCG[A/C]TGTCCGGTTACACAAGCAGTCATGGTGGCGCATTGCTCGCACCCTTCTGGACCGGCGCCT
i_SCRI_RS_187764	SCRI_RS_187764	SCRI_RS_187764-187763	SCRI_RS_187764	5H	44	1	0	1	1	1	1	1	1	1	0	1	1	1	1	1	1	1	1	1	1	1	1	1	1	1	1	1	1	1	0	[A/G]	TGATTGCTTCCAGAAGTTCGAGAAGTTTTTTGACAGTTCATGTGTTGCTCAAGCTGTTGG[A/G]CAGTACCTAACAAGAGATGCAAACTGTATGGATAAATCAAGCCAATCTGGTGTTCAGGAA
i_11_20101	11_20101	11_20101	BOPA1_12005-188	5H	44	1	0	1	1	1	1	1	1	1	0	1	1	1	1	1	1	1	1	1	1	1	1	1	1	1	1	1	1	1	0	[A/G]	TTTCTTGGAAGGCTGCATCTTGGAACCACCCAAGTTTCTTCGAAGGCCCGCAGCGACGATGGGGCCTCTGGAAGAGCAAACCCTAGCTGCCACGGAACACCCAGGGGAACTCCAGCAATC[A/G]CCCGAGGGCTTGGCCCCAAGATGTATCCTTTAAGCGAGAGTCGCAGCACCCATCTGGATTGGAGAGGCGGAATCCGCGACCCCAAAACCCAAGAGCAAAACGCGAGCTCGCCGATGAGCT
i_12_30354	12_30354	12_30354	BOPA2_12_30354	5H	44	1	0	1	1	1	1	1	1	1	0	1	1	1	1	1	1	1	1	1	1	1	1	1	1	1	1	1	1	1	0	[A/G]	TTTTTTTTTTTTTTAGTCTTCTAGTAAAATCTCTATATTTAGAAACGGAGGGAGTGCTCC[A/G]TATGTAATAAGGTACATAATACATACTGGTTACAAAGGAGAAGACAACGCTAGCAAAATT
i_SCRI_RS_137866	SCRI_RS_137866	SCRI_RS_137866-137865	SCRI_RS_137866	5H	44	1	0	1	1	1	1	1	1	1	0	1	1	1	1	1	1	1	1	1	1	1	1	1	1	1	1	1	1	1	0	[G/C]	AGATTACACACATGAGACAAACTATCCTGTTTCACCTAGAGATCTCAGTCTCCGTCTCCA[C/G]AAGGTGATCCAGCATAGGCTAGAAGACCGAATCAAGGAGCTTGAGACAGCACTTGCTCAG
i_SCRI_RS_141949	SCRI_RS_141949	SCRI_RS_141949-141948	SCRI_RS_141949	5H	44	1	0	1	1	1	1	1	1	1	0	1	1	1	1	1	1	1	1	1	1	1	1	1	1	1	1	1	1	1	0	[A/G]	AGAAGGTGCAAAGAATATCATGGATAACATGTTCTATTATTTTCCATGGGAAGTCAAGCT[T/C]GAGATAGATGGATCCAACATTGAAATTCCTCAGGACGCCGAAGGTATCCTTGTGGCCAAC
i_SCRI_RS_175284	SCRI_RS_175284	SCRI_RS_175284-175283	SCRI_RS_175284	5H	44	1	0	1	1	1	1	1	1	1	0	1	1	1	1	1	1	1	1	1	1	1	1	1	1	1	1	1	1	1	0	[T/G]	TCCCACGGTGCTCTGCATCCAAATCCAGAGCTCAAACAATTACAATGAATCCTGAAAGTC[T/G]GTGGGTGTACAAAACTAAACTCACTGTAACTGTAAAACAACTGTCCTAGGTACGTATGTG
i_SCRI_RS_175366	SCRI_RS_175366	SCRI_RS_175366-175365	SCRI_RS_175366	5H	44	1	0	1	1	1	1	1	1	1	0	1	1	1	1	1	1	1	1	1	1	1	1	1	1	1	1	1	1	1	0	[T/C]	CACGGATGACCGCCGGAGCGCTACATATCTGCTGAAGCAGATCAAGCTGCATGCTCGCCC[T/C]GATGGCGATGGGACTCAGCGCCTCGCGCATTGCTTTGCAGAGGGCCTGCAGGCGCGGATG
i_SCRI_RS_238123	SCRI_RS_238123	SCRI_RS_238123-238122	SCRI_RS_238123	5H	44	1	0	1	1	1	1	1	1	1	0	1	1	1	1	1	1	1	1	1	1	1	1	1	1	1	1	1	1	1	0	[T/G]	GGCCGATGAGCTGAGAGAGCTGGAGCCCGAGGAGAAGGGCGCCCTCCAGGCATAGACAAT[A/C]GTTTGTGATTCTCAGAAACTCTTGGAAGGGTCTGATTCAGATCAGACGGTCCAGAGAAAC
i_SCRI_RS_238458	SCRI_RS_238458	SCRI_RS_238458-238457	SCRI_RS_238458	5H	44	1	0	1	1	1	1	1	1	1	0	1	1	1	1	1	1	1	1	1	1	1	1	1	1	1	1	1	1	1	0	[A/C]	CAAGCAGGCCAAAGAAGACGCAGCAGCAGCCAAGGCCATGCAAGAAGAGGAGGCCAAGGA[T/G]GCTGAAGCAAAGAAAGCCAAGCAAAAACTGGAGACTGAAGTGAATACAGCCAAGGAGAAA
i_SCRI_RS_148312	SCRI_RS_148312	SCRI_RS_148312-148311	SCRI_RS_148312	5H	44	1	0	1	1	1	1	1	1	1	0	1	1	1	1	1	1	1	1	1	1	1	1	1	1	1	1	1	1	1	0	[A/C]	CCAGCAAGGCCAAGTAGCGCGCGGTCGCGGAGAGGCGGTCGCAATTTGTACCTGCACACA[T/G]ACGTACAAAGGACCGTTGTTGTACAGTAGGTTCGGTAAAGGAGCATTTTTCCTTTGTCAT
i_SCRI_RS_153553	SCRI_RS_153553	SCRI_RS_153553-153552	SCRI_RS_153553	5H	44	1	0	1	1	1	1	1	1	1	0	1	1	1	1	1	1	1	1	1	1	1	1	1	1	1	1	1	1	1	0	[T/G]	AGCTGATGTCTCCACAGCAGATCCATGGTTCTTGCAACCTGAGACCGAAACCAATATAAC[T/G]TGCCGAGATATTGTTTCGGCAATGGTCTGGC
i_SCRI_RS_165927	SCRI_RS_165927	SCRI_RS_165927-165926	SCRI_RS_165927	5H	44	1	0	1	1	1	1	1	1	1	0	1	1	1	1	1	1	1	1	1	1	1	1	1	1	1	1	1	1	1	0	[A/G]	CATCAATCAGTTGAACAAAAACATCAGCTTGAGCTTGATGAAAGCTATCAGAGCTAGGGC[A/G]AAGAAGTACAAGAAACTGAAAGACAAGGTCCCTGCT
i_SCRI_RS_192520	SCRI_RS_192520	SCRI_RS_192520-192519	SCRI_RS_192520	5H	44	1	0	1	1	1	1	1	1	1	0	1	1	1	1	1	1	1	1	1	1	1	1	1	1	1	1	1	1	1	0	[T/G]	CTTTACTCTTGGCAGCCTCTGGCAAACGGCGCCGGCG[A/C]CGGCGAGGATCTCCGGGCGAAGGACGCCATATTTTCCTTTGATCCGCTGGGSCCCATTCT
i_12_31423	12_31423	12_31423	BOPA2_12_31423	5H	44.2	1	0	1	1	1	1	1	1	1	0	1	1	1	1	1	1	1	1	1	1	1	1	1	1	1	1	1	1	1	?	[T/A]	AATAGGCTGTTTTGCAGAAAAGCTCCTAATATTGTACATATTAAACCCGCACTACCAATT[A/T]AAGTGGGAGAAACGATTCAGTTTTACATAAACCCCCTTCTCCCCAGTTTCTGATAAATCA
i_11_10058	11_10058	11_10058	BOPA1_1215-862	5H	44.2	1	0	1	1	1	1	1	1	1	0	1	1	1	1	1	1	1	1	1	1	1	1	1	1	1	1	1	1	1	0	[T/C]	CCTACTAGTTCCTCATTCCTCTTCCTCATCACCACCAGCGTCGCCGCCACCACTTGCCTTCTTCTGGTTCTTCCTCTTCACCCTGCCTGCAGGGCCTCCACCGAATGGACTTGTCAGTGA[A/G]AAGTCAATGTGCTTCTCAGATTCAACCCTCACCATGAATGAGGGGACATTGACGATCTGCCTGCCAACCCTGATGTGGCGTTGCCTGATCAAGACACGGGCATGGTGGATGGACTTTGCC
i_SCRI_RS_109468	SCRI_RS_109468	SCRI_RS_109468-109467	SCRI_RS_109468	5H	44.2	1	0	1	1	1	1	1	1	1	0	1	1	1	1	1	1	1	1	1	1	1	1	1	1	1	1	1	1	1	0	[T/A]	AGTTGGCCACCTGCTAACTTCTCTAAAAAGGGAATCCAGGAGCTTCCATTGTTGCCTGCG[A/T]TACCAATGGTCCGTCGGCGTGGCATCCATGCTTATGGTCTGGGTGCTCTCGCTTTACCTT
i_SCRI_RS_134444	SCRI_RS_134444	SCRI_RS_134444-134443	SCRI_RS_134444	5H	44.2	1	0	1	1	1	1	1	1	1	0	1	1	1	1	1	1	1	1	1	1	1	1	1	1	1	1	1	1	1	0	[T/C]	TCTCAAGCCTTATTACCCTCTTTCCCTCCTCCTACCCCTCCCGTCCCTGCAATGGCCGGT[T/C]TCCTGCACCTCCACTCCACGCTGCTGCCATCGGCGTCCCTGCTCCGCCAACGCGGCGGCG
i_SCRI_RS_147081	SCRI_RS_147081	SCRI_RS_147081-147080	SCRI_RS_147081	5H	44.2	1	0	1	1	1	1	1	1	1	0	1	1	1	1	1	1	1	1	1	1	1	1	1	1	1	1	1	1	1	0	[T/C]	GCTTTGGGAACTCCTCACGTCCAAGATCCCATATGATACCATGACACCTCTGCAAGCAGC[T/C]GTAGGTGTGAGGCAGGGGCTGCGCCCAGTGCTGCCAGAAAAGACACATCCCAAGCTATTA
i_SCRI_RS_237910	SCRI_RS_237910	SCRI_RS_237910-237909	SCRI_RS_237910	5H	44.2	1	0	1	1	1	1	1	1	1	0	1	1	1	1	1	1	1	1	1	1	1	1	1	1	1	1	1	1	1	0	[A/G]	GCCACCACAGTGTTGTCTGCTGTTCATGATCTATTAACTTGTAGTTGTCACTAGAAAACC[A/G]TTGATTAGCTTATTTATTTTTTGATGTTATAGTTGCTCCCTACCGCTGTTGCTCAGCTGT
i_11_21215	11_21215	11_21215	BOPA1_7276-942	5H	44.2	1	0	1	1	1	1	1	1	1	0	1	1	1	1	1	1	1	1	1	1	1	1	1	1	1	1	1	1	1	0	[T/C]	TCGTCTATTTGATTGGCTTAATTATTGGTATTTCTTTTTCCTACTTGCAGTATGACTGGAACAATAATAATGCGCCATCAACCTGCAGAAAGGTGCTCTGGTTGCTAGTTGTTCGGTGCT[A/G]AGTTTGTCAACATGTTTGTTTAAGACGGATACTGATATTGCCAATACCTGGTAGTTCTTATGCTCAAGCACAGATGTAATTCAACAAAATAAGTGAACCCTTGCCTTGCTGTACACTTAT
i_12_30454	12_30454	12_30454	BOPA2_12_30454	5H	44.2	1	0	1	1	1	1	1	1	1	0	1	1	1	1	1	1	1	1	1	1	1	1	1	1	1	1	1	1	1	0	[T/C]	TCCATCACTGTCAGCCAGTGGCGACCTCTTCTCATAACCATTATCAGCATCACGCTGGCC[A/G]CCATCTCTACCAGGGGGGGAGTAGGATCTCCTTTTGTCCTCTTCATGTTCTTTCGGATGA
i_12_31259	12_31259	12_31259	BOPA2_12_31259	5H	44.2	1	0	1	1	1	1	1	1	1	0	1	1	1	1	1	1	1	1	1	1	1	1	1	1	1	1	1	1	1	0	[T/C]	TCATGGTCATGGTCATCGTCATCGGAATAGTTCAGGGAAGGACCACATGATGAACTTGGC[A/G]TAGATGTCAGTCTCCAGGAATTCTATGTGGGCTGCTCTGCCAATCATTGTGTTGAGGTTC
i_12_31512	12_31512	12_31512	BOPA2_12_31512	5H	44.2	1	0	1	1	1	1	1	1	1	0	1	1	1	1	1	1	1	1	1	1	1	1	1	1	1	1	1	1	1	0	[A/G]	GCGGCTTACATTTTTCTGATGAGCTAGACTAGAGTGACAAGTGAAGCTTCCAACAGTTGT[A/G]ACAAAAGAGAAGAAAACTAAAGAACAAGCATGCATGCGATGCCATCGTCTTCTCTGGGGT
i_SCRI_RS_197270	SCRI_RS_197270	SCRI_RS_197270-197269	SCRI_RS_197270	5H	44.2	1	0	1	1	1	1	1	1	1	0	1	1	1	1	1	1	1	1	1	1	1	1	1	1	1	1	1	1	1	0	[T/C]	AGCTGATGTTTCTTCTCTCCCTCCATATGAACGGCTACTGGTACTCCCCGTATCCACCAC[T/C]GCATGCCGCCGTCTAGCAAAGGAGGCTCGGCAGGATGTCNGCACCGCCCAAATTTTGTGT
i_12_30408	12_30408	12_30408	BOPA2_12_30408	5H	44.2	1	0	1	1	1	1	1	1	1	0	1	1	1	1	1	1	1	1	1	1	1	1	1	1	1	1	1	1	1	0	[T/A]	CACTTTCTTGGCGCCGCCGTTGCCTACCGCCATCACTTAAATTGTGCTGCTATTCGACAA[A/T]CCTCAGCTAGCTTGAGTTGTCGTGGAGAGAACTGATGGAGTTTGGTGCGTGTGACGGCCT
i_SCRI_RS_129414	SCRI_RS_129414	SCRI_RS_129414-129413	SCRI_RS_129414	5H	44.2	1	0	1	1	1	1	1	1	1	0	1	1	1	1	1	1	1	1	1	1	1	1	1	1	1	1	1	1	1	0	[A/G]	CGCCGTGACGTGTGTCCCGCTGGTGTCGGGGKATGTACACCCGCCACAGCTAGGCCTGCC[T/C]GACGTAGGCGATGCGAATATCAGCTGCAACCCGGCAGGTCCCCACCTGGTGTGCGTGCTT
i_SCRI_RS_151755	SCRI_RS_151755	SCRI_RS_151755-151754	SCRI_RS_151755	5H	44.2	1	0	1	1	1	1	1	1	1	0	1	1	1	1	1	1	1	1	1	1	1	1	1	1	1	1	1	1	1	0	[A/G]	TAGCTGGGATCGCCTCCTCAGAAATGGTAACCCCAGCTACTTGCGGGACGTAACTATCAG[T/C]CAAAACAAAGACTCGATCAAGTATGTTGAGTTGGAATTCCGGTCACGACAAGTGCTCAAC
i_SCRI_RS_156086	SCRI_RS_156086	SCRI_RS_156086-156085	SCRI_RS_156086	5H	44.2	1	0	1	1	1	1	1	1	1	0	1	1	1	1	1	1	1	1	1	1	1	1	1	1	1	1	1	1	1	0	[A/G]	TGTGATTGCATGTGAGGGCTCAGACAGAGTCGAGAGACCAGAAACATATAAACAGTGGCA[A/G]GTGAGGAACCTGAGGGCTGGATTTGTTCAGTCCCCATTAAACCAGGACATTGTGATAAAA
i_SCRI_RS_236744	SCRI_RS_236744	SCRI_RS_236744-236743	SCRI_RS_236744	5H	44.2	1	0	1	1	1	1	1	1	1	0	1	1	1	1	1	1	1	1	1	1	1	1	1	1	1	1	1	1	1	0	[T/C]	GCACTATGGTCGGGACGCACCATATGGCTTGTTCTCCGCACGAAGAAACGCAGCTTCTTT[T/C]GTCCAAGTGTGAAACCTGAAGTTGCCAGGGTCAGGTGGAGTTGCATGGACTGGCGAAAAA
i_SCRI_RS_223100	SCRI_RS_223100	SCRI_RS_223100-223099	SCRI_RS_223100	5H	44.4	1	0	1	1	1	1	1	1	1	0	1	1	1	1	1	1	1	1	1	1	1	1	1	1	1	1	1	1	1	0	[T/C]	AGCAGTTCTCCCAACTGATCAACTTAGCTAGACAAGGCCATGAGGCAGATATTGATTCTC[T/C]GACCGTTGTGCAACAGCTGGCATCTTATAATTCTACACCAAACCAGTCCCAAAGGTGGCA
i_SCRI_RS_195073	SCRI_RS_195073	SCRI_RS_195073-195072	SCRI_RS_195073	5H	44.5	1	0	1	1	1	1	1	1	1	0	1	1	1	1	1	1	1	1	1	1	1	1	1	1	1	1	1	1	1	0	[T/C]	CCAGGATTGGTGGGTTGAGGATCTTTCTGCTCTAAGAATTGACTATTATCAGCGAGTGAT[T/C]GCCGCGATGAGGAGAAGTGGCGTAAGGCCGGAGAGCATAGGCACTTCCATCGTGCACTAT
i_SCRI_RS_178739	SCRI_RS_178739	SCRI_RS_178739-178738	SCRI_RS_178739	5H	44.7	1	0	1	1	1	1	1	1	1	0	1	1	1	1	1	1	1	1	1	1	1	1	1	1	1	1	1	1	1	0	[A/G]	CAAATACAAACAAGGGAACATGATAAAAGGAAGCAAGCATGAAGATGCTGCTTCTATTTT[T/C]GACAAACTAGTCTTCACCAAGGTGAAACGAGGACTAGGTGGTAGAGTACGAGTAATTCTA
i_12_30214	12_30214	12_30214	BOPA2_12_30214	5H	44.8	1	0	1	1	1	1	1	1	1	0	1	1	1	1	1	1	1	1	1	1	1	1	1	1	1	1	1	1	1	0	[A/C]	AGGTTGCTTCGTTACCCACTGTGGATGGAACTCAACACTAGAGGCACTTGTTAATGGTGT[A/C]CCTTTTGTGGGTATTCCACATTGGGCAGACCAACCCACCATTGCAAAGTATGTGGAGAGT
i_SCRI_RS_211940	SCRI_RS_211940	SCRI_RS_211940-211939	SCRI_RS_211940	5H	46.2	1	0	1	1	1	1	1	1	1	0	1	1	1	1	1	1	1	1	1	1	1	1	1	1	1	1	1	1	1	0	[A/G]	GGATTATACAACTGCCTTGGTCTTCCTGCAGCAGCCACGAATCTGTGGAAAAAAGGCTTG[A/G]GCTCTGAGTTCGTGTGGATCCATGTGGCCGGAGAGCCCGCTTCTCCGGGACGCCGGCGCT
i_SCRI_RS_88410	SCRI_RS_88410	SCRI_RS_88410-88409	SCRI_RS_88410	5H	46.2	1	0	1	1	1	1	1	1	1	0	1	1	1	1	1	1	1	1	1	1	1	1	1	1	1	1	1	1	1	0	[A/G]	TTGTTGCATCTTGGAGTATGTCTACTTCTTACAGTGATTATCGAGGAGGAGTAAAATAGT[T/C]GTTTCCTGTTGTCTTTGCTTAGGCATGTCTTGTTTGCTGCTGCATTTGGCTAATATCAGC
i_SCRI_RS_160506	SCRI_RS_160506	SCRI_RS_160506-160505	SCRI_RS_160506	5H	46.3	1	0	1	1	1	1	1	1	1	0	1	1	1	1	1	1	1	1	1	1	1	1	1	1	1	1	1	1	1	0	[A/G]	TTATGCTGCTGTTCCAGTTGACACAGAAAGAGCAACAATTCTGAGCAAAGGTTCCGAGTC[A/G]GTTACACTTCAAAGGGATGTTATTAGGCCTTCTGCAGTGTCTGCTACTCAAACGAATGCA
i_SCRI_RS_147462	SCRI_RS_147462	SCRI_RS_147462-147461	SCRI_RS_147462	5H	46.3	1	0	1	1	1	1	1	1	1	0	1	1	1	1	1	1	1	1	1	1	1	1	1	1	1	1	1	1	1	0	[A/G]	CTCTTCCTCAGTCCAGATCAGATCAGATGGTTTTGGTGGGTAACAAGGATGATAGTTTTT[A/G]TTGTTGCTGATCATTTCTGGGTTAGATCTGCCAACGATGGTTTTTGTGTGTAACAGATCC
i_SCRI_RS_180342	SCRI_RS_180342	SCRI_RS_180342-180341	SCRI_RS_180342	5H	46.5	1	0	1	1	1	1	1	1	1	0	1	1	1	1	1	1	1	1	1	1	1	1	1	1	1	1	1	1	1	0	[A/G]	GGATGAACGCGCTTGCACACCACCGGTGCGCACAGCTCTGGTGATATCCACTGCGTGATA[T/C]TCTGAGGCACACATCCTTTGAATTCGTGGTTTCATTTTATTTGGCTGCAGGTTGAGTTCC
i_SCRI_RS_223712	SCRI_RS_223712	SCRI_RS_223712-223711	SCRI_RS_223712	5H	46.5	1	0	1	1	1	1	1	1	1	0	1	1	1	1	1	1	1	1	1	1	1	1	1	1	1	1	1	1	1	0	[A/G]	GCATGGGCTAGGTCACACATCGAGAGTGGGAACATCGACGCCATCATTGACGCATCGCTA[A/G]ATAGCGGCTACGACCTGCAGTCGGTGTGGAAGATCGCAGAGGKGGGCATCATGTGTGTCA
i_11_20105	11_20105	11_20105	BOPA1_12045-83	5H	46.7	1	0	1	1	1	1	1	1	1	0	1	1	1	1	1	1	1	1	1	1	1	1	1	1	1	1	1	1	1	0	[A/G]	GCGCTTGCCTCCCGGCCCGCCTCGCACAAATTCAACATTTCTCTCCGCTCTTTAATCAGTCGTCGGAGAAGAAGAGGAAGGG[A/G]TCGATGACGAGCAAGTCCGGCAGCGGCGCCGCGGAGGATGGCAGCTACGAGTACGAGGAGGAGTCGGTGCAGAACGCCCGCGGGATGAAGCTCTTCACCTGCAGATGGCTCCCCCCCAAG
i_SCRI_RS_235638	SCRI_RS_235638	SCRI_RS_235638-235637	SCRI_RS_235638	5H	46.7	1	0	1	1	1	1	1	1	1	0	1	1	1	1	1	1	1	1	1	1	1	1	1	1	1	1	1	1	1	0	[A/C]	AAGAGATTCCTTGGGTGGAAAGACAAAGACTTGCATCATCGYAACCATTGCGCCTTCAGT[T/G]CATTGCCTTGATGAGACATTAAGCACACTAGACTATGCACACCGTGCCAAAAATATCAAG
i_SCRI_RS_134798	SCRI_RS_134798	SCRI_RS_134798-134797	SCRI_RS_134798	5H	46.7	1	0	1	1	1	1	1	1	1	0	1	1	1	1	1	1	1	1	1	1	1	1	1	1	1	1	1	1	1	0	[T/C]	CCCATGCATGCTAGTAACGTTGTTCACGCACCCCGGCGCGCCGCTGTAGCTACCTAGTTA[A/G]ATTGCTGCTGCCTCAGCTGCTCTGCTTTCGACCTCTTCAGCAACCCTTCTTCCTCTTCCT
i_SCRI_RS_153476	SCRI_RS_153476	SCRI_RS_153476-153475	SCRI_RS_153476	5H	46.7	1	0	1	1	1	1	1	1	1	0	1	1	1	1	1	1	1	1	1	1	1	1	1	1	1	1	1	1	1	0	[G/C]	GATACTCCTTTAGAAAGCTCCGTGAGCCCAGCTTGTTACCAAGTCAAAACTATTCATTTG[C/G]TCCTCTGTCTACGCAGGCTGCCTAATCCAAACGGAGCTTCTGGTGTTGCCTTCATGCAGA
i_SCRI_RS_156396	SCRI_RS_156396	SCRI_RS_156396-156395	SCRI_RS_156396	5H	46.7	1	0	1	1	1	1	1	1	1	0	1	1	1	1	1	1	1	1	1	1	1	1	1	1	1	1	1	1	1	0	[G/C]	TTGTCTTCTCAAATGGTCGTTACATTTTAAGCATGATTCTTAATATGTGTAACATATTTT[C/G]GCATTACTGTTTGTCAGTGGCTGAACTATCCATGTATGCATAAATGGTGTTGCCGTCAAA
i_SCRI_RS_165878	SCRI_RS_165878	SCRI_RS_165878-165877	SCRI_RS_165878	5H	46.7	1	0	1	1	1	1	1	1	1	0	1	1	1	1	1	1	1	1	1	1	1	1	1	1	1	1	1	1	1	0	[A/G]	AGTAACTTTAGATAGCAAAGATACAGTTCATAGCATGGCAGAAAACCAACAGCTGGGTGC[A/G]GTYCCCAGCACTTCCGTTGTGGTGCCTTTGAGTCAAAGTTTGAACAAGGAACAATCTCAT
i_SCRI_RS_182177	SCRI_RS_182177	SCRI_RS_182177-182176	SCRI_RS_182177	5H	46.7	1	0	1	1	1	1	1	1	1	0	1	1	1	1	1	1	1	1	1	1	1	1	1	1	1	1	1	1	1	0	[T/C]	GGGCAAACAATACAATAAAAGAGAAGGAGTATCTGATAGAAAATCTTCTTAAAACAGA[A/G]AAAGTTCTTGTTCATGAAGCTCACACGCTTCGATCGGAGCTGGAGAATACAACAGACGAT
i_SCRI_RS_231244	SCRI_RS_231244	SCRI_RS_231244-231243	SCRI_RS_231244	5H	46.7	1	0	1	1	1	1	1	1	1	0	1	1	1	1	1	1	1	1	1	1	1	1	1	1	1	1	1	1	1	0	[A/G]	GTCCTCTCTCCGTTGTATCTT[T/C]CTCTCCAAAAAATCCCTATCCAGATCTGAGCGGCGGTGGCTCCCATCCTCTTCATCCACT
i_SCRI_RS_75826	SCRI_RS_75826	SCRI_RS_75826-75825	SCRI_RS_75826	5H	46.7	1	0	1	1	1	1	1	1	1	0	1	1	1	1	1	1	1	1	1	1	1	1	1	1	1	1	1	1	1	0	[A/C]	GGAGAGAAGCTGGTACGAGTTCTTCAGGACACACGCTTGAACTATCGAGCTATCGATCTA[A/C]GGACACCTGCGAATCAAGCAATCTTCCGCATCCAATGCCATGTTGAGAACAAATTCAGAG
i_SCRI_RS_235908	SCRI_RS_235908	SCRI_RS_235908-235907	SCRI_RS_235908	5H	47	1	0	1	1	1	1	1	1	1	0	1	1	1	1	1	1	1	1	1	1	1	1	1	1	1	1	1	1	1	0	[T/G]	TGCAAGTAGAAATCAGCACTCTAACATCCCCCTGGACCCAAGACGGGTTCCTAGGTCGTC[T/G]GAATATTCTTTTTCTAACTATGCTGATCCTGTTATGCATGCCCGCAACCAAAATTTACGG
i_12_30644	12_30644	12_30644	BOPA2_12_30644	5H	47	1	0	1	1	1	1	1	1	1	0	1	1	1	1	1	1	1	1	1	1	1	1	1	1	1	1	1	1	1	0	[T/C]	AGCATTCATTTCCTTTTGCTTCCGCAGAACACCTAGAGTTAGATAGATCGCCATTTCTGC[A/G]CAAGCGGTTGCATTTCCTGTAGTACTCCCAGGTATCCGTGCAACTTTGATTTTATGTTCT
i_SCRI_RS_13964	SCRI_RS_13964	SCRI_RS_13964-13963	SCRI_RS_13964	5H	47.2	1	0	1	1	1	1	1	1	1	0	1	1	1	1	1	1	1	1	1	1	1	1	1	1	1	1	1	1	1	0	[A/C]	TCAAGACCTCCACCGGCAACTTTAAACGCCGCACGCTC[T/G]CGGGCACCATTAATTATGCCCGGCTGACATCCCCCTGACACGCACGTACCATCTCCCGCC
i_SCRI_RS_147429	SCRI_RS_147429	SCRI_RS_147429-147428	SCRI_RS_147429	5H	47.2	1	0	1	1	1	1	1	1	1	0	1	1	1	1	1	1	1	1	1	1	1	1	1	1	1	1	1	1	1	0	[T/C]	GGGCGCGGAGGCGGRGGCAGGAGGCCGACGAAGGCGGAGCAGCTGATGCACGGCGCCATC[A/G]ACCATTTCGGACGGATGGGCTACGCCGAGGCCGACATCCGCAACACTGTCAGGCAACTCA
i_11_20306	11_20306	11_20306	BOPA1_2146-2256	5H	47.2	1	0	1	1	1	1	1	1	1	0	1	1	1	1	1	1	1	1	1	1	1	1	1	1	1	1	1	1	1	0	[A/G]	AATGACTTGGTTTATTTGAGACTTAGCTTTTGCCAGTAGTTGAACTAGTCTTTTAGGCTTCCCATGGATTGGCTTATTTTATTTGCATGGATTGGTTATTTTGTTTAAGGTGTCCTCAGG[A/G]TTGTCACCGAATCTATCTGGCTTTCTCAAAAAAAAAAAAAAAAATTTTCTTTGTGCCTATCCTCAGGGTTGTCACCGAATCTATGTGCCTATTCTTATCTTTAAATCAAAAAAAAAAAAA
i_12_31183	12_31183	12_31183	BOPA2_12_31183	5H	47.5	1	0	1	1	1	1	1	1	1	0	1	1	1	1	1	1	1	1	1	1	1	1	1	1	1	1	1	1	1	0	[A/C]	AATAGCCCGATTCACTTCCTTGATTTGATTTGACTTCATTTCGTCTTCTTGGAGGCAAAA[A/C]AATCGTCCTCGTTGAGTTGGAGGAGAAAGGGGATGCAAACTTCGCTGCGGCCACTCTTGT
i_SCRI_RS_120914	SCRI_RS_120914	SCRI_RS_120914-120913	SCRI_RS_120914	5H	47.6	1	0	1	1	1	1	1	1	1	0	1	1	1	1	1	1	1	1	1	1	1	1	1	1	1	1	1	1	1	0	[T/C]	GCTGTGGGAGATCAGGAAAGAGTATGGAAAGAGTGTCAGGAAAGCGTGAAATCATGTGCT[T/C]TTTAATCACGACCAGAGCATACGCAAATTCTTTCCATGAACATCTTGATGGTTATGYTGT
i_12_30538	12_30538	12_30538	BOPA2_12_30538	5H	47.6	1	0	1	1	1	1	1	1	1	0	1	1	1	1	1	1	1	1	1	1	1	1	1	1	1	1	1	1	1	0	[A/G]	TTCGATCAAACCCCTCATGCCTGAGCATCCAAGCGTTCTGCGTACAATTCATCCCCATCA[A/G]ACAGTCCAAAGATCAATCACCCTCCAACCTCCAACTGGCCCCGGAAGACCTGGCACACCC
i_12_30747	12_30747	12_30747	BOPA2_12_30747	5H	47.7	1	0	1	1	1	1	1	1	1	0	1	1	1	1	1	1	1	1	1	1	1	1	1	1	1	1	1	1	1	0	[A/G]	AATTACGGTTCCCAGGAGTCTTAGGTGGGCATCCTGTGGAGCGATCGGCACGAGTGCGAC[A/G]RCAGCCATGCTTGTGCGGCTCTTCAGCCCGGAGTGTGAACCGCAGAACATCGCAGCTTTC
i_11_10840	11_10840	11_10840	BOPA1_6367-453	5H	47.7	1	0	1	1	1	1	1	1	1	0	1	1	1	1	1	1	1	1	1	1	1	1	1	1	1	1	1	1	1	0	[A/C]	GGCAGTCACCTCCGCGCCCGCGCCTGGCCCGCGCACGATCAGTGGCTGCTCCTTGTACCTCGAAGTRGTGAAGGCGATGATGTTGTCGGATCCAGATAGCTGAGCGAATGGGTGGTCTCT[A/C]TTGTACCTCTGCAGTTCTACCCTTCCCTTCCCGTTCAGCACGTCCACCACTCCGACGTACCGCAGTACTTCGCCTGCAGCCTCAGCCTCATGGCGCTGTCTGGCCCAATCCTGGTCAAAT
i_12_30700	12_30700	12_30700	BOPA2_12_30700	5H	47.7	1	0	1	1	1	1	1	1	1	0	1	1	1	1	1	1	1	1	1	1	1	1	1	1	1	1	1	1	1	0	[T/C]	ACACCGCGAGGGCCTGGACCCAGAAGTACGCCATGGGCTGATCATGCGTCGATCGGCACC[A/G]GGGCCATCGTGTAAGAGAACTTTTGTGCCGCGCCGGTTTCCCGCCTTATGAGCTTCTCTG
i_SCRI_RS_122965	SCRI_RS_122965	SCRI_RS_122965-122964	SCRI_RS_122965	5H	47.7	1	0	1	1	1	1	1	1	1	0	1	1	1	1	1	1	1	1	1	1	1	1	1	1	1	1	1	1	1	0	[T/C]	TTCCTTAGCAGTACAACGTTTCTGAGAATTTTGCGAGGGTTTGGAAACCTTAATAAGAGC[T/C]TTTTCTTTTCACATGAAAAAAAAAAATGAAACAAAATAAAAAAAAAAAAAAA
i_SCRI_RS_144696	SCRI_RS_144696	SCRI_RS_144696-144695	SCRI_RS_144696	5H	47.7	1	0	1	1	1	1	1	1	1	0	1	1	1	1	1	1	1	1	1	1	1	1	1	1	1	1	1	1	1	0	[A/C]	CAAACAGGTCCTCAAGGTTTTTCCYTATCCCATTAACAYCACAACTGTTCAGTTTGCTGT[T/G]GGAACTACGATTTCCTTGTTTATGTGGGCCACGGGTATCCTTAAAAGACCAAAGATTTCC
i_SCRI_RS_182435	SCRI_RS_182435	SCRI_RS_182435-182434	SCRI_RS_182435	5H	47.7	1	0	1	1	1	1	1	1	1	0	1	1	1	1	1	1	1	1	1	1	1	1	1	1	1	1	1	1	1	0	[T/C]	TTCGCTCAGTCCAAGGCTGCTGCGGCGGAGAACTCCCTGTTCGGACTGGCTGAGAGAATG[A/G]CTGGGCTACGAGAATCGGTCTCTGATAAGAGGGCAAAGGCTGAGAAGATCAAGAGGGATC
i_SCRI_RS_234598	SCRI_RS_234598	SCRI_RS_234598-234597	SCRI_RS_234598	5H	47.7	1	0	1	1	1	1	1	1	1	0	1	1	1	1	1	1	1	1	1	1	1	1	1	1	1	1	1	1	1	0	[T/C]	CATAGCTGTTGGAAATAAGGAGGATGAGCTAACCATAGTGGATGTTCGGAAGCTCAAACC[T/C]GTCCACAAACAGAAGTTCCCTTACGAGATTAATGAGATTGCATGGAATAAAACTGGAGAT
i_SCRI_RS_119781	SCRI_RS_119781	SCRI_RS_119781-119780	SCRI_RS_119781	5H	47.8	1	0	1	1	1	1	1	1	1	0	1	1	1	1	1	1	1	1	1	1	1	1	1	1	1	1	1	1	1	0	[T/G]	CGGCAAGTCGCAGCTGCTGGCGCGGKTCGCGCGCAACGAGTTCAGCCTCGACTCCAAGGC[A/C]ACCATCGGCGTCGAGTTCCAGACCAAGACCCTCCAGATCGACAACCGCACCGTCAAGGCC
i_11_11221	11_11221	11_11221	BOPA1_ABC09365-1-3-378	5H	48.2	1	0	1	1	1	1	1	1	1	0	1	1	1	1	1	1	1	1	1	1	1	1	1	1	1	1	1	1	1	0	[A/C]	CCATATTTAGATTATTGGGTTCTCCCTATCACGGTAACTATTATCAATGGTACTTGATTTATATCATAGATCCGTGGCTTATCTTTACACCCATTTCATTTTGCTTGCAAGTTCATGAAA[A/C]TGTAAACTCAATTGATGGTTGGTAGCATGTATATCCTGCTG
i_12_30515	12_30515	12_30515	BOPA2_12_30515	5H	48.8	1	0	1	1	1	1	1	1	1	0	1	1	1	1	1	1	1	1	1	1	1	1	1	1	1	1	1	1	1	0	[A/T]	AAGCAGGAGGCAGAACAAGGAAGGTGGCTTCTGCAAGGCCATCATGTTTGCAGTTGGCGT[A/T]GGCATCGTCGGCGCAGGGTTGCTCCTTGGATGGACCTTTGGGTGGCTGCTGCCCAGGTTG
i_SCRI_RS_221282	SCRI_RS_221282	SCRI_RS_221282-221281	SCRI_RS_221282	5H	49.7	1	0	1	1	1	1	1	1	1	0	1	1	1	1	1	1	1	1	1	1	1	1	1	1	1	1	1	1	1	0	[A/G]	TCTGGTAAGCTTGCTCTCATTGTGCTTGTCGTCGGAAGCAGCAACAACAACAGAAGCAGC[T/C]GCTGGCCTACCAAAGCAAAATTAAGTTGTGGAAACTAGATGAGTCTGCTACTGAAAGCTC
i_SCRI_RS_137893	SCRI_RS_137893	SCRI_RS_137893-137892	SCRI_RS_137893	5H	49.7	1	0	1	1	1	1	1	1	1	0	1	1	1	1	1	1	1	1	1	1	1	1	1	1	1	1	1	1	1	0	[A/G]	CAGTGAAGTTCCAATTTCACAAAGGGTGATGTATTATAACACATGTTACGGGTTTCTTTC[T/C]GCATGAACATGGTGGGCGGCGTAACCAAGTCGGCAAATGGTTAGAGAAAAACGACAACTC
i_SCRI_RS_168185	SCRI_RS_168185	SCRI_RS_168185-168184	SCRI_RS_168185	5H	50	1	0	1	1	1	1	1	1	1	0	1	1	1	1	1	1	1	1	1	1	1	1	1	0	1	1	1	1	1	0	[T/A]	AACATTTGTAGATATAATTTGGTATTGCATCGTTCATTTTGTCCCACTTGATTCTGGACC[A/T]CGACCCTGCTACTGGCATGTGTATATATGGTGTCATTTGCCGTGTATATATAGCTGCAGA
i_SCRI_RS_1386	SCRI_RS_1386	SCRI_RS_1386-1385	SCRI_RS_1386	5H	51.5	1	0	1	1	1	1	1	1	1	0	1	1	1	1	1	1	1	1	1	1	1	1	1	0	1	1	1	1	1	0	[A/G]	GCTCATCATACGGAGGAGGGCCAAGGACGAGCTGTACATCGCCGGCCTAGAGAAACGTGA[A/G]GCCACAAACACTTACAGGGCCGGCAAGGCGGAGACGGCGGCCGSGACGGCAGAAGTTGGC
i_11_20713	11_20713	11_20713	BOPA1_4234-1944	5H	51.5	1	0	1	1	1	1	1	1	1	0	1	1	1	1	1	1	1	1	1	1	1	1	1	0	1	1	1	1	1	0	[T/G]	AAATGAAAACGAAGCGGGTCCTTGTAGTTCTATGTCGGTGGATGCCCCTATGGTTGGAGTGCCAAATGAGCCACCGACCACAAGTAATCATAATATTGAGGAGCAGAACTCATGTCATGA[A/C]CGTGAATCAAGGATGTCTGCAAGCGTGAGCAATGCCAAAGTAATGGACACGTACGAAATTTCCAAGGAACTACAGTGTACAGCCGATTCAAGGATAGATGCCGCTGATTCAAGGTTACTG
i_SCRI_RS_161414	SCRI_RS_161414	SCRI_RS_161414-161413	SCRI_RS_161414	5H	51.5	1	0	1	1	1	1	1	1	1	0	1	1	1	1	1	1	1	1	1	1	1	1	1	0	1	1	1	1	1	0	[A/G]	TTGTTTATGATGGTACAATATGGTTCAAGGTTCTAAATGCTCTTTGTTTTCTCACTTCAT[T/C]ACCTCCTCCTTGTACAGTAAAAGCTGTATATTTATGACAGGAATTATGACTGGAGTCTCA
i_SCRI_RS_174326	SCRI_RS_174326	SCRI_RS_174326-174325	SCRI_RS_174326	5H	51.5	1	0	1	1	1	1	1	1	1	0	1	1	1	1	1	1	1	1	1	1	1	1	1	0	1	1	1	1	1	0	[A/G]	GTAGATAGTATGATTATTTTGGCAGTGGGTAGGGGGAAGTAGGAGGACTTGTTGTTCGTT[A/G]CCGGAGGGAAATTGACTGAACTGTCGGCCGATCGATCGATTACTGGCGGTGACAGGGAAT
i_SCRI_RS_174091	SCRI_RS_174091	SCRI_RS_174091-174090	SCRI_RS_174091	5H	51.6	1	0	1	1	1	1	1	1	1	0	1	1	1	1	1	1	1	1	1	1	1	1	1	0	1	1	1	1	1	0	[T/G]	TCCAGAGCCTGTGAACTTTGGAAGAATGGTATCTTTTGGAAAAGATATAGCGGAAGCTGC[T/G]GCTTCAAATATTGAGCAGATAGAATTCCGTGATGCTGTCAAAGGTAATAATCTTGCCCAT
i_SCRI_RS_223699	SCRI_RS_223699	SCRI_RS_223699-223698	SCRI_RS_223699	5H	51.6	1	0	1	1	1	1	1	1	1	0	1	1	1	1	1	1	1	1	1	1	1	1	1	0	1	1	1	1	1	0	[A/G]	CTTTCTGTTGAGTAGCTCAAGAGGTTTTATTTTTTAGCTCAAAAGGTTTCTACTGTGTAG[T/C]CTAGTAGACATACCATCTGTCCTGAAGCTGTAGCTTTTGTCAAAACCGACTCCTGATGMT
i_11_21121	11_21121	11_21121	BOPA1_65-778	5H	52.3	1	0	1	1	1	1	1	1	1	0	1	1	1	1	1	1	1	1	1	1	1	1	1	0	1	1	1	1	1	0	[A/G]	GGCCACACTCACTGGGCGAACCAACCCRACGGCGTTCTTCAGTTCATCCTCGGCATTCAGTGTGATGTTTACTGAGTCCAAAACCTGAACCGCAGCATTTTCAGCCTTGTAATGGCAGAC[A/G]CCATTGACACCCTTGTAAGGGTAGGACTCCTCRGTGTCGATCCCMCCATTGTATTTGATGTACTCAAACGCCTGGGATGGAAGGCCTCCGTTGCATCCAAAGTTATTGAACCCACCAGCA
i_SCRI_RS_181722	SCRI_RS_181722	SCRI_RS_181722-181721	SCRI_RS_181722	5H	52.3	1	0	1	1	1	1	1	1	1	0	1	1	1	1	1	1	1	1	1	1	1	1	1	0	1	1	1	1	1	0	[A/G]	TTTCAGAACAAAATTGCAGAACAGTGTAGAGATACAAGACAGAAGAAAGCACATTAACTG[A/G]AGATTGAACTTAAATAGCTGATGATAAACTGGTACATGGTTTGATACTTTGATGGGCTAC
i_SCRI_RS_205235	SCRI_RS_205235	SCRI_RS_205235-205234	SCRI_RS_205235	5H	55.7	1	0	1	1	1	1	1	1	1	0	1	1	1	1	1	1	1	1	1	1	1	0	1	1	1	1	1	1	1	0	[A/G]	GAGCAATTTTACCACTGCTACATTATACTGGGATAATACGATTTCACATGCCACGCCATG[A/G]CAGACACCAGTGTGAGTATTTCTTCAACCATCTGTCCCTCTTCTTACCATGGAGAAAAGA
i_11_21001	11_21001	11_21001	BOPA1_5799-578	5H	60.5	1	0	1	1	1	1	1	1	1	0	1	1	1	1	1	1	1	1	1	1	1	0	1	1	1	1	1	1	1	0	[A/G]	GCAAGACCTTACACAGGAATTCTATCGGCTTCGATCAAGTCTCAGAGTGAAGCAACAACATGCTTCCCTCCTTGACTTGAGAGACTTTGACAGAGCAAAGTTTGACGTGGAAGAGTCTGG[A/G]GACTCAGAACAAGCTCTTCTTAGAGAACAAGCTGCAATCAGCAGGAATTCCGGACAGGTGGATACTGTGATATCACAAGCTCAAGCAACACTGGGCGCTCTCATGTCTCAGCGTTCAACG
i_11_20236	11_20236	11_20236	BOPA1_171-1301	5H	62.5	1	0	1	1	1	1	1	1	1	0	1	1	1	1	1	1	1	1	1	1	1	0	1	1	1	1	1	1	1	0	[T/G]	ACAGGACAGACAGTATGGTCGGACCAAATCTACAGCCATCATCCAGTTACTGAAATGTACTACCCCCACAACCGCACCAAAGCCGCTGCCGATGAGGCGATTATTCGTTTATTCTGCTTT[A/C]AGGAATGTCCCCAAAACTGAAACTGCACAGGGTCGATTCAATTGCGCAACAGCACAGGACCCCCAGCCTGGAAACGGCGCCGGCGGAGCTCATGACAGACCCATGACCTTCCCGGTGGCC
i_SCRI_RS_194572	SCRI_RS_194572	SCRI_RS_194572-194571	SCRI_RS_194572	5H	63.3	1	0	1	1	1	1	1	1	1	0	1	1	1	1	1	1	1	1	1	1	1	0	1	1	1	1	1	1	1	0	[T/C]	TGATTTGGGTTTGGAGAGCAAAATCCATAAACCAAGACAAGACAGAAGAGGAGGAGAACA[T/C]ATGTATACATCAGATTTAGATTTCGATTAGTGGAGGTAAATAGGGGTGTGAAATCCGAAT
i_SCRI_RS_166296	SCRI_RS_166296	SCRI_RS_166296-166295	SCRI_RS_166296	5H	66	1	0	1	1	1	1	1	1	1	0	1	1	1	1	1	1	1	1	1	1	1	0	1	1	1	1	1	1	1	0	[T/C]	AATCCCAAGTTCATTGCATTGTGGAGCACCATCATGGACGCCTGTATTTATTCACAGATG[T/C]TGCAAGAGAAGGTGTCCATGTTAATTCACATTACCTAATGCAGTGTGATGTGGAATCTCC
i_12_31427	12_31427	12_31427	BOPA2_12_31427	5H	71.7	1	0	1	1	1	1	1	1	1	0	1	1	1	1	1	1	1	0	1	1	1	1	1	1	1	1	0	1	1	0	[C/G]	TGCTATAGTGGGAGAGTTGTTGCCATTCCTTGGTTCTTCCTGTAGTAATTCTATCCTATT[C/G]CTTTGCCATGAAAACCACACCGCATACATGGTGCCAGACTGCYAGCTGCTGCTCCCGTGT
i_SCRI_RS_11206	SCRI_RS_11206	SCRI_RS_11206-11205	SCRI_RS_11206	5H	73.3	1	0	1	1	1	1	1	1	0	0	1	1	1	1	1	1	1	0	1	1	1	1	1	1	1	1	0	1	1	0	[G/C]	ATCTCTGGCTAGTCGCAAGAAGCTGCTCCGGGCGCAGACCGAGCGGGAGATACTGCAGTC[C/G]CTGGATCATCCATTTCTGCCAACCCTATATACTCATTTTGAGACGGACAAGTTTTCATGT
i_SCRI_RS_219608	SCRI_RS_219608	SCRI_RS_219608-219607	SCRI_RS_219608	5H	73.3	1	0	1	1	1	1	1	1	0	0	1	1	1	1	1	1	1	0	1	1	1	1	1	1	1	1	0	1	1	0	[T/C]	ACCTGTGGAGCTGGACTGTCGCCCGAAGCAGGCCCCGTCGGCAAACGGGAAGGTYGCGCC[A/G]GCCTCCAACCAGAAGGGCTCGGACAACTACCTAGAGTTTGAGTTCTTCTAGCCTCTCTTT
i_SCRI_RS_140487	SCRI_RS_140487	SCRI_RS_140487-140486	SCRI_RS_140487	5H	73.5	1	0	1	1	1	1	1	1	0	0	1	1	1	1	1	1	1	0	1	1	1	1	1	1	1	1	0	1	1	0	[T/C]	GCCGCGACGGCGACGCGTTCYGCCGGGACCTGCGGGGCGACGAGGACGGCGGGGAGGTGA[A/G]GCTGCTGAACTTGAGGCCTTACAGGTACTACGAGACGCAGTCGTACGTGTACAAGGAGAC
i_SCRI_RS_233239	SCRI_RS_233239	SCRI_RS_233239-233238	SCRI_RS_233239	5H	74.7	1	0	1	1	1	1	1	1	0	0	1	1	1	1	1	1	1	0	1	1	1	1	1	1	1	1	0	1	1	0	[T/C]	ATGACACTGCTCAGTCAACACAGGATGGCATGATAAAGGAAGTTGTTAGCACCGACAGAC[T/C]AGCAGATGGATTTCGTGATCCTGGCGATAGCAAGGARGCTGAAGAGCAGGATGGACACGG
i_SCRI_RS_203938	SCRI_RS_203938	SCRI_RS_203938-203937	SCRI_RS_203938	5H	74.7	1	0	1	1	1	1	1	1	0	0	1	1	1	1	1	1	1	0	1	1	1	1	1	1	1	1	0	1	1	0	[T/C]	ATCTATTGACCAAAGTGCACTTAGGTCCTGCTGAACCACGGTATCATCGTCTAGAAACAA[T/C]ACCTTGTTGAGCTTCGGGAATATCTCAGGGAGATAGAACCTCAGATGATTGAGAATCGAC
i_SCRI_RS_165919	SCRI_RS_165919	SCRI_RS_165919-165918	SCRI_RS_165919	5H	74.7	1	0	1	1	?	1	1	1	0	0	1	1	1	1	1	1	1	0	1	1	1	1	1	1	1	1	0	1	1	0	[A/C]	GCTTCTAGAGGAAATCATGGTACCGCCAAGGAGTTACGTGCACGAATGAAGGATATCCAA[A/C]GAGCACTTGGTGATGCAACCGATGATGGGATGCTTCCACAGAATGTCCATGGYAAAATAA
i_11_21150	11_21150	11_21150	BOPA1_6833-658	5H	74.9	1	0	1	1	1	1	1	1	0	0	1	1	1	1	1	1	1	0	1	1	1	1	1	1	1	1	0	1	1	0	[A/C]	CGCGATGTGGCCGAAGTCCCATGTGCCGGCCGGCCGCACCTTCGCTCCGGCCATGGCCCTGAACTCCACGGTGTAGCTCATCTTCTCCTTGGGCCGCTTCAGCTCCAGAGTCGCTGGCGT[A/C]ACGGTCACCTTCACATCGTCCGGCGCGGCGACCGTCACATTGTAACTCTCAGGCCGCGCCGACACCTTGGTCACCRTCCGCGTCASCGTGCGGACGCKGGTGCGGYCGTCGAACACCACC
i_SCRI_RS_224839	SCRI_RS_224839	SCRI_RS_224839-224838	SCRI_RS_224839	5H	74.9	1	0	1	1	1	1	1	1	0	0	1	1	1	1	1	1	1	0	1	1	1	1	1	1	1	1	0	1	1	0	[A/G]	GAGCTCCAAATGTTTGTGGAAATTGGGAAAGAAAGCAGTGACAATTCCACGGACATTTAC[A/G]ATGAAAATGAATGGATCAGTTCACCCAATTGCGAATATTTTTCAGAAGAAATAAGTGAAA
i_SCRI_RS_212784	SCRI_RS_212784	SCRI_RS_212784-212783	SCRI_RS_212784	5H	75.6	1	0	1	1	1	1	1	1	0	0	1	1	1	1	1	1	1	0	1	1	1	1	1	1	1	1	0	1	1	0	[T/C]	AAATAGCAACCCAGGTGAAGATGGATATAACTGGAGAAAATATGGACAGAAGCAAGTTAA[A/G]AGCAGTGAGCATCCAAGGAGCTATTACAAATGCACACACCCAGATTGTCCTGTCAAGAAA
i_SCRI_RS_235416	SCRI_RS_235416	SCRI_RS_235416-235415	SCRI_RS_235416	5H	76.2	1	0	1	1	1	1	1	1	0	0	1	1	1	1	1	1	1	0	1	1	1	1	1	1	1	1	0	1	1	0	[T/C]	GCTGGAAATTGTCGGAGCGTGCGAGGACGAGTTTGGGGTGCCCAACGACATTCATCTTCC[T/C]GATCTGCATCTCCTCCCGCACAACCTRAGGCGGCTGAAAATCAGCTGTCCTAACCTGCTG
i_11_10578	11_10578	11_10578	BOPA1_39-843	5H	77.1	1	0	1	1	1	1	1	1	0	0	0	1	1	1	1	1	1	0	1	1	1	1	1	1	1	1	0	1	1	0	[T/G]	ACACTGCGACACACACACACACCACAACAACAAGCTCCAGCTGAGCAGACGCAGGCACGGTGGCCGGCGAGAGTGGCACCGCGTCGCTCGCTGGCTGCTGACTGGGCACTGGGCCTCGAC[A/C]CGACAACACTTTTATTTAGCCCACGTCACGCGCGACCCCGCGCAAAGCACCCCACACCTAGTACGTACTCGTAGTAAAAAGGTAGCACCCCACTCCACTCCACTGGCTGACTGAGCATCG
i_SCRI_RS_150410	SCRI_RS_150410	SCRI_RS_150410-150409	SCRI_RS_150410	5H	80.2	1	1	1	1	1	1	1	1	0	0	0	1	1	1	1	1	1	0	1	1	1	1	1	1	1	1	0	1	1	0	[A/G]	GATCCGTAGCCGTAGCCGCCTTCTCTCTCTCTCTCTCCTCCATTGTTCTTGCCCGCCGGC[T/C]GCGTCTTCTTCCTGTCGCCAACACCCAAGAAAATTTCCGCTCTTCTGCAAGTGCSGGCGC
i_SCRI_RS_232871	SCRI_RS_232871	SCRI_RS_232871-232870	SCRI_RS_232871	5H	80.3	1	1	1	1	1	1	1	1	0	0	0	1	1	1	1	1	1	0	1	1	1	1	1	1	1	1	0	1	1	0	[A/G]	GTTCTTGCTGGGGTGGTTTTACAAGAAACCTTGTCGAATAATTATGATGAATGTTGCGAG[T/C]GAGCAAACGGTCATGTGAAAGATAGGATAATCAGGACTTAGACTGGCAGGGKTTTTCTTC
i_11_20526	11_20526	11_20526	BOPA1_3333-1209	5H	80.3	1	1	1	1	1	1	1	1	0	0	0	1	1	1	1	1	1	0	1	1	1	1	1	1	1	1	0	1	1	0	[T/C]	TCTCCGATACAACATTTCAGTCGAACTTACTGTCCCAAATCGTCGGATTTTTTGTCGACCTCAAAGGTGCGTGCCTTGGTACACACATATAAGGCCATTACGGCGTCGCGTTACAGAAAA[A/G]AAGGGCTCCCGCATATAATGGACAAGGAATATAGAGACGAGGAAATCATCGACGTAGAGCACTGGGTACGTCAGACTGCAGCTTTTCAGGCAGTGGTGGTAGCATCTCCATTCTGAGCAC
i_11_10771	11_10771	11_10771	BOPA1_5440-455	5H	80.3	1	1	1	1	1	1	1	1	0	0	0	1	1	1	1	1	1	0	1	1	1	1	1	1	1	1	0	1	1	0	[T/G]	ACCGTTGCTAGCCATGGGCCGGAAGGGTGGACATCGTGACAGGAACCCCATTCATCCGATGACTGGCCGTCCCTTGGACCTTGAGGGTGTCACGATTGTCGATGATCCTAATGCTGCTGA[A/C]GGTGATGCTGAAGCATCTACAGAACCTTCGTTGGAGGCGTGATAGATTTTCTGTTCTGGCCTATGGAGTGCTGCTGCAAGATAAAATAATTTGTTTGTTGTGCTTCTGATAAGATTATGA
i_SCRI_RS_147819	SCRI_RS_147819	SCRI_RS_147819-147818	SCRI_RS_147819	5H	80.3	1	1	1	1	1	1	1	1	0	0	0	1	1	1	1	1	1	0	1	1	1	1	1	1	1	1	0	1	1	0	[T/C]	AGGTCTCTATTCTGGCCTCTGCCCAACACTAATTGGCATGCTTCCTTACAGCACATGCTA[T/C]TACTTTATGTACGATACAATCAAGACGTCGTACTGCCGCCAGCGGCCGCTATTCCAAGCT
i_SCRI_RS_153937	SCRI_RS_153937	SCRI_RS_153937-153936	SCRI_RS_153937	5H	80.3	1	1	1	1	1	1	1	1	0	0	0	1	1	1	1	1	1	0	1	1	1	1	1	1	1	1	0	1	1	0	[A/G]	AATGATATGTTTAAATGATATGGTGGGCGGCGTAATTGGAAAAGGCGGTTCCACTATCCG[T/C]GCATTACAGAGTGAAACTGGTGCTTCAGTTAAGGTTATAGACCCTGTTGCTGATTCGGAT
i_SCRI_RS_7201	SCRI_RS_7201	SCRI_RS_7201-7200	SCRI_RS_7201	5H	80.3	1	1	1	1	1	1	1	1	0	0	0	1	1	1	1	1	1	0	1	1	1	1	1	1	1	1	0	1	1	0	[A/C]	CAAGCTGAAGAGTGTTACGATCATCGGCTTCAACTCTGCAAAGAGCTTGATCGAGCTAAC[A/C]GTTCATATCATCGAGAACGCATGGTCACTAGAGTCCTTAGCATTGGACACCGCTGATTGT
i_12_31271	12_31271	12_31271	BOPA2_12_31271	5H	80.5	1	1	1	1	1	1	1	1	0	0	0	1	1	1	1	1	1	0	1	1	1	1	1	1	1	1	0	1	1	0	[G/C]	CAAAACCAGTAGCGAGAACGAGATCAGCCCTRCGCCCCTTCTTCTGACCTGGATAACTGG[C/G]GCGCTTGCTTCTTCCTTTGGAGCTTGTTCTGATCTAAAGCTAGAAATGCGTTGGAGTGTT
i_SCRI_RS_239097	SCRI_RS_239097	SCRI_RS_239097-239096	SCRI_RS_239097	5H	80.5	1	1	1	1	1	1	1	1	0	0	0	1	1	1	1	1	1	0	1	1	1	1	1	1	1	1	0	1	1	0	[A/C]	GATGACTTCTGAGTTCAACGATTCTTGGGAGTGCTTAATTTAATTCCGTTATTAGCTACT[T/G]TATAAGTTGCTTCTGTCCGTCGGTCGACCCGATCGAACCATGTATGTACCGCATACAACA
i_11_20850	11_20850	11_20850	BOPA1_5004-375	5H	83.5	1	0	1	1	1	1	1	1	0	0	0	1	1	1	1	1	1	0	1	1	1	1	1	1	1	1	0	1	1	0	[A/G]	GTACCCAGACATGCCGGGGGCCGCGCCGGACTCCTGGAACATGGAGGAGCACGCGGTGACGCCGTGCGCGAGCTGGTGGAGCTTCTTGCCGCCGTAGTAGTCGACGAGGACGTGAATCTG[A/G]AGCATGTGGCGGATGGTCTGCAGCGTGCGGCCGCCGCCGGCGAGGCTGCCCATGTCGCCGTTGGCSACGACGAGGACGGTGATGGTGCGGCGCTTGTTGATGTCCTGCGCCAGCCGCGTC
i_SCRI_RS_146093	SCRI_RS_146093	SCRI_RS_146093-146092	SCRI_RS_146093	5H	83.6	1	0	1	1	1	1	1	1	0	0	0	1	1	1	?	1	1	0	1	1	1	1	1	1	1	1	0	1	1	0	[T/C]	GCAGGATTGAAGGTTGTAGCCTCTTGTTGCCTGGAGCTGCAAGAGTTGAGGGTATTTCCT[A/G]CAAATGCAGATGTGTTAGCAAGCACTGATGTGACAGAGGAAGGGCTGGTTGCAGTATCTT
i_SCRI_RS_172547	SCRI_RS_172547	SCRI_RS_172547-172546	SCRI_RS_172547	5H	84.4	1	0	1	1	1	1	1	1	0	0	0	1	1	1	1	1	1	0	1	1	1	1	1	1	1	1	0	1	1	0	[T/G]	TGAAGTGCTTGTTCTTGGCACTGTCTGCCAGCGGCCGCTACTCAAGGGATTTGTTTAAGC[A/C]TGTCATTCGTGGCACTGAATATACATCCTGATGATGCAGACTGAGGTACTAGCTTATAAG
i_SCRI_RS_4923	SCRI_RS_4923	SCRI_RS_4923-4922	SCRI_RS_4923	5H	84.8	1	0	1	1	1	1	1	1	0	0	0	1	1	1	1	1	1	0	0	1	1	1	1	1	1	1	0	1	1	0	[A/G]	TGAGGAGACGGCAGCTAGTGCCAATGACAGAAAGGACAGTGCGGAGATGATGGCAAGTGG[T/C]GATGAAAAACAAGACGATGGTAAGGTCCCGAGCTGCAGCAAAGAGGAGGACATTGATCAG
i_SCRI_RS_140054	SCRI_RS_140054	SCRI_RS_140054-140053	SCRI_RS_140054	5H	85.6	1	0	1	1	1	1	1	1	0	0	0	1	1	1	1	1	1	0	0	1	1	1	1	1	1	1	0	1	1	0	[T/C]	GCTGCCTTCTCCCCACGGGAAGCCAAAATTCGATTCCAACACGCACGCGGAAGCACCGCA[T/C]CTTGAGCGGCTGRGCTCCAGGGCCAGGGCCATGGAGCGGCGGGGAAGGGGCGGCTGCTTC
i_SCRI_RS_168467	SCRI_RS_168467	SCRI_RS_168467-168466	SCRI_RS_168467	5H	87.4	1	0	1	0	1	1	1	1	0	0	0	1	1	1	1	1	1	0	0	1	1	1	1	1	1	1	0	1	1	0	[T/C]	TGGTTATGGAGACACTTGTACATTTTTCCTTGATGGGATTGCTAGGAAGATTGCTTCAGC[T/C]GGATATGGAGTATTTGCATTGGACTACCCTGGTTTTGGTCTTTCCGAAGGACTTCATGGA
i_11_11350	11_11350	11_11350	BOPA1_ABC14689-1-9-399	5H	87.6	1	0	1	0	1	1	1	1	0	0	0	1	1	1	1	1	1	0	0	1	1	1	1	1	1	1	0	1	1	0	[A/G]	AGCGCGGCAAGCKTGCCCTGCTGAACCGAATGTCTAGCTACTGGATGGATCGTCTATCTACCTGGGGTCTTCTAACAATACAAGAATCTCTTCGTCGTCGATGGTCCCGCTGTCAATGGC[A/G]TACTGTAATGATGTTCTACCCTCGCGGTCGGTGGCCTGCGAGTCAGCACCCCTGCGCGTGCACACAACAACAGTTAAGGCCTGCACACATACTGATACTATAGGCACCGAAATGTAAAGC
i_SCRI_RS_238417	SCRI_RS_238417	SCRI_RS_238417-238416	SCRI_RS_238417	5H	87.6	1	0	1	0	1	1	1	1	0	0	0	1	1	1	1	1	1	0	0	1	1	1	1	1	1	1	0	1	1	0	[T/C]	ACAGTAGGTGAGCCGAGGCACGAACTGTTCAATCAAGTGGTGTTCAGTAACTACATGTGC[T/C]CTTTCCAGCAGTGAAAGGAMGGGCCCTACATTTGACGACGCCTAGGGGAGGAAATAATGC
i_SCRI_RS_1619	SCRI_RS_1619	SCRI_RS_1619-1618	SCRI_RS_1619	5H	93	1	0	1	0	1	1	1	1	0	1	1	1	1	1	1	1	1	0	0	1	1	1	1	1	1	1	0	1	1	0	[T/C]	CGAAGCCGAGATCACGGCGGTGCAGGCCCAGGAGGGGCTCGCCCTCTCCCTCGTCAGGGA[A/G]ACGACCGAGTTCTTCCACGGCAACTCTGCCAAGGAGGAAGGCCATCCGCTGAGGATCTTC
i_12_31417	12_31417	12_31417	BOPA2_12_31417	5H	93	1	0	1	0	1	1	1	1	0	1	1	1	1	1	1	1	1	0	0	1	1	1	1	1	1	1	0	1	1	0	[C/G]	CGGCTGATGTTCAAATCATGGGGTACATCTCCCACTAGTTAATGTGGCTAGTAAAAAGTT[C/G]CTAAAACTGTGGCTGGAACCAGTGACTCTGCCGAAGGATCAGTCGAACAAACCCTCCGCA
i_11_21314	11_21314	11_21314	BOPA1_8258-330	5H	93.4	1	0	1	0	1	1	1	1	0	1	1	1	1	1	1	1	1	0	0	1	1	1	1	1	1	1	0	1	1	0	[A/C]	TGGCGAAGAAAAAATACATACCAACTAAATTATGATCCTGTGGAGATCTAGAGTATATGTAAAACACAAGATGGCTTGTAGTGACAATTCGGCTGCAAGTTTCAGTTGGATAGGGAGTTC[A/C]CATGCACAACATTAATACCCCTTGTTCCCACGTATCCGGGCTCGCATGTCAACCTGGCCCCTTTTGCAGTTGAAGTAGGTCTCCCGCAGGCCGACGCACTCGCTGGTGATGTTGGGCGCC
i_SCRI_RS_143508	SCRI_RS_143508	SCRI_RS_143508-143507	SCRI_RS_143508	5H	93.4	1	0	1	0	1	1	1	1	0	1	1	1	1	1	1	1	1	0	0	1	1	1	1	1	1	1	0	1	1	0	[A/G]	CGTCCAATCACAGATCAAGCAAACGCGTCAGACCAAGATGCATGTCCACAAGATCAAGAA[A/G]AGGATTCAGAAGCTCCACATTGGCGGGTTAAACAATGCCATCAACTCCAATACCGTTGTC
i_12_10844	12_10844	12_10844	BOPA2_12_10844	5H	93.9	1	0	1	0	1	1	1	1	0	1	1	1	1	1	1	1	1	0	0	1	1	1	1	1	1	1	0	1	1	0	[A/C]	TAATTTGGATGAATCAACCTTGTCAATGGCGCCCTCGTTCATGGTAACGCTGTCCCCACT[A/C]TGAGCATTAGAAGTAGTCTGTCCAACTGAAGCCCCATCGTTATCCACTTGAGTGTCAGGC
i_SCRI_RS_236569	SCRI_RS_236569	SCRI_RS_236569-236568	SCRI_RS_236569	5H	94.7	1	0	1	0	1	1	1	1	0	1	1	1	1	1	1	1	1	0	0	1	1	1	1	1	1	1	0	1	1	0	[A/G]	CAACATCTTCTCCGACGCCGGCCCCGACATCCGCTGGGTCGGCGACGAGAAGGGCTTCGC[T/C]GGAACCACCTGCTGGTCCGCCGTCAACCAGTCGTCCATAACAATCGGCAGCGCCGGCATC
i_12_30855	12_30855	12_30855	BOPA2_12_30855	5H	95	1	0	1	0	1	1	1	1	0	1	1	1	1	1	1	1	1	0	0	1	1	1	1	1	1	1	0	1	1	0	[A/G]	AACATGTAGATAGTTGCGTTCTTCCAGATTTGGGAGGAAAGAGAGTAGGCAGTTGGTACT[A/G]CTTTTGGGGAAAAGGGGCTAGATTGCTTAATTCAACAATTGGTACTGAACTCGATTGTGT
i_12_30852	12_30852	12_30852	BOPA2_12_30852	5H	95	1	0	1	0	1	1	1	1	0	1	1	1	1	1	1	1	1	0	0	1	1	1	1	1	1	1	0	1	1	0	[T/C]	TCGSCGATTACGGCGAGGCTCACCTCGCCGACGTGCCACTCTGGAGCTACCAGAGCTAGC[A/G]AGCTAGTTCGCGCCACTTCCAGTTTTTACCTTCCCTTTCTGCCGTCGTCTTGGCTTCCGA
i_11_20320	11_20320	11_20320	BOPA1_2208-279	5H	95	1	0	1	0	1	1	1	1	0	1	1	1	1	1	1	1	1	0	0	1	1	1	?	1	1	1	0	1	1	0	[T/G]	AAGAGAGCCATCCAGAGCAGAGCAAGACTACTCTCTCTTGTTGGACTTTGATCGGAGCAAAGAAGATGTGTCAGATCAAGAAGGAGATGAGCGGCGAGTCGGGCTCTCCCTGCAGCGGGG[A/C]GAACTACTACTACTCGCCCTCGACGTCGCCGGAGCATCAGCAGGCGAAGCAGCAGGCGGCGTGGACGTCGGCGCCGGCGAAGCGGCCGGCGGGGCGGACCAAGTTCAGGGAGACGCGCCA
i_SCRI_RS_237352	SCRI_RS_237352	SCRI_RS_237352-237351	SCRI_RS_237352	5H	95.5	1	0	1	0	1	1	1	1	0	1	1	1	1	1	1	1	1	0	0	1	1	1	1	1	1	1	1	1	1	0	[A/G]	AAGCAAGCTCAGAAGCCAGAAACTTCTTCGATCGATCAGCAACAGTCGGGCGGACCAAGA[A/G]TCTGTTCGATCCGGCCGGTGCAAGAACCTGCTGGGACAGGCGAGCGCGACGACGACGCCG
i_SCRI_RS_13960	SCRI_RS_13960	SCRI_RS_13960-13959	SCRI_RS_13960	5H	95.9	1	0	1	0	1	1	1	1	0	1	1	1	1	1	1	1	1	0	0	1	1	1	1	1	1	1	1	1	1	0	[A/G]	TCACCATATCAACATTCTGTCATTCAGTTTTATGTTTTGCGACATATTGTAACCAAACAA[T/C]TGATACTGTAATCGGTAAGATGACCTGCAAATAAAATTGCTGTCATTTGCATCCTTTTTT
i_SCRI_RS_206565	SCRI_RS_206565	SCRI_RS_206565-206564	SCRI_RS_206565	5H	96.6	1	0	1	0	1	1	1	1	0	1	1	1	1	1	1	1	1	0	1	1	1	1	1	1	1	1	1	1	1	0	[A/G]	CAATCATATTTGACTACATTAGTAAGGAGCTTGAACAATGTGGTTTCATGTTTCTGTTGT[T/C]GCAATGCTCAGTTCATCGTCTTCAGCCTTCTGGAAGTGTTAGCTTAAATTGGTTAGAACG
i_SCRI_RS_157897	SCRI_RS_157897	SCRI_RS_157897-157896	SCRI_RS_157897	5H	98.1	1	0	1	0	1	1	1	1	0	1	1	1	1	1	1	1	1	0	1	1	1	1	1	1	1	1	1	1	1	0	[T/C]	AGGCCGTGGGGTCTCTCCTGACATCGTGCACTACAACACCGTCATCGTTGGAATGTGCCG[T/C]GAGGGGCGACCACTCGATGCCTGCAAGGTGATTGGTGATATGACGGATAGTGGCTGCATA
i_SCRI_RS_214241	SCRI_RS_214241	SCRI_RS_214241-214240	SCRI_RS_214241	5H	98.5	1	0	1	0	1	1	1	1	0	1	1	1	1	1	1	1	1	0	1	1	1	1	1	1	1	1	1	1	1	0	[T/C]	CGCCGCGGCCGGCATCGACCTCACCGTCGGCGTGCCCAACGAGAACCTCACCTTCCTCTC[T/C]GCGTCCGGGCCCGACGGCGCGCTGCAGTGGCTGCGCTCGAACGGGCTCGCCGCRGGCCCA
i_SCRI_RS_225268	SCRI_RS_225268	SCRI_RS_225268-225267	SCRI_RS_225268	5H	98.5	1	0	1	0	1	1	1	1	0	1	1	1	1	1	1	1	1	0	1	1	1	1	1	1	1	1	1	1	1	0	[A/G]	GGAGATGATAAGCACGCTGTTGATCTGTGGATCAACCGGCCGATATGCTAACGTGATCTA[T/C]CGATGTATCTCCTGCTAATCTGTTATGTTAATTGCTACGACTTGCACTTCATGATTTCAT
i_12_30456	12_30456	12_30456	BOPA2_12_30456	5H	98.9	1	0	1	0	1	1	1	1	0	1	1	1	1	1	1	1	1	0	1	1	1	1	1	1	1	1	1	1	1	0	[T/C]	TGGTGCTGTGCCGAAGGATGGTCCTTCTGCAGGAGTGACATTGGTAACATCACTGGTGTC[A/G]TTGTTCAGTAACCGAAAAGTGAGAGCAGACACTGCAATGACCGGAGAGATGACTCTTAGG
i_SCRI_RS_149088	SCRI_RS_149088	SCRI_RS_149088-149087	SCRI_RS_149088	5H	106.6	1	0	1	0	1	1	1	1	1	1	1	1	1	1	1	1	1	0	1	1	1	1	1	1	1	1	1	1	1	0	[A/T]	TCCCTTGTATTGATATCGATTCTTTCGGCTCTGGCCTTCATTCGCTTCAGGAGAAGGATT[A/T]ACAAGGCTACCGAGCACGACAACCCATTCAAGAAAATTTCGAGAGCGCAGTGTGTGATCT
i_SCRI_RS_14097	SCRI_RS_14097	SCRI_RS_14097-14096	SCRI_RS_14097	5H	107.6	1	0	1	0	1	1	1	1	1	1	1	1	1	1	1	1	1	0	1	1	1	1	1	1	1	1	1	1	1	0	[T/C]	CCGCGACCTCGCCGCCCACACMTCCCTCAAGCCCAGAAAAGAGGGCCAACAAACTCAAGA[A/G]GAGGTACAAAAGAGGAATCTCAGGGACGAACTTGAGGAGCGTGAACGCAAGCACTTCTCA
i_SCRI_RS_224501	SCRI_RS_224501	SCRI_RS_224501-224500	SCRI_RS_224501	5H	107.6	1	0	1	0	1	1	1	1	1	1	1	1	1	1	1	1	1	0	1	1	1	1	1	1	1	1	1	1	1	0	[A/C]	CGAATAACGAGGATGGAGACTGATTACGAAAAGAGGAAACAGGTGGCCGAGTTCAACCTG[A/C]GGAGGGAGGAGAGGCTAAAAGCAGCCGAGGATCGTACATCCAAGAAGCGCCTGAAACGCC
i_11_20883	11_20883	11_20883	BOPA1_5154-117	5H	107.6	1	0	1	0	1	1	1	1	1	1	1	1	1	1	1	1	1	0	1	1	1	1	1	1	1	1	1	1	1	0	[G/C]	GAGCTCCTTGTCGTCGACGGCGTCCGCGCCGCAGGCCCCCACGCCGAGCGCGTACAGCGCCACGTCCCTCTCGTCGTAGGCGAAGGAGACCTCGGGGAACTTGTAGGCGAGCGCGACGTC[C/G]GGGTCGACGGACGCGGCGGGTGCCCCGTTCGTCGCCATGGCCGCTCCTCCGCTGCTGCGTCCGGTCGCCGGGGGAGCGGCGATTGATATAGGAGTGGGGAGAGCGGTGGTGCCGAA
i_SCRI_RS_9991	SCRI_RS_9991	SCRI_RS_9991-9990	SCRI_RS_9991	5H	107.6	1	0	1	0	1	1	1	1	1	1	1	1	1	1	1	1	1	0	1	1	1	1	1	1	1	1	1	1	1	0	[T/C]	GTTGGCCACTAAGTGGCAGAGGGTGGCGGCTATCGGGCGGAAGAGGCTGACCTGGTCGTC[A/G]TCAACGTCAATGGAAGAAACCGAAGGGTCGTGCAGCACATCATGCCCATCGGTGGCTGGC
i_SCRI_RS_165331	SCRI_RS_165331	SCRI_RS_165331-165330	SCRI_RS_165331	5H	109.4	1	0	1	0	1	1	1	1	1	1	1	1	1	1	1	1	1	0	1	1	1	1	1	1	1	1	1	1	1	0	[T/C]	TGATCCACTCCATGGACTACTCCGACATGGGCACCGCAAAGGCCACCGAACTCATCAGGG[A/G]CAAGCTCGTCACCGTCGTCGGCTACCAGAAGTCCGCTATAGACATCGCTGCAGAGTGCGC
i_SCRI_RS_231239	SCRI_RS_231239	SCRI_RS_231239-231238	SCRI_RS_231239	5H	109.7	1	0	1	0	1	1	1	1	1	1	1	1	1	1	1	1	1	0	1	1	1	1	1	1	1	1	1	1	1	0	[T/G]	GCTACTGGTGGACCGCAGGAACAAAGTTTGAAGCTTCAGAACAGTGCACCTCATGCTCAA[T/G]CAGCTCCTGTTTCCACATCTCCTGCTGCCGTCAATGCGTCTCATGCTCAATCAGCTCCTG
i_SCRI_RS_2831	SCRI_RS_2831	SCRI_RS_2831-2830	SCRI_RS_2831	5H	112.6	1	1	1	0	1	1	1	1	1	1	1	1	1	1	1	1	1	0	1	1	1	1	1	1	1	1	1	1	1	0	[A/G]	GAAGTTCCTGCTGGAGAGGGAGGTGGACGCCGAGCTCGCGGAGTTCTTGCACGACTACGT[T/C]GCGAACAAGGAGAAGATGGAGCTGCTCCGGTGGCTGAAGACAGTCGAATCGTTCGTCGAG
i_SCRI_RS_182540	SCRI_RS_182540	SCRI_RS_182540-182539	SCRI_RS_182540	5H	112.7	1	1	1	0	1	1	1	1	1	1	1	1	1	1	1	1	1	0	1	1	1	1	1	1	1	1	1	1	1	0	[A/G]	TCCTCTTCATATGCAGATCTTCTACATCTCATTTTCAGCTCACGCCGATTTCCTACAGAC[A/G]AGCGGCTTCTTGGATGAGCTTCGCCCACCCAACATTATTCTTGTACACGGAGAAGCAAAT
i_SCRI_RS_236782	SCRI_RS_236782	SCRI_RS_236782-236781	SCRI_RS_236782	5H	113.5	1	1	1	0	1	1	1	1	1	1	1	1	1	1	1	1	1	0	1	1	1	1	1	1	1	1	1	1	1	0	[T/C]	ATGAAAGCAAATGGCGTACTGTCAAAGACAAGCGCCAGCGAGGAGAACACGTTGTGGGAA[A/G]CAACGTGGCTACAAGTTAACAAGATCGCGCCATCGATGCAGCCAGAGGTTTTCCCCGACA
i_SCRI_RS_162696	SCRI_RS_162696	SCRI_RS_162696-162695	SCRI_RS_162696	5H	113.9	1	1	1	0	1	1	1	1	1	1	1	1	1	1	1	1	1	0	1	1	1	1	1	1	1	1	1	1	1	0	[A/C]	CCTGTGCCCGCTCGTGGCCGTCGGGCTGGTGCACGCGTGCCACCAGACCGCGGCCATCGC[T/G]GTGTTCATCACGGTGATGCTGGCATCGGCCGTCGCCGTGTCCTACTTCCCCCTGGAGACG
i_SCRI_RS_198525	SCRI_RS_198525	SCRI_RS_198525-198524	SCRI_RS_198525	5H	114	1	1	1	0	1	1	1	1	1	1	1	1	1	1	1	1	1	0	1	1	1	1	1	1	1	1	1	1	1	0	[A/C]	AGATCTTTACTATAACAAATATGATTACAGCTCAGTCAGTATACTACTATATATACTGTA[A/C]GCGCAAAAGGGTGAAACTGATGTTTAACAAAAAGGCATCCGCGGCGAAATCGATCTCACA
i_SCRI_RS_165569	SCRI_RS_165569	SCRI_RS_165569-165568	SCRI_RS_165569	5H	114.9	1	1	1	1	1	1	1	1	1	1	1	1	1	1	1	1	1	0	1	1	1	1	1	1	1	1	1	1	1	0	[T/C]	GCACCATCATTTTGCTGTCTGCAGCATGATTGTGTATCGCAAAGCAAAACAGGATTATGT[T/C]GCTTGTTTCAGCAATATCTCAAAGGGAATGCAATTCTTCTCTCCGGTACTACTAATGTGT
i_12_30377	12_30377	12_30377	BOPA2_12_30377	5H	118	1	1	1	1	1	1	1	1	1	1	1	1	1	1	1	1	1	0	1	1	1	1	1	1	1	1	1	1	1	0	[A/G]	ACCATCTCCGCCCAACCTTCGAATAATAAAACGCGATTTGATGCAGACTTCCCAACCAAC[A/G]GCTATGTTATTTACATTAGGCAGCAGCAGCAGCTTCTTCAGACAGGCTTTACTTTCTTCT
i_11_10360	11_10360	11_10360	BOPA1_272-944	5H	118.8	1	1	1	1	1	1	1	1	1	1	1	1	1	1	1	1	1	0	1	1	1	1	1	1	1	1	1	1	1	0	[T/C]	GAAGGGGATGCAACACAACCAGAAGATCACCTTCCCTGGGGAAGCTGATGAGGCGCCTGACACTGTTACTGGAGACATTGTATTTGTCGTCCAGCAGAAGGAACACCCGAAGTTCAAGCG[A/G]AAGGGTGATGATCTCTTCTATGAGCACACCATATCTCTCACTGAAGCTCTTTGTGGGTTCCAACTCGTTTTGACCCATCTGGACAACAGGCAGCTGCTCATTAAATCAAACCCTGGTGAA
i_11_20300	11_20300	11_20300	BOPA1_211-259	5H	119.4	1	1	1	1	1	1	1	1	1	1	1	1	1	1	1	1	1	0	1	1	1	1	1	1	1	1	1	1	1	0	[A/G]	AAACAAAAAACCGCATATRCGATCCCCATGCTCTTTRAAGATTTTCTCCAACCCATTAATGTCTCCRAAATCAACTTTAAGATGGCCAGGAACCAAAGGACCAAAACCACGAGTTGCATC[A/G]TTGTCACAGCTCATAGATATGACTCCCAATGTCCGGCCATGGAAACATCCACAGCAAGAGACAATCAAAGCCTCATTCTTTGGTATATTCTTCTTTTCATARCCCCATTTTCTTGCCAAT
i_SCRI_RS_170159	SCRI_RS_170159	SCRI_RS_170159-170158	SCRI_RS_170159	5H	120.1	1	1	1	1	1	1	1	1	1	1	1	1	1	1	1	1	1	0	1	1	1	1	1	1	1	1	1	1	1	0	[A/G]	CGGCCAGGAGGCCAAGGAGGTGGCCGGCCCCGCCGTCGTCGTCTCCTACGTCGTCTCCGG[T/C]GTCTCCGCCATGCTCTCCGTCTTCTGCTACACCGAGTTCGCCGTCGAGATACCCGTCGCA
i_SCRI_RS_214550	SCRI_RS_214550	SCRI_RS_214550-214549	SCRI_RS_214550	5H	120.2	1	1	1	1	1	1	1	1	0	1	1	1	1	1	1	1	1	0	1	1	1	1	1	1	1	1	1	1	1	0	[A/T]	CACCAGCAACACAAGATCAGTGCTTACCATTGCTTTCCAGTTCTCATATGAGAACCACCT[A/T]CGAGAGAGTGTCGCGGCAATGGCGAGGCAGTATGTGAGGACTGTGGTGGCATCAGTGCAG
i_SCRI_RS_158259	SCRI_RS_158259	SCRI_RS_158259-158258	SCRI_RS_158259	5H	120.3	1	1	1	1	1	1	1	1	0	1	1	1	1	1	1	1	1	0	1	1	1	1	1	1	1	1	1	1	1	0	[T/C]	ATACTAAAGAGACTTATTTGGCCAAAAGTTTGTTAGAGACTTTCCTGTGATACTACCGAT[T/C]AACCAAAAGACGCTGACAGCATGGAAACATACACCACGGATGACGCGCTTTCAGCCATGG
i_SCRI_RS_159490	SCRI_RS_159490	SCRI_RS_159490-159489	SCRI_RS_159490	5H	120.3	1	1	1	1	1	1	1	1	0	1	1	1	1	1	1	1	1	0	1	1	1	1	1	1	1	1	1	1	1	0	[A/C]	CAACCTCCGCCGCCCGCTTCCTTCCTAGTTTAGTTATTTTGTTGGTTGAGGCGCCCCCGT[A/C]CCTGTGTTCTTGGGGATTTCTTTGACCGGATTCGATACGGTCTCTGSTTCCTCGCCTCGC
i_SCRI_RS_174710	SCRI_RS_174710	SCRI_RS_174710-174709	SCRI_RS_174710	5H	121.7	1	1	1	1	1	1	0	1	?	1	1	1	1	1	1	1	1	0	1	1	1	1	1	1	1	1	1	1	1	0	[C/G]	ACGCAGCTAGTTTCTTTTCGTTTCTTTTCCTCCAGTGTGCTAGTCATGTAGCAGCACCTT[C/G]GTCAAAATGATCTTCACGTGTTTCGTGCTTTGCTTAGAGGACGGATAGGGACGAACTTAA
i_11_10146	11_10146	11_10146	BOPA1_1697-636	5H	122.4	1	1	1	1	1	1	0	1	?	1	1	1	1	?	1	1	1	0	1	1	1	1	1	1	1	1	1	1	1	0	[A/G]	ATCCTTGTCTTCGTAAGTAGTAACAACATCTGAACCGTTCACTGCCTCAACCATCTTCCCCTCATTCCCAGTTGCGGTGAAGGTGCTGAACATCTTGTGCAGAGCAATGGAGAGGTCCTT[A/G]TAGGTGTTGTACATCTTGAGATCCACCTTGCGCAGGTAGGGCGCGCCGTCCATGCTCACCTTGACAAAGTTGGAGCCGTTGGCGCCAGCAGCAGCGGTAGCAGCAGGCTGCTGCTTCTCG
i_11_20298	11_20298	11_20298	BOPA1_2091-639	5H	122.4	1	1	1	1	1	1	0	1	?	1	1	1	1	1	1	1	1	1	1	1	1	1	1	1	1	1	1	1	1	0	[T/C]	TTTCAACATGTTTAAAAGGTTTTTGCATTGAGAGTCTATCACAGAGTTAACGAACAAACATAAACACCACGTCCAAATGACTCAATMGGTACCAGGGAAACATTACACAGACGGACAACA[A/G]CTTTGATCTGGAAGGAGCACAGCTAAACGCTAAACGACACGATAAACTTATCTCACAGACGACTGAGAAAATGTCCAGTTTAAGCTAGAGATGCTCCTTTTCTATTTTTTTATTTTCACT
i_11_21247	11_21247	11_21247	BOPA1_7639-122	5H	122.4	1	1	1	1	1	1	0	1	?	1	1	1	1	1	1	1	1	1	1	1	1	1	1	1	1	1	1	1	1	0	[A/C]	TTTTTTTTTTTTTTTTTCATAAACACACAGCCTTTTTAAGAAAGACAGTATCCGTTCCCGTTTGTTACACAACTCAGCATTCTAAGGTTACATGGATCACCGCTGGACCAACAATCGT[A/C]CGTACACAGTTACATAAAAATGGAGCCTTTAACTAAATTGATAACTTAAGACTCAAATGAGTAATATAAGTTATGGAAAATTGGAAATTATCAAGAAGAAAAATTACATGACATACACAT
i_SCRI_RS_147315	SCRI_RS_147315	SCRI_RS_147315-147314	SCRI_RS_147315	5H	122.4	1	1	1	1	1	1	0	1	?	1	1	1	1	1	1	1	1	1	1	1	1	1	1	1	1	1	1	1	1	0	[T/C]	GAGCTATTGTTAGCTTGAGGAAGGAGCAACCATTCATTTGTACTTGTGCTGCTGGTAGTA[T/C]GTGTGATAGCAATGAAACATCAAAACAGGCCAGTACTCCTTCCGGGCACTTCAATTTTAC
i_SCRI_RS_193529	SCRI_RS_193529	SCRI_RS_193529-193528	SCRI_RS_193529	5H	122.6	1	1	1	1	1	1	0	1	?	1	1	1	1	1	1	1	1	1	1	1	1	1	1	1	1	1	1	1	1	0	[A/C]	TTGCCTTCTCTCCTATTCTGATCTACA[T/G]CCCTTGGTTAATTCTGCCAATTTGAGATTTTGGAGGGGCAACCACAGCTCTGGGAAGTTC
i_SCRI_RS_133602	SCRI_RS_133602	SCRI_RS_133602-133601	SCRI_RS_133602	5H	125.5	1	1	1	1	1	1	0	1	?	1	1	1	1	1	1	1	1	1	0	1	1	1	1	1	1	1	1	1	1	0	[A/G]	GCATRCGATTCGTGAATATAATATCCATAAGACTCTGGTGCATACAAACATTGTCAGGCT[A/G]TGGGACATATTTGAGATTGATCACAACACATTCTGCACTGTCCTAGAATATTGCAGCGGC
i_11_10783	11_10783	11_10783	BOPA1_5571-640	5H	125.6	1	1	1	1	1	1	0	1	?	1	1	1	1	1	1	1	1	1	0	1	1	1	1	1	1	1	1	1	1	0	[T/C]	CCTCCCTCTGCCGTCGACGGATCCGCCTCCGCCAAGCGCGGCCGCGGCCGTCCCCCCAAGGCACGCCCCGCCGAGCCGGCGGCGGCCTGAGTCTCCTCCGTCCTCTCTGTTGGTTTCTTT[A/G]GATCATCCGGGTGCTGGTTAATCTTGTTCTGTAGCGCTTAATAATTGTCGGTCGCTATCTTTAGTTGTAGTGGTGCTTAATTGCCGGGATCGCCGTGTCGTGATTAGGAGCGTTTATTGT
i_SCRI_RS_138933	SCRI_RS_138933	SCRI_RS_138933-138932	SCRI_RS_138933	5H	125.6	1	1	1	1	1	1	0	1	?	1	1	1	1	1	1	1	1	1	0	1	1	1	1	1	1	1	1	1	1	0	[T/C]	AAACTACGGTAGCCCCGACGAAATGTTCGTCAAGGATCTCAACCCCTGCTTAACCCCTTT[T/C]TCCAAGAGCAGATCCGAGGAGTACGAGGAATCCTTGAGCTCTCACCGCATCAAGGGGAGG
i_SCRI_RS_229673	SCRI_RS_229673	SCRI_RS_229673-229672	SCRI_RS_229673	5H	125.8	1	1	1	1	?	1	0	1	?	1	?	1	1	1	1	1	1	1	0	1	1	1	1	1	1	1	1	1	1	0	[T/G]	TTGGAACTTCTATGCTGAAATAGCTGGTAAAGAGTATGGTGCATTAACTTGTGCCTGAAC[T/G]TCCCAATATCTAGTGAGGCGGACTAGTAGACTGATCTTGTGTTGATTCTTCAGACATGAG
i_11_21241	11_21241	11_21241	BOPA1_7523-440	5H	125.8	1	1	1	1	1	1	0	1	?	1	1	1	1	1	1	1	1	1	0	1	1	1	1	1	1	1	1	1	1	0	[T/C]	ATCCCGGTGCAGAATGCGTGGGACACAATTATCATGAAGATATGCAAGTGCACGTGCAACATCTAGAGCAATTTTGTGAAGCATTCTCCAATCAATCGGTCTCTTTGTCCTTTCTTGTAT[A/G]AACCTTTCCAAGTTACCACCAGGCAGAAAATTGTATATTAGGAACATCTCTGAATCACTGAGGTGGTACCCTATGAGTGTTACAAGATTGTCATGCCGACACCTTCCAAGAGTTTTCACC
i_11_11080	11_11080	11_11080	BOPA1_ABC03900-1-2-406	5H	125.8	1	1	1	1	1	1	0	1	?	1	1	1	1	1	1	1	1	1	0	1	1	1	1	1	1	1	1	1	1	0	[G/C]	TGTAGTCACAACTTCCTACAAGCCAATCTGTACAAATTCATCATGATTTCATGATAAATGCA[C/G]ACGCAGCTACGTATACAATACAAACAACCCCGCACATACTGTACTTGCTTGGGTCGTCACAGTAGCTATTTATCATCTACTACTACACATCTATATGTAYACACACACATACAATCTTAA
i_12_30668	12_30668	12_30668	BOPA2_12_30668	5H	125.8	1	1	1	1	1	1	0	1	?	1	1	1	1	1	1	1	1	1	0	1	1	1	1	1	1	1	1	1	1	0	[A/G]	TGTCGTGTACAAGCTCAAAGAACTGGGGAAGATCAGCCAAGAAGACATATCTTGTTTCCT[A/G]GAGGAGTTTGAGAAACTCGATGTTGACCAGTCCGGCACACTCTCCACCTATGACCTTACT
i_12_30869	12_30869	12_30869	BOPA2_12_30869	5H	125.8	1	1	1	1	1	1	0	1	?	1	1	1	1	1	1	1	1	1	0	1	1	1	1	1	1	1	1	1	1	0	[A/G]	AGCATGAAAGTCTCAAATCAGGCTGAACGTATGAATCTGCAACCACCTGAGAATCGATCA[A/G]AAAACACAAGCGCACATTTTAATCTTATTCATCGCTCACTCACTCGAAGAGTTGCGTATT
i_SCRI_RS_172665	SCRI_RS_172665	SCRI_RS_172665-172664	SCRI_RS_172665	5H	125.8	1	1	1	1	1	1	0	1	?	1	1	1	1	1	1	1	1	1	0	1	1	1	1	1	1	1	1	1	1	0	[T/C]	TAGCTAAGCACAATTCTGTATAGATACAGGTATATGCAATACTATATATACCTACCCAGT[T/C]TGATCTTTTGGGGGATGTACTCTTGCGAYAGGAAAGAAATGGAACTTGATGACAATGCTT
i_11_20188	11_20188	11_20188	BOPA1_1501-353	5H	125.8	1	1	1	1	1	1	0	1	?	1	1	1	1	1	1	1	1	1	0	1	1	1	1	1	1	1	1	1	1	0	[C/G]	GCAGTGCAGCCTCAGGTCCCACTCCGGACGGCGCTTCCACTGTGGATGGTGAGCCACATCAACGGCTGAAGGGCTTCCAGCCCATGTAAGCGTACTATTCAGTACGAGTAACAAGTTGCA[C/G]CGGCCAGCCTGGTGTATCATGCGGTTGCGAACATGCTAACCCCATGGAGGGGAGAGGAAAAGAAATCAGAGTAAAGTAGCAAGCTGCAGGAATGTGTATATTTCACTTCGTCCACCTCAG
i_12_30930	12_30930	12_30930	BOPA2_12_30930	5H	125.8	1	1	1	1	1	1	0	1	?	1	1	1	1	1	1	1	1	1	0	1	1	1	1	1	1	1	1	1	1	0	[C/G]	GAGATAAAGAGAGGCGTCCATGGCTGGGAAAATTAGCCGCGTACCTCGTCCTCTCCCTGT[C/G]GCTGAGGACGGAGAGCCAAGGAGTCCGTGGTGGATGAGGTGCGACGGAAGTGGGAGAGAG
i_12_31237	12_31237	12_31237	BOPA2_12_31237	5H	126.3	1	1	1	1	1	1	0	1	?	1	1	1	1	1	1	1	1	1	0	1	1	1	1	1	1	1	1	1	1	0	[A/T]	AAATTCACGTACAAATAAGTCATACAGCGTGGAATGGAATCAGACGGTTTAATCCCAGTC[A/T]GCATCAAAGAACCCGGCATCTTTCATCTCCGAGTAGTATACGTTYTCCAGAAGCATGTCT
i_SCRI_RS_13320	SCRI_RS_13320	SCRI_RS_13320-13319	SCRI_RS_13320	5H	126.8	1	1	1	1	1	1	0	1	?	1	1	1	1	1	1	1	1	1	0	1	1	1	1	1	1	1	1	1	1	0	[T/C]	CAGGAGTAAGAAATGGATGACGATATATAATGAATTATCTTCCTACTGGCTATATCTGAA[A/G]CTATGACATGTCTCAGATCAGGGAGGGCAGATCACCAAGCAGCTACCCATAGCTAGGGTT
i_12_30635	12_30635	12_30635	BOPA2_12_30635	5H	128.2	1	1	1	1	1	1	0	1	?	1	1	1	1	1	1	1	1	1	0	1	1	1	1	1	1	1	1	1	1	0	[A/G]	ACATGATGGAACTGTCACGATGGCAACTTGATCCAACTATCCGTCCTATGCACTGAGATG[A/G]CGGTTTGAGTCGCTATGCTGTAAGAGCTTGTAACATTGTACTATTTGTAAACTTCAGAGC
i_SCRI_RS_228463	SCRI_RS_228463	SCRI_RS_228463-228462	SCRI_RS_228463	5H	128.2	1	1	1	1	1	1	0	1	?	1	1	1	1	1	1	1	1	1	0	1	1	1	1	1	1	1	1	1	1	0	[T/C]	CAGTATCCCATCAGATGCCTACAAGGACATTGAATTGAAGATATGTGGGAGAGTAGTGGC[T/C]ACTGCAAATAGGAGGCTCAAGTGCAATTGCATTGTCAATTCAGATATGGAAGATCACATA
i_SCRI_RS_214130	SCRI_RS_214130	SCRI_RS_214130-214129	SCRI_RS_214130	5H	128.5	1	1	1	1	1	1	0	1	?	1	1	1	1	1	1	1	1	1	0	1	1	1	1	1	1	1	1	1	1	0	[A/G]	GACCCGGCGCTCGGCAACATCCGCCGCGACTGCGCCGTGCTCAACAGCTGAAGCTGGTTG[A/G]TTTTCTTCATTGGCTGGGSCGGCAGGAGAACAAGATGCTGTGCAAGCTCGATCGAYGTCA
i_SCRI_RS_102414	SCRI_RS_102414	SCRI_RS_102414-102413	SCRI_RS_102414	5H	129.4	1	1	1	1	1	1	0	1	?	1	1	1	1	1	1	1	1	1	0	1	1	1	1	1	1	1	1	1	1	0	[T/C]	CGCATCTCGGAATCATCGCGCACGTAAGCACCGGGCGATTCAGACCTCGCCGCTGTTGCT[T/C]AGGCGCCGGAGACGCCGACGCCGACGAGGAGCGCGAGATGACGGTGTTCCACTTCCTCAA
i_SCRI_RS_133453	SCRI_RS_133453	SCRI_RS_133453-133452	SCRI_RS_133453	5H	129.4	1	1	1	1	1	1	0	1	?	1	1	1	1	1	1	1	1	1	0	1	1	1	1	1	1	1	1	1	1	0	[A/G]	AGGCAACAATTCTTGTACTGTAACCAAAGGTCTGGCTCGTCTGTCAAATGAGCATCCATG[A/G]CAGCGCATGGAAATTTTGTTATGTTTGGCAAAAGGAGAGTCTGTTGATCTGTTCCAGATC
i_SCRI_RS_148120	SCRI_RS_148120	SCRI_RS_148120-148119	SCRI_RS_148120	5H	129.4	1	1	1	1	1	1	0	1	?	1	1	1	1	1	1	1	1	1	0	1	1	1	1	1	1	1	1	1	1	0	[A/G]	CTCCCTCCCGCCCTATCTTCCGAGCGACCTCGCCCTACTCTGCGTTCTCCTCGCCACGCC[A/G]CCGCTCGCCCGACCCCAGCTCGCCGCCGTCCTTGTAGGCGACAACCACCAGCAGCCGGCC
i_SCRI_RS_165578	SCRI_RS_165578	SCRI_RS_165578-165577	SCRI_RS_165578	5H	129.4	1	1	1	1	1	1	0	1	?	1	1	1	1	1	1	1	1	1	0	1	1	1	1	1	1	1	1	1	1	0	[A/C]	TCTTATCAACCATTGTACATGCCCTTAGTACCACTGGCCACGTGCAAATTATTTGAAGTA[A/C]TGAGTCGTGCAAATTGGTAATAAGTGCTAACCAACATCAACCACCTAGCAATAATAACTC
i_SCRI_RS_170205	SCRI_RS_170205	SCRI_RS_170205-170204	SCRI_RS_170205	5H	129.4	1	1	1	1	1	1	0	1	?	1	1	1	1	1	1	1	1	1	0	1	1	1	1	1	1	1	1	1	1	0	[A/G]	TCCATCACTCCCCAAATGCCTTAGCAGAGAGTGGCTTCGAGGAT[T/C]GTCGCCATGATGCAGGGGAGCAGGAAAGCCAAGGGAAAGAGGGAGGATCAGCAGCAGCAC
i_SCRI_RS_175672	SCRI_RS_175672	SCRI_RS_175672-175671	SCRI_RS_175672	5H	129.4	1	1	1	1	1	1	0	1	?	1	1	1	1	1	1	1	1	1	0	1	1	1	1	1	1	1	1	1	1	0	[A/G]	ATTACACTATGCATGTGATAGACTTGCATGGAGTGTTGGAGGATTTGTGTAACAAAAATT[T/C]CTTTTCCTGGAGGCCGTTTTTCCCAGGGACCTTGGTGAACTATGATGTTTGTGCCAAAAA
i_SCRI_RS_128407	SCRI_RS_128407	SCRI_RS_128407-128406	SCRI_RS_128407	5H	129.4	1	1	1	1	1	1	0	1	?	1	1	1	1	?	1	1	1	1	0	1	1	1	1	1	1	1	1	1	1	0	[C/G]	TGCACATGAAACCAATGTCTCTGGGGGCCACATGAAGCCCTTGTTGACTTCTGATGACGC[C/G]ATCGAGTTACTATCAGACCAGGCTGAAGTGAATGAGATGTCAGATCGGTTGATCTCAGCA
i_SCRI_RS_140356	SCRI_RS_140356	SCRI_RS_140356-140355	SCRI_RS_140356	5H	129.7	1	1	1	1	1	1	0	1	?	1	1	1	1	1	1	1	1	1	0	1	1	1	1	1	1	1	1	1	1	?	[T/C]	GGCCCTGGAGGAGGTCGGCCAGAAGGGATGGTTCCTCTGCGACGCCGACAGGATGGGGTT[T/C]GAGGGCTCCGTCGTGGCGGTGGCCGCCGGGGAGCTGCTCCAGCCGGGGCAGATCTACTTC
i_SCRI_RS_196175	SCRI_RS_196175	SCRI_RS_196175-196174	SCRI_RS_196175	5H	129.7	1	1	1	1	1	1	0	1	?	1	1	1	1	1	1	1	1	1	0	1	1	1	1	1	1	1	1	1	1	0	[A/G]	GTCGTGCTCCAGGAGGGYACCGGGAAGGKTTTCATCAACTTCCGCGAAGCCAAGGAGTAT[T/C]TGCAAGGGAATCCAATGTGGGTGGAGTATTGCAAGATCCCCCTGGCGACTCTAGGGTTTG
i_SCRI_RS_206956	SCRI_RS_206956	SCRI_RS_206956-206955	SCRI_RS_206956	5H	129.7	1	1	1	1	1	1	0	1	?	1	?	1	1	1	1	1	1	1	0	1	1	1	1	1	1	1	1	1	1	0	[T/G]	GTGGTGAGATTCACGTCCCGGGATCAGCTGAGCTTCCCCTACGTGCTGCGGCGCCTCAGG[A/C]TCCCCGGCGTCCACCTGTTCCCGGTGTGCGCTCGCAAGGATCTGGTTAACAGCTTCGGCC
i_11_20551	11_20551	11_20551	BOPA1_3412-579	5H	130.3	1	1	1	1	1	1	0	1	?	1	1	1	1	1	1	1	1	1	0	1	1	1	1	1	1	1	1	1	1	0	[T/G]	TTTTTTTTTTTTTTTTTGAAGAGGTAAATTGGGAAAGAGTTTTCATCCAGAAAGCTGAGAGCATCAAACATGAGTTTTACAATGACCRGTTTGTGGAAGTTATA[A/C]AAGACAATCGCCTCAGATATGATCATTGATGTGAAAACACAGGTAAAGACAATTCAGCCAATTCCAGATTGTCAGCATAAGAGTTTTGTCTTTCTTATTTCTTGCCACAAATAGATCACA
i_11_10658	11_10658	11_10658	BOPA1_447-88	5H	131.2	1	1	1	1	1	1	0	1	?	1	1	1	1	1	1	1	1	1	0	1	1	1	1	1	1	1	1	1	1	0	[G/C]	GGTCGCACAAACGCCGTCTCGCTCTCGCTCCGTCTCCCKCCTCCTCCCCCCCCGCTCCGCCGCCAGATCCCGTCGAGCCAAGCCCA[C/G]CCGCGTCGAAGATGAGGGAGTGCATCTCGATCCACATCGGGCAGGCCGGCATCCAGGTCGGCAACGCGTGCTGGGAACTTTACTGCCTCGAGCACGGCATCCAGCCTGATGGCCAGACGT
i_11_10819	11_10819	11_10819	BOPA1_6050-1625	5H	131.2	1	1	1	1	1	1	0	1	?	1	1	1	1	1	1	1	1	1	0	1	1	1	1	1	1	1	1	1	1	0	[T/C]	GTGCCCCTATCTTGCTTGCCTACACCTCAAWGGAGAACTCCGATTCTGCATGAGCACAAACTAGTACTACAGGCCAAGCACATCGAACTCATGGGGCATGTAATCTTCGCTCGGACGGTA[A/G]TACTTGTTGGGAGAATACAACCCAAAGTCTGTAACTTGGCTGCAGTATAGGCACGCAAATCTCTCGACCTGATGAGCAAACCGAGAATTTTGGTACCCAGTCTTCATAAGCTGTCCCCAC
i_11_20375	11_20375	11_20375	BOPA1_2520-718	5H	131.2	1	1	1	1	1	1	0	1	?	1	1	1	1	1	1	1	1	1	0	1	1	1	1	1	1	1	1	1	1	0	[C/G]	ACAGGTTTGCTTATTTATCGGCTAGCTGAGCAAAATAGCAGAAACAGCAGATCCAATTTTATGGCGACAAGGACGAAATCAACGGTAAAGGGCCTCAGACTTCAAGTTCTCAGCAATCTC[C/G]GTCTCCCAGCGATCGCCGTTCTCGAGCAGTTTCTCCTTGTCGTACAGCAGCTCCTCGTGAGTTTCAGTAGAGAACTCAAAGTTAGGGCCTTCGACAATAGCATCGACAGGGCAAGCTTCC
i_SCRI_RS_213086	SCRI_RS_213086	SCRI_RS_213086-213085	SCRI_RS_213086	5H	131.6	1	1	1	1	1	1	0	1	?	1	1	1	1	1	1	1	1	1	0	1	1	1	1	1	1	1	1	1	1	0	[A/G]	GTGGAAGAGATTGATGCATATGCAAACTTGCTAAAGCTTGGGCAACCTGATTTCATTGAA[A/G]TCAAGGGTGTAACATACTGGTGGCTCGTCAGCAACT
i_SCRI_RS_185613	SCRI_RS_185613	SCRI_RS_185613-185612	SCRI_RS_185613	5H	131.7	1	1	1	1	1	1	0	1	?	1	1	1	1	1	1	1	1	1	0	1	1	1	1	1	1	1	1	1	1	0	[A/C]	CACATCTGCATCTTCTGTCGCCAGATTGTTGCACATCTTCAGCGCTCCCCTCTATGTACA[T/G]GAATTTCACCTCAATGCCAGTTGCCCTGGGTCCTCCAATTGTTTGATCGAGTCTTATATA
i_12_31217	12_31217	12_31217	BOPA2_12_31217	5H	131.7	1	1	1	1	1	1	0	1	?	1	1	1	1	1	1	1	1	1	0	1	1	1	1	1	1	1	1	1	1	0	[A/G]	ATCAGCTGTACAAGGATGCCAAGATGGGAACTGCACAATAGAAAACGATGCTTAAAATCA[A/G]CCAGTGTATACTATGATCAGCTTTCTGAATGTTTCCTCAAGAGTCAAAACTAGTATGATA
i_11_11092	11_11092	11_11092	BOPA1_ABC04352-pHv108-01	5H	133.8	1	1	1	1	1	1	0	1	?	1	1	1	1	1	1	1	1	1	0	1	1	1	1	1	1	1	1	1	1	0	[A/G]	TTATAACCTGTGTATACTTGACAACAGAAGGATAMCAGCTCCCAGACTCAAGCCGGCRTCGCGAGTGGCAAGGATGGCAGCTTGGTTTATTGTGTGGGCTGGATGCTGCACCATGCATCC[A/G]GGCGTACTGTAGTTCTTCTACAGGGAAGAACCGGCACGGCC
i_11_20676	11_20676	11_20676	BOPA1_407-259	5H	134.7	1	1	1	1	1	1	0	1	?	1	1	1	1	1	1	1	1	1	0	1	1	1	1	1	1	1	1	1	1	0	[A/C]	ATAACCAGACAAGTATTAAACAGCTAAATTTGACAAGACAAAGGTAAAACGACTTCCACAACCACAGCGGCAGAACACATCAGGAATCACAAGCCTATGCCATCATCCCTCGGTGTTTCG[A/C]TGCCTGGATGTAAGATGATGCTACGCCTCCATCCTCCAAGGCGCCTACTTGGATCGCTGCCTCATCTTTCGGCGCTTCCTCTTGAGCCTCCTCATCCTCTTCTTCTTCCACTTGGCCCTC
i_SCRI_RS_223157	SCRI_RS_223157	SCRI_RS_223157-223156	SCRI_RS_223157	5H	134.7	1	1	1	1	1	1	0	1	?	1	1	1	1	1	1	1	1	1	0	1	1	1	1	1	1	1	1	1	1	0	[A/C]	TCCGGCCGTGACAGTGCCGGCTATGCCGACGGTGCCCGCGGTGACCGTGCCGCAGGTGAC[T/G]CTGCCTCCTATGCCCGCTCTTCCTTCCGTGCCCAAGGTGACCATGCCTCCGATGCCCTCC
i_SCRI_RS_235550	SCRI_RS_235550	SCRI_RS_235550-235549	SCRI_RS_235550	5H	135.1	1	1	1	1	1	1	0	1	?	1	1	1	1	1	1	1	1	1	0	1	1	1	1	1	1	1	1	1	1	0	[T/C]	GCTGCGGCTGGTGGACGCGGTGCACCGTCGGGAGGGCTTGATCAACAAGTCGGTTGTCGC[A/G]GCGATGGTTGTCGATGGTCTGTGTCGGGAGCGGAGGATAGAGGATGCTTGGCGGGCTCTG
i_SCRI_RS_25684	SCRI_RS_25684	SCRI_RS_25684-25683	SCRI_RS_25684	5H	135.1	1	1	1	1	1	1	0	1	?	1	1	1	1	?	1	1	1	1	0	1	1	1	1	1	1	1	1	1	1	0	[A/G]	GTGCAGGTTGTCGACACAGTCCATACCCAAATTATGGTCATTCTAAATTCCATCAGGCGC[A/G]GGTGGTTGTCCGGGCCCAGAGGTTGGCACAACAGTACAATCCGGCACTTCCGGTATCTGG
i_SCRI_RS_6203	SCRI_RS_6203	SCRI_RS_6203-6202	SCRI_RS_6203	5H	135.2	1	1	1	1	1	1	0	1	?	1	1	1	1	1	1	1	1	1	0	1	1	1	1	1	1	1	1	1	1	0	[T/C]	AAGGATGACGATGCTGCTACTACTAAMCCCGCCGTGAAGGTGAAGGATGACGATGCTGCT[A/G]CTACTGAACCCGTCGTGAGGGTGAAGGACGACGATGCTACAACTGAACCCGTGAACGYGA
i_SCRI_RS_188572	SCRI_RS_188572	SCRI_RS_188572-188571	SCRI_RS_188572	5H	135.2	1	1	1	1	1	1	0	1	?	1	1	1	1	1	1	1	1	1	0	1	1	1	1	1	1	1	1	1	1	0	[T/A]	AGACCAATGTGTGCACATACGGTCTGACGAGCGAGGTATATATACATCTAGCTTTTCTGC[A/T]GATATATAGATGCGCAGATGCATTGACATTGTTGTAGCCGCCGGCCGGGTCAGGGATCGA
i_SCRI_RS_155999	SCRI_RS_155999	SCRI_RS_155999-155998	SCRI_RS_155999	5H	135.4	1	1	1	1	1	1	0	1	?	1	1	1	1	1	1	1	1	1	0	1	1	1	1	1	1	1	1	1	1	0	[G/C]	TCTTTCTATGGTACCTGTCCAAGGGTTCTCTTTCTACAATTCCTATTATCTAAGCTGGGC[C/G]TTTTGTGATAGTAGTAAGCCGGGACGTCATGTACCTCCTAATAGTCAATCGTGGGTATTG
i_SCRI_RS_105705	SCRI_RS_105705	SCRI_RS_105705-105704	SCRI_RS_105705	5H	135.8	1	1	1	1	1	1	0	1	?	1	1	1	1	1	1	1	1	1	0	1	1	1	1	1	1	1	1	1	1	0	[T/C]	GCACGCCGAAGACCACCTGCTGAAGAAGACTTACTCGGGTGCTATAGTGACGATTCTCGG[A/G]CTAATTGTTATGGTAACACTTTTCGCGCATGAGCTCACGTTTTACCTTACAACCTATACG
i_SCRI_RS_236610	SCRI_RS_236610	SCRI_RS_236610-236609	SCRI_RS_236610	5H	136.1	1	1	1	1	1	1	0	1	?	1	1	1	1	1	1	1	1	1	0	1	1	1	1	1	1	1	1	1	1	0	[T/C]	TCGCCTAGGTCATGATTCGTGATGCTGCTGAAATTTCTGATCATTTGGTCACTAGACTGT[T/C]GACTTCGGTTTCTGGACGATCAAATGTTGTATAGATGCCAGTAGCTTATGCAGCAGTCCT
i_SCRI_RS_225632	SCRI_RS_225632	SCRI_RS_225632-225631	SCRI_RS_225632	5H	136.4	1	1	1	1	1	1	0	1	?	1	1	1	1	1	1	1	1	1	0	1	1	0	1	1	1	1	1	1	1	0	[T/C]	GCAGAATCACCAGGGAGGAGCGGTGTCCTGGTTGCCATGCATGCATGTTCTTTCTTCAAA[T/C]TCCAAATGAGATGTTTGTCATATAAGATCATGGGCTAAAAGTATGTAATTCTTTTCAACG
i_SCRI_RS_161550	SCRI_RS_161550	SCRI_RS_161550-161549	SCRI_RS_161550	5H	136.8	1	1	1	1	1	1	0	1	?	1	1	1	1	1	1	1	1	1	0	1	1	0	1	1	1	1	1	1	1	0	[T/C]	GCATGGACTTATGGAGCAGTTGATCCTAATAGTGGGACGGCTGCGCTTCTTGATGTTGCT[T/C]GCCGTCTTGGAATAATGCTGCGGTCAGGTTGGACACCACGGAGGACTATCATTCTTAGTA
i_12_30400	12_30400	12_30400	BOPA2_12_30400	5H	137.2	1	1	1	1	1	1	0	1	?	1	1	1	1	1	1	1	1	1	0	1	1	0	1	1	1	1	1	1	1	0	[A/C]	CCGGAACGTCTCCATTTCTGGCTTTGCTGGTCTGTACCACCGAACTAAAACATTAAAAAA[A/C]CCATGGCCGTTGTGTCCCTGTGCTTGATCTCCTGTTGTTTTTTCAGTGCGTGTGACCTGT
i_SCRI_RS_198008	SCRI_RS_198008	SCRI_RS_198008-198007	SCRI_RS_198008	5H	137.2	1	1	1	1	1	1	0	1	?	1	1	1	1	1	1	1	1	1	0	1	1	0	1	1	1	1	1	1	1	0	[T/G]	TATACTGATTGGTTAATTGGCACTGCGGCTGGACCTATTTAACCTATTTATGATCTGTAA[T/G]CGCGCGTGAAAAATTGTCTTTCTAGTTTCATTTCTCATATGCAAGGTGTGGATGTAGAGC
i_11_20388	11_20388	11_20388	BOPA1_2611-1846	5H	137.9	1	1	1	1	1	1	0	1	?	1	1	1	1	1	1	1	1	1	0	1	1	0	1	1	1	1	1	1	1	0	[T/C]	TCAACTGAAGAAGATCACGAGCCCGAAGCTGCTGCCTACTGTTGACAATGCTGAAAATGACTCTGGCAATGCGCAGGAATCACAGAAGCCTGAAGTTACCGGAGAGGAARAATCTGCTGC[A/G]GAAGACAATGTGGTGGCGGCTGCCGTGACTGGTGTTGCCCCGAAAGATGCTAACCCCACAGCCGCAAGCTTGGCTGTTGCAAATGGCTGCTGATTTTTTTGTCTGTTGAGTTGTGAGTAA
i_SCRI_RS_166491	SCRI_RS_166491	SCRI_RS_166491-166490	SCRI_RS_166491	5H	137.9	1	1	1	1	1	1	0	1	?	1	1	1	1	1	1	1	1	1	0	1	1	0	1	1	1	1	1	1	1	0	[A/G]	CCTGCCGCTATGTTAATCTTGATCATCGACAATCTTGATGCACGGACAGCG[A/G]CAATCACCACTATCCTTTCGAAGCGATGGCGGGATCTCTATACACACTCGCACACATGTT
i_SCRI_RS_204797	SCRI_RS_204797	SCRI_RS_204797-204796	SCRI_RS_204797	5H	137.9	1	1	1	1	1	1	0	1	?	1	1	1	1	1	1	1	1	1	0	1	1	0	1	1	1	1	1	1	1	0	[T/C]	CTCTTTCAGGTGATTGTGGTGCTGATGGTGTTCCGCTTGCACATCTGRTGATCCTGTTGC[A/G]CCCGCCTTCTCTGAGTTGTCGTCAAAATGAACATGGAGCGACTCCAGGGCAGGTGCGGCA
i_12_30062	12_30062	12_30062	BOPA2_12_30062	5H	138.3	1	1	1	1	1	1	0	1	?	1	1	1	1	1	1	1	1	1	0	1	1	0	1	1	1	1	1	1	1	0	[T/G]	CCGGCAGGATCAGCACCCCCTTCTTCGCCAGGATCTGCACCACGAAGAACATGTACATTT[A/C]TCTACTGTCAGTCAGTGTGTGAATTCTATCAAGGAATGCGAGCTTTGTTTGTGGMAAAAT
i_SCRI_RS_125258	SCRI_RS_125258	SCRI_RS_125258-125257	SCRI_RS_125258	5H	138.5	1	1	1	1	1	1	0	1	?	1	1	1	1	1	1	1	1	1	0	1	1	0	1	1	1	1	1	1	1	0	[T/C]	TGAAGCTCAACCCAACAGACAAAATGTTCGGATACTAGAACGGCCAAACAATCGAAGCCG[T/C]GATGCCGGCATCCATTCAGGGATGTCAAAACTGGCAATCCAAGATGGGCCAAGAATGCAA
i_SCRI_RS_193063	SCRI_RS_193063	SCRI_RS_193063-193062	SCRI_RS_193063	5H	138.7	1	1	1	1	1	1	0	1	1	1	1	1	1	1	1	1	0	1	0	1	1	0	1	1	1	1	1	1	1	0	[A/G]	GAGAGTAGTTCCTGGAGATGTATTTAAGAGCCCGAAAGAAATTGCCAGTTTCTCACTATG[A/G]TATCTTAAGCTTGTGGCCTTCTCCTCCTCACCCATTTCAACATGGAARACCTGAGATGTA
i_SCRI_RS_138029	SCRI_RS_138029	SCRI_RS_138029-138028	SCRI_RS_138029	5H	138.7	1	1	1	1	1	1	0	1	1	1	1	1	1	1	1	1	0	1	0	1	1	0	1	1	1	1	1	1	1	0	[A/G]	CGTGCTCGCCAMCCTGCCGCGGGTCGGCGGGKGCCTGCCGAGCAGCATCGGCGACATGGC[T/C]GGGACGCTCAATGAGCTGATCCTCCTCTACAGCGGAATCTCCTCCTGCATCCCRCCGGAG
i_SCRI_RS_161614	SCRI_RS_161614	SCRI_RS_161614-161613	SCRI_RS_161614	5H	139.7	1	1	1	1	1	1	0	1	1	1	1	1	1	1	1	1	0	1	1	1	1	0	1	1	1	1	1	1	1	0	[A/G]	GATGTTCATCGGTGCTCTCGACAACTTACGGTACCTCAACCTCTCTTGTGCAAATTTTCA[A/G]AGGAGAATACCTTCACACATCGGTAATCTCACCAAGTTGCGGTATCTGGATGTTAGTGAT
i_SCRI_RS_153238	SCRI_RS_153238	SCRI_RS_153238-153237	SCRI_RS_153238	5H	139.9	1	1	1	1	1	1	0	1	1	1	1	1	1	1	1	1	0	1	1	1	1	0	1	1	1	1	1	1	1	0	[A/G]	ATGGATCCTCCGCGATCTCCAGGCCCTCGGCGACAAACCGGCGGTCATCTCGCACATCGG[T/C]GACATCAGCTACGCCAAAGGTTATGCATGGTTATGGGATCATTTCTTCGAGCAGATCGAG
i_11_10589	11_10589	11_10589	BOPA1_4050-2006	5H	139.9	1	1	1	1	1	1	0	1	1	1	1	1	1	1	1	1	0	1	1	1	1	0	1	1	1	1	1	1	1	0	[A/G]	TTGCTTTTTCAATTTTCAAACAGAAAAACAAACAAACATGCAGCACACTTSGGCTCCTCCGATGAATGTTCCCTTCATATGCCTCACTGTTCGTCCTATCCAGAGCTCAAAATTTCAACA[A/G]CCCTTCGATCGCACAAGTAGCTGACTTGTACCTCCAGTGCTGCTACACATGTTCTGTCCAGTGCAATTAAAACTCCCTGTATTGTCAAGTACCTTCAGYTGATGGGTTTCATCTTTGCAA
i_SCRI_RS_182353	SCRI_RS_182353	SCRI_RS_182353-182352	SCRI_RS_182353	5H	140.1	1	1	1	1	1	1	0	1	1	1	1	1	1	1	1	1	0	1	1	1	1	0	1	1	1	1	1	1	1	0	[A/G]	CGGTGTATAGGATCTTGTTTGCTTTCCCTTTTGTGGGGAGTTTTGGTTTCTTTGTAGTCC[A/G]CTTGGTGTTCAGGTGAAATTCTTAAGCCGATTGTGATGATCTGAAGCTGTTTTCAAAGGG
i_SCRI_RS_205647	SCRI_RS_205647	SCRI_RS_205647-205646	SCRI_RS_205647	5H	140.1	1	1	1	1	1	1	0	1	1	1	1	1	1	1	1	1	0	1	1	1	1	0	1	1	1	1	1	1	1	0	[A/T]	CTCGCCTTCGTGCTACAATTCTTGGTCAGACCGAATAACCAAGAACACCTGAATATGACA[A/T]GCTCCATTCCATCCATGGCGTAACTAAAAATTCAGAACTCTTCTATCTTCTTCTGTCACT
i_SCRI_RS_44795	SCRI_RS_44795	SCRI_RS_44795-44794	SCRI_RS_44795	5H	140.1	1	1	1	1	1	0	0	1	1	1	1	1	1	1	1	1	0	1	1	1	1	0	1	1	1	1	1	1	1	0	[T/C]	GGTCAAGGCTGCCAAGGCCAAGAAGCCGTCCGCTCCTAGGAAGCCCCGCGCCACCCCCGC[A/G]CACCCCACCTACGCCGAGGTAAACCCAGAGTCCTTCGCTGAATCTCGCTCCATTCTCGCT
i_SCRI_RS_3429	SCRI_RS_3429	SCRI_RS_3429-3428	SCRI_RS_3429	5H	142	1	1	1	1	1	0	0	1	1	1	1	1	1	1	1	1	0	1	1	1	1	0	1	1	1	1	1	1	1	0	[T/G]	AATCACCTCGCGAGCCTCGTCGTCAACCTCGCCGCCTACCACCCTCCATCCCACAGA[T/G]AGAAGAGAGTCCCCCCCCAGGAGTCGACAACCAACCACCAGCCCACCGCCGGCGCCGCGG
i_SCRI_RS_138735	SCRI_RS_138735	SCRI_RS_138735-138734	SCRI_RS_138735	5H	142.7	1	1	1	1	1	0	0	1	1	1	1	1	1	1	1	1	0	1	1	1	1	0	1	1	1	1	1	1	1	0	[A/G]	TGAGGAAGAAAATGAGAGGAAGAGTCATGGCATTGAAGATGAATCAGGACAGACGACTCG[A/G]GTTACTGATGAAGAAGCTGCAGGAAGCAAAGAAATCAATGGGGATCAGATGGATGTGGAC
i_SCRI_RS_230034	SCRI_RS_230034	SCRI_RS_230034-230033	SCRI_RS_230034	5H	143	1	1	1	1	1	0	0	1	1	1	1	1	1	1	1	1	0	1	1	1	1	0	1	1	1	1	1	1	1	0	[A/G]	ATGATCTGCCTCTGGAGGAAGCTGCAGTCCGGGAGCGCTCAATGCTGCAACGCCAGATGA[T/C]CGTGAACAGCTTGGAAATCAGGAGAATTCGAATTTGATCTTGATTTGTGGGCTCTCTGAA
i_SCRI_RS_238426	SCRI_RS_238426	SCRI_RS_238426-238425	SCRI_RS_238426	5H	143.1	1	1	1	1	1	0	0	1	1	1	1	1	1	1	1	1	0	1	1	1	1	0	1	1	1	1	1	1	1	0	[A/C]	CGAGGACAAGCAAATTCTGTATGGAAGAGTTGCTGCATTGATGAAAAGCCTAGGTATCCC[A/C]GCGCTATCCAAGGTTGTGCATCGTGAAGCAATATTCTATGGTACGTCTGACAACAAGGAG
i_SCRI_RS_181376	SCRI_RS_181376	SCRI_RS_181376-181375	SCRI_RS_181376	5H	143.1	1	1	1	1	1	0	0	1	1	1	1	1	1	1	1	1	0	1	1	1	1	0	1	1	1	1	1	1	1	0	[T/G]	TGACCTGATGGATATTCTTCTGAAAATCGGGGTGCGAAAGTTGTCTGGACATGAAATTAT[A/C]AAAAATCACATCCTAGCGTCTTTGCCAAATGGTAAAGATGCTAAGAAGGCTGATAAGATG
i_SCRI_RS_181379	SCRI_RS_181379	SCRI_RS_181379-181378	SCRI_RS_181379	5H	143.1	1	1	1	1	1	0	0	1	1	1	1	1	1	1	1	1	0	1	1	1	1	0	1	1	1	1	1	1	1	0	[A/C]	CTCATCTCATTCTCCACACAGAAGAGAGGCATCATGGACTGACAGGTCGGAGCAGCCAAC[T/G]CAGCTTGTCTCTCCTATTAAGGGTTCAGCGGAGATGGAGATCTCAGTGATTACCGCCGAC
i_SCRI_RS_222314	SCRI_RS_222314	SCRI_RS_222314-222313	SCRI_RS_222314	5H	143.1	1	1	1	1	1	0	0	1	1	1	1	1	1	1	1	1	0	1	1	1	1	0	1	1	1	1	1	1	1	0	[T/G]	TGTCAGAAGAAAATGTTGCATCTTGCTCTGTTGATGGCCCGCCGGCAGTGAAGCAAGCAT[T/G]GACGGACTATCTGCATGAGATTGAACTGATTGCGGGTACTTGTCGGCGGTAATCACTGAG
i_11_10901	11_10901	11_10901	BOPA1_7337-388	5H	143.3	1	1	1	1	1	0	0	1	1	1	1	1	1	1	1	1	0	1	1	1	1	0	1	1	1	1	1	1	1	0	[T/C]	CCATGCCATGTGTGGTGTATAGTGTACACAGTGTGTGCCGTGTAGTGAACGTTGTTTCGTCCTCATATGTGACAGATGCGCGTGTATGATTAACGCGCGTTTGCTATTTCTCGGGCAACT[A/G]AAAAATGTCGACTTCAGTCGATTTTAGCATGAGCAAGCACGGTTGTAAGTCAGAGACGGCCGTGCGTGTCGATGGCGGAGGCGAGGCAGAGATTGACATGTTTTGGTACTTGTGCAGGTT
i_11_10820	11_10820	11_10820	BOPA1_6054-1050	5H	143.4	1	1	1	1	1	0	0	1	1	1	1	1	1	1	1	1	0	1	1	1	1	0	1	1	1	1	1	1	1	0	[T/C]	ATCCATCTGCAGTCAGGAGGTACACGTGCAAAACCATAYAGGCGAGGCGGTGCCACGAAGAACACAAAAGGACCATGTTGACCGGATCACTTGCCATACAGCACGCCCAGGATAATAGCC[A/G]CCAACAGGAGCACAATCATGATCAGCATGGGCATTCTATACTTCGACTTCTCCAGGTCGTATCCCCTTCTCTTTAGCAACCCAGATGACTTGCAAGTTTTCTTTATTGCATCTACACGCT
i_11_21041	11_21041	11_21041	BOPA1_603-72	5H	143.5	1	1	1	1	1	0	0	1	1	1	1	1	1	1	1	1	0	1	1	1	1	0	1	1	1	1	1	1	1	0	[A/G]	CACGAGCTCCGACCTTCAGCCTCTCCACACCTACTCCTCATTCTTGGAGAACAAAATACAGCATACACA[A/G]GACCTCCATCGACAACAATGGCGGCAACSACCATGTCCCTCTCTTCCCCAGCCTTTGYCGGCAAGGYAGTGAAGGACTTGCCATCGTCGTCTCTYTTCGGGGAGGCTCGCGTCACCATGC
i_SCRI_RS_173583	SCRI_RS_173583	SCRI_RS_173583-173582	SCRI_RS_173583	5H	143.7	1	1	1	1	1	0	0	1	1	1	1	1	1	1	1	1	0	1	1	1	1	0	1	1	1	1	1	1	1	0	[A/G]	AATTTTTATGGGAAATTTGAGCAAGTTTGAAATGTAAGCTCAGAAGAATGTGGTTCGACC[A/G]GACCATAAAAAACAATATGAGCAAAGATCATAAATGATATGCCCGCTCCCATGAGTGTAA
i_SCRI_RS_167426	SCRI_RS_167426	SCRI_RS_167426-167425	SCRI_RS_167426	5H	144	1	1	1	1	1	0	0	1	1	1	1	1	1	1	1	1	0	1	1	1	1	0	1	1	1	1	1	1	1	0	[A/G]	CAGATGTGGAGCTGATACCTGGGCAAATTTGGATGTTCGC[T/C]CAAAGGACATAGGCTGCTTGCCTACAAATCTGGGTTGGGTTATGGGACCTATTCAATTGT
i_SCRI_RS_153575	SCRI_RS_153575	SCRI_RS_153575-153574	SCRI_RS_153575	5H	144.2	1	1	1	1	1	0	0	1	1	1	1	1	1	1	1	1	0	1	1	1	1	0	1	1	1	1	1	1	1	0	[T/C]	CTAGGCCATCATCTTTCKTGTGGAACTGCACAGTTTCAATGGCAATGGCGTCCGGGGAAA[A/G]GATGAGTAGTAGATACTTTCCTTGTGTGTGTTTGTGACATGAGTCTGATGTGTGCATCTT
i_SCRI_RS_194155	SCRI_RS_194155	SCRI_RS_194155-194154	SCRI_RS_194155	5H	144.2	1	1	1	1	1	0	0	1	1	1	1	1	1	1	1	1	0	1	1	1	1	0	1	1	1	1	1	1	1	0	[T/C]	CTCACCCACACCCCTGAGGCCTAACCCTCTGGCTCTC[A/G]TCAAGGCTTCCTCATGGGGTGGCTCCGCTCCCTCTTCTCCCCCCTGAGGAAGATCATGGT
i_11_10536	11_10536	11_10536	BOPA1_3759-1385	5H	144.5	1	1	1	1	1	0	0	1	1	1	1	1	1	1	1	1	0	1	1	1	1	0	1	1	1	1	1	1	1	0	[T/C]	GTCGATGATCGAGTGGGGCGGGGAGGTGGTGAACTCGCAGGCGGAGGGGGTGCACACGTCGACGCAGATGGGCAGCGGGCACTTCCCGGAGGAAGGGTTCGGCAAGTCGAGCTACTTCAA[A/G]AACATCCAGGTGGTGGACAGCACCAACAACCTCAAGGCGCCCCATGGGCTGGGCACCTTCACRGAGCAGTCYAACTGCTACGACGTGCAGAACGGCAACAACGGCGACTGGGGCACCTAC
i_11_10902	11_10902	11_10902	BOPA1_7342-535	5H	144.7	1	1	1	1	1	0	0	1	1	1	1	1	1	1	1	1	0	1	1	1	1	0	1	1	1	1	1	1	1	0	[A/G]	ACACCAAGGTCACCGACGGCGTATCGCTCTGCGGCCCCGTGCTGGACCAGGTCAAGATCGTGCCGCTCAAGCTCTAGTAGCCATCGTCATCCATATCCGTCGGAGTAGACCAGGATCTCA[A/G]ATCAATCCTGTCGCGTTGATTCGGTATCGTCGTCTATGTAGTGGTACCAGTATGTAATTTGTGACATTGATTGATGGACTCCTAATCGATCATGTAGCGGGGAACTATGCCTGCCTGTGC
i_11_21452	11_21452	11_21452	BOPA1_9864-225	5H	144.7	1	1	1	1	1	0	0	1	1	1	1	1	1	1	1	1	0	1	1	1	1	0	1	1	1	1	1	1	1	0	[A/G]	ATGAAAGGCATGAGGGGAATGGCCGTGGTGATGGCGCTGGCGCTGGCCGGCATGGCGGCGACCTCGTCGGCGGCGGTCTACCAGGTCGGCGGCTCCTCGGGGTGGACCATCCTCGGCAAC[A/G]TCAACTACGCCGACTGGGCTGSGAARCAGACCTTCAAAGTGGGGGACGTCATCGAGTTCAAGTACCCGCAGGGCATCCACAACGTGCTGGAGGTGAACAAGGCTGACTACAACAGCTGCA
i_11_10385	11_10385	11_10385	BOPA1_2867-373	5H	144.7	1	1	1	1	1	0	0	1	1	1	1	1	1	1	1	1	0	1	1	1	1	0	1	1	1	1	1	1	1	0	[A/G]	GGCGAGGCACTGCTCCTTGCGGGCGAGCTTGAGGAGGTTGGGGCCCTCGCGCATGATGGCGGCGCCGCCGGTGGGCATCTCGAAGACCTGCTCCTTGGGGGAGGTCCAGGTGATGACGTA[A/G]AACTCCTCGACCTGGGCCTTGCGGAGCAGCCCRCCGGTGCTGCCGCCGAAGATCGGGGACGGCGTGGACGGGTCCAGCTGCGGCGGCACGAAGCCCGCGGGGGCGGGCTCCGCCGGCGGC
i_SCRI_RS_14527	SCRI_RS_14527	SCRI_RS_14527-14526	SCRI_RS_14527	5H	144.7	?	1	1	1	1	0	0	1	1	1	1	1	1	?	1	1	0	1	1	1	1	0	1	1	1	1	1	1	1	0	[A/G]	GTAGTGAAACACCGCCTAAGTATGGTCGATGTATTTGGGAGGGACATGTTGCTCCGCACT[A/G]ACAGCGAAGGATATTGGTGTTTCGATTATGACATCATGGCTGTTGACCTGGAGAGGGAAC
i_11_10741	11_10741	11_10741	BOPA1_5163-896	5H	144.7	1	1	1	1	1	1	0	1	1	1	1	1	1	1	1	1	0	1	1	1	1	0	1	1	1	1	1	1	1	0	[A/G]	CAGCAAGGAGAAGATGGATGCAAGAAGGATGGCCCAGACGACAACGATGGTCGGCGTGCGGTTCTGCCGTCCCATTAGCCCCTTGAGGAATGGGTACAAGTGGATAATCACCCAGAAGGC[A/G]AAGAAGAGCTTCCCGAAAAGCGGTCCCCATGACTGATAGCCGCTGTTGATCGCRTAGGAGGTACCAGCCACAACACCGACAAGGTTGATGATCAAGATAGTTGTTGGTGGGATCAGAAGA
i_SCRI_RS_168654	SCRI_RS_168654	SCRI_RS_168654-168653	SCRI_RS_168654	5H	144.9	1	1	1	1	1	1	0	1	1	1	1	1	1	1	1	1	0	1	1	1	1	?	1	1	1	1	1	1	1	0	[T/C]	GAGTGGCCTCGGTGCCCAGGGCACAGCTCAGAAAATCGCCGCCCTTGCCCGGGAGAGAGC[A/G]CTGGACAAGCACAGGCAGTCGCCCTTTGCAGCCGCTGCTCAGGAGGCTGGGTACAGGTAC
i_11_20324	11_20324	11_20324	BOPA1_2229-274	5H	144.9	1	1	1	1	1	1	0	1	1	1	1	1	1	1	1	1	0	1	1	1	1	0	1	1	1	1	1	1	1	?	[A/G]	CGCCGACCAGCTCGCCCTCGAGTTCCCCACCTGCAACGACTTCGATGGGTTCCAGAAGGCRACCAAGGAGATGGTCAACAACAAGAAGGGGACGACCACGCTCTCCTTCATCTTCGACAA[A/G]GGCGTCATCGTCGCCGCCGACTCCCGGGCCAGCATGGGCGGCTACATCTCTTCACAAACTGTGAGGAAAATCATTGAGATTAATCCCTACATGCTGGGAACCATGGCTGGAGGTGCTGCT
i_11_21024	11_21024	11_21024	BOPA1_5925-565	5H	144.9	1	1	1	1	1	1	0	1	1	1	1	1	1	1	1	1	0	1	1	1	1	0	1	1	1	1	1	1	1	0	[A/G]	GGCCTTCCCGTACCACCACTGGACGACCCCGGGCAACCACATCGGGTTCGTGGTGCTGTACGCGCTCACCTTCTTCTTCGCCAACTTCGGGCCAAACTCCACCACATTCATCGTGCCGGC[A/G]GAGATCTTCCCGGCCAGGCTCCGGTCGACGTGCCACGGCATCTCCGCCGCCGCCGGGAAGCTGGGCGCCATCGTGGGGTCGTTCGGGTTCCTGTACCTGGCGCAGAACCAGGACCCCAGC
i_SCRI_RS_235092	SCRI_RS_235092	SCRI_RS_235092-235091	SCRI_RS_235092	5H	144.9	1	1	1	1	1	1	0	1	1	1	1	1	1	1	1	1	0	1	1	1	1	0	1	1	1	1	1	1	1	0	[A/G]	CCGCGACAACGCGAGGTTGGCGGCTAGTGCCAAGGATCTGGAACTCATGTGAATGCTCCG[T/C]GGGTTTTATCAGCCTCTTGTTTCAGTCAGTGTTCGTTAATTGGTTAGTTGATTCAGTTTG
i_SCRI_RS_19741	SCRI_RS_19741	SCRI_RS_19741-19740	SCRI_RS_19741	5H	145.7	1	1	1	1	1	1	0	1	1	1	1	1	1	1	1	1	0	1	1	1	1	0	1	1	1	1	1	1	1	0	[A/G]	GAGTAGGCGCCCCGTAGCCTAGCCTGCACTGCTTAGTTCGATACCAGGGAGAAGATGATG[A/G]GACTTTTGWTTGAGTGGATCATGTGTATGTAAGTGCCTAGTCTGTAGTGGCTCTTTCATC
i_12_30165	12_30165	12_30165	BOPA2_12_30165	5H	145.8	1	1	1	1	1	1	0	1	1	1	1	1	1	1	1	1	0	1	1	1	1	0	1	1	1	1	1	1	1	0	[A/G]	CAAGAGTGGGTACATAGAGATTGAAGAGCTTAGAGTGGCACTGACCGATGAGGTGGATGG[A/G]CCTTGCGATGAAGACATTATCAATGGCATCATTCATGATGTAGATACAGACAAGGTCAGC
i_SCRI_RS_189174	SCRI_RS_189174	SCRI_RS_189174-189173	SCRI_RS_189174	5H	146.1	1	1	1	1	1	1	0	1	1	1	1	1	1	1	1	1	0	1	1	1	1	0	1	1	1	1	1	1	1	0	[A/G]	CCTCCGAATGAAGGAGATCGTCAGAGCTTATGGAGGCCGCTTTGCAGGAAAGCTCGCTCG[T/C]CTTGCTGAGATGGAGGTGAAGTATCGATGTAATCAAGTTCTGGAAATTGGCCTCCCACTG
i_11_10336	11_10336	11_10336	BOPA1_2617-1234	5H	149.1	0	1	1	1	1	1	0	1	1	1	1	1	1	1	1	1	0	1	1	1	1	0	1	1	1	1	1	1	1	0	[T/C]	ATTACAGACAACGAGGGGCGCATAATTTCATAGCCCATGAGATGGAAAACCCAATAAAGCTCACTTATATATCACCATTAATTGATAATGATATAAATCGTATGTATGTATGTATACTCC[A/G]GTCCATCTTATTGCACGCTGTTCCTTCCTCAACAGTCCCCTGATCAGCACTGAGCAGCCTTCATCATGCATCATCCTTGTCTTCAAATATATCAAGGAGGGAGAGAGCCTCGGTGATGCT
i_12_30162	12_30162	12_30162	BOPA2_12_30162	5H	149.8	0	1	1	1	1	1	0	1	1	1	1	1	1	1	1	1	0	1	1	1	1	0	1	1	1	1	1	1	1	0	[C/G]	CTCGCGGAAGGGTTACCGTATCAAGGGGCAAGATGTGAAGACGGAGCTGTAGTGTACAGG[C/G]GCCTTGTGCCGCAACGACCTTGGATCAGGACTGACSTGTGGACCTTGGGTGTTGTTTTTG
i_11_20988	11_20988	11_20988	BOPA1_5757-248	5H	151.1	1	1	1	1	1	1	0	1	1	1	1	1	1	1	1	1	0	1	1	1	1	0	1	1	1	1	1	1	1	0	[A/T]	CTCCTCCCTCTCCGCCTCCCCTCCCGCCMYCTCTCCACCGCGCAGGCGATCCGCCCCGGCCGCCGATCTCCTCGCTGGAATGGCGAATTTTACCAAAAACTTCCAGTCTTCAAGCAAATC[A/T]GACAGTGAAAAGAAATACCAGGGTACCCTGGTTGCTTCTCCAGCAAAGGCCATTTCACCAAAGACGATAAAGCATATCGTGCCAAAACAATTGATCTTAAGCAGGGAGTCAACAGCTCAT
i_SCRI_RS_118326	SCRI_RS_118326	SCRI_RS_118326-118325	SCRI_RS_118326	5H	151.1	1	1	1	1	1	1	0	1	1	1	1	1	1	1	1	1	0	1	1	1	1	0	1	1	1	1	1	1	1	0	[T/C]	GTATTCAGCATGGTTCACTCCAGTGTGATAGGGAGGCTCTCTGTTTGTATCGTTGCTACT[A/G]TATTCACCCTTTTCAGCGTTTGTTGCTAGGTGTTGTTTGCGAGTGTAATTTTGTAAAAAA
i_SCRI_RS_10924	SCRI_RS_10924	SCRI_RS_10924-10923	SCRI_RS_10924	5H	151.3	1	1	1	1	1	1	0	1	1	1	1	1	1	1	1	1	0	1	1	1	1	0	1	1	1	1	1	1	1	0	[A/G]	CCACCGCCGGGGGTGGCAACGGCAACGGCAGCAGCGCGGCCGCGGCGGCCGGGG[T/C]CATGATGTCGTCTCAGGGCCAGGGGCACGGGCAGATGCCATTCTTTGGCTCGTTGCACCC
i_SCRI_RS_132308	SCRI_RS_132308	SCRI_RS_132308-132307	SCRI_RS_132308	5H	152.4	1	1	1	1	1	1	0	1	1	1	1	1	1	1	1	1	0	1	1	1	1	0	1	1	1	1	1	1	1	0	[A/G]	TTGTTGGATACTTGAAAGGCCTTGTGTATCTGTTGCTCACAACATAGGGCGAAAAGACAC[A/G]GTAGATGAATGACTGTCATAGGACAAACTCTTGTTGAGATTGATTTTTCTTATGTTGTTA
i_SCRI_RS_150540	SCRI_RS_150540	SCRI_RS_150540-150539	SCRI_RS_150540	5H	152.4	1	1	1	1	1	1	0	1	1	1	1	1	1	1	1	1	0	1	1	1	1	0	1	1	1	1	1	1	1	0	[T/C]	TGGGTGCTCTGTATCTGTGGAAAATGCTGGGCTGCTAGGTTTGACACGTGTTGGTAGCCG[A/G]CGTGTGGTGCAGATTTCCGCTGGGTTTATGCTATTCTTCTCTATTCTCGGGAAATTTGGA
i_SCRI_RS_726	SCRI_RS_726	SCRI_RS_726-725	SCRI_RS_726	5H	152.4	1	1	1	1	1	1	0	1	1	1	1	1	1	1	1	1	0	1	1	1	1	0	1	1	1	1	1	1	1	0	[T/C]	TACATCGAAAAATCTGCAGCTCCAATTCACGACTAAGCTTTCTCTTCCAATTTTCACTGG[T/C]TCCAAGGTTGAAGGCGAGGGTACCTTAAGTATTGCTCTAGTGGACACTTTGACCAGAGAA
i_SCRI_RS_145388	SCRI_RS_145388	SCRI_RS_145388-145387	SCRI_RS_145388	5H	152.6	1	1	1	1	1	1	?	1	1	1	1	1	1	1	1	1	0	1	1	1	1	?	1	1	1	1	1	1	1	?	[A/C]	CCAGCTCACCGACAAGAGCGACGTCTACTCCTTCGGCGTCCTCCTCGTCGAGCTCGTCAC[A/C]GGCCGCCCGCCCATCGAGCGCCGCCGCGGCCTCGAGCCCCGCGCCACCACCAAGTGGGCG
i_SCRI_RS_224671	SCRI_RS_224671	SCRI_RS_224671-224670	SCRI_RS_224671	5H	152.6	1	1	1	1	1	1	0	1	1	1	1	1	1	1	1	1	0	1	1	1	1	0	1	1	1	1	1	1	1	?	[T/C]	GGAGAGTGGAGGGCTCACCGTTGCGGACATATTCAGAGCGACATCGAACTTCAGCGAGAA[T/C]AACATGGTCAGGGAGGGAGCTTCTTGCAGCGTCTTCAAAGGGAAGCTCAGGGACGGATCC
i_SCRI_RS_199694	SCRI_RS_199694	SCRI_RS_199694-199693	SCRI_RS_199694	5H	155.4	1	1	1	1	1	1	0	1	1	1	1	1	1	1	1	1	0	1	1	1	1	1	1	1	1	1	1	1	1	0	[A/G]	CCTTACATTTACCTCACCAGTTACAAATCATTACCTGGTTCTAGATTTCGCAATCATTCC[A/G]TGGAAACACGGTCAATGGAGAACCTGAACTCGGAGCCAACTTCAAGCAATACATCRAATA
i_11_21012	11_21012	11_21012	BOPA1_585-342	5H	155.6	1	1	1	1	1	1	0	1	1	1	1	1	1	1	1	1	0	1	1	1	1	1	1	1	1	1	1	1	1	0	[T/C]	TACGCTTACGGATTCMCTTGTGGCAGCTGCTGGGATTATTGCCCAGGAAGTAGCTGGTGATGTTCGCATGACTGATACGCGTGCAGACGAGGCAGAACGTGGTATTACAATCAAATCCAC[A/G]GGCATCTCTCTTTTCTATCAGATGACTCCTGAATCACTCGAGATGTACAAGGGCGACAGGGATGGTGATGAGTACCTGATCAACCTTATYGATTCACCTGGCCAYGTTGACTTCTCTTCG
i_11_10778	11_10778	11_10778	BOPA1_552-188	5H	155.6	1	1	1	1	1	1	0	1	1	1	1	1	1	?	1	1	0	1	1	1	1	1	1	1	1	1	1	1	1	0	[A/G]	GTGCCAGTACCACGACAGATAGGACATTGCAATAGCAATACAGCGACAGACTCAATTGACAGAAAATAGCGCAGCTCTCTTAGCAGCATAAGCAAACTAGACCATGTAACAGAATCAAAA[A/G]TTTAGAGCTTGTCCTCAAAATCAGATAGAGGGGTCATCTGTTCCTTGAGACCCTTGCGCTTGCGGATCTCCGTGACAAGGGTGGCAGACTGGGAGCCAGCCTCCAAAGGATCAGAAGACA
i_11_10600	11_10600	11_10600	BOPA1_4103-1386	5H	155.8	1	1	1	1	1	1	0	1	1	1	1	1	1	1	1	1	0	1	1	1	1	1	1	1	1	1	1	1	1	0	[A/G]	CCTGTCGATCCTTGATTTGTAGTACTTCTCCTTCAAATTGAGGATGAACTGTGGGACGATGCCCTCCTTGACGAGGGCGACTGCACAGCCGCCCCACCCGGCTCCTGTGAGCCGAGCTCC[A/G]AGCGCCCCATTGTCCCGGCACACTTTTACAAGCTCTTCCAACTCRGGACAGCTGCATTCATATARCACACTGCAGCTATGATGGCTATCGTTCATTAGATCACCGAGCTTCTTAAGCATG
i_12_11450	12_11450	12_11450	BOPA2_12_11450	5H	159.2	1	1	1	1	1	1	0	1	1	1	1	1	1	1	1	1	0	1	1	1	1	1	1	1	1	1	1	1	1	0	[T/C]	TACCTCCGACTAACGACCAAAGCACACAACCATCA[A/G]GGTTTTACAGACACACACACCTTCTTCTTCTACTCGACACACAACCAATCGCGCGCGGCA
i_11_10254	11_10254	11_10254	BOPA1_2244-3247	5H	159.5	1	1	1	1	1	1	0	1	1	1	1	1	1	1	1	1	0	1	1	1	1	1	1	1	1	1	1	1	1	0	[A/C]	TTTCTATCTACACAGGGGAGGGAGGGAGGGAGGGAGGGAGGAATGGAAGAGGAAAAAAAATTATGGGCACAAAAACACCTTCAAAATTACTCCACATGATCGACTTGTTTTGATCCAATC[A/C]TTTCATCTCCTAGGTGCAGTCCAGACCGCACTCCTCCAGAAGAGGGCCGTCGGTCTTGGCGAGGAAAGGGTTCACACGCACCCACAGGAGCGAGATGATCGAAGCCAACAGGATGGACCA
i_SCRI_RS_235652	SCRI_RS_235652	SCRI_RS_235652-235651	SCRI_RS_235652	5H	159.5	1	1	1	1	1	1	0	1	1	1	1	1	1	1	1	1	0	1	1	1	1	1	1	1	1	1	1	1	1	0	[A/G]	GTCTGTYGTTTCAGATCGACATGGATAGTGGTATGTTGTTCTGAAGAACAGAGATGATGC[A/G]CGTAGGTTCTATAGGATTTCGATAGCTTCTTCACCCGCACTGCTCATGCGGTTTCGGTGT
i_12_30656	12_30656	12_30656	BOPA2_12_30656	5H	159.8	1	1	1	1	1	1	0	1	1	1	1	1	1	1	1	1	0	1	1	1	1	1	1	1	1	1	1	1	1	0	[A/G]	ATCTATACAAATCTGCTTGGTTTGAATAACCGACACCCAAACAGACAGACAGTTGGTAAC[A/G]TATATCATCTTAAATTCTGAAGCTCTCCACAGTAATAACAATGCAGAACAGCACACTAAA
i_SCRI_RS_179582	SCRI_RS_179582	SCRI_RS_179582-179581	SCRI_RS_179582	5H	161.1	1	1	1	1	1	1	0	1	1	1	1	1	1	1	1	1	?	1	1	1	1	1	1	1	1	1	1	1	1	?	[T/G]	GCCCACCACGGCGACTGCCATTCGTGCCCGTTCCTGGGGGTGTACGTGTACAGTCGACGA[A/C]GTGATTCTGCCATCTGTGCTTGCGTCTGGTCGTCAGAGACCCGTGTCTGGGGTGAGGTCA
i_SCRI_RS_210006	SCRI_RS_210006	SCRI_RS_210006-210005	SCRI_RS_210006	5H	161.1	1	1	1	1	1	1	0	1	1	1	1	1	1	1	1	1	0	1	1	1	1	1	1	1	1	1	1	1	1	0	[T/C]	CGCACGTCAAACTGCAGAGTCAACRCTGTTGAGGCTCAAGAAGGAGGCCATTGCTGCACT[A/G]CCTGAGAAGCTGCGAGCTGCTGCTATGGTTCCTGACATGACCCCTTTCCCTGCAAACCGC
i_SCRI_RS_13882	SCRI_RS_13882	SCRI_RS_13882-13881	SCRI_RS_13882	5H	161.3	1	1	1	1	1	1	0	1	1	1	1	1	1	1	1	1	0	1	1	1	1	1	1	1	1	1	1	1	1	0	[T/C]	GAGGGCSACGTCATGCCACGTCGACGACCTCCGCGCGCTGAGGGACTTTGCCGGGAACCT[T/C]AGTGGTGGTGGCGCCCTCCTCCGYGCCGTCTGGTCCGGCACCTCGTGCTGCGGCTGGGAA
i_11_10736	11_10736	11_10736	BOPA1_5145-1355	5H	161.4	1	1	1	1	1	1	0	1	1	1	1	1	1	1	1	1	0	1	1	1	1	1	1	1	1	1	1	1	1	0	[T/C]	AGATTTTCAGTTCAGACTAGAGAACCTCTTATTCCTCWCTTCACGAGTCTCTCTTCGATGTGCTCCGGGATCTCATACTTGCAKATGGAATCATCCACTGAACAGAGATCACTAACCTCC[A/G]GTTACGATTTTGTTGCTCCCAGAGACAATATGGTTGCTCCCAGATACCGTATTGCTGCTCCCAGATACGGTATTGTTGCTCCCGGATACAGTATGGTTGCTCCCGGATACATTATTGGTG
i_SCRI_RS_145394	SCRI_RS_145394	SCRI_RS_145394-145393	SCRI_RS_145394	5H	163.6	1	1	1	1	1	1	0	1	1	1	1	1	1	1	1	1	0	1	1	1	1	1	1	1	1	1	1	1	1	0	[T/C]	GGATTTCAAGTATCTGGGACAGATATACAGCATCCCTGAAGCACCTCAGATCATGGAATG[T/C]GATTATGGCGATCAAGACTGGCTGTTTGATCATTGTAGCAGCACCAAGCCAGAGAAGGGC
i_SCRI_RS_153933	SCRI_RS_153933	SCRI_RS_153933-153932	SCRI_RS_153933	5H	163.7	1	1	1	1	1	1	0	1	1	1	1	1	1	1	1	1	0	1	1	1	1	1	1	1	1	1	1	1	1	0	[A/G]	TCAAGACCTTCTTCGCGGCTTACGACGGCGATGAAGAGGAGGA[T/C]GAGGACGAGGCGGAGATCGTCATCGGGTTCCCCACCGACGTGCAGCACGTCGGGCACATC
i_SCRI_RS_190418	SCRI_RS_190418	SCRI_RS_190418-190417	SCRI_RS_190418	5H	164.7	1	1	1	1	?	1	0	1	1	1	1	1	1	1	1	1	0	1	1	1	1	1	1	1	1	1	1	1	1	0	[A/C]	GTGAATTATCACAGTTACTGAACAACAACAACATATCAGGAGTCTTCCTGATGGAATGTG[A/C]AAATCAACATGGCAAACCAGCCCCAGGACCGGCAACCTACAGGAATGAACGCATGCGAGG
i_SCRI_RS_190416	SCRI_RS_190416	SCRI_RS_190416-190415	SCRI_RS_190416	5H	164.7	1	1	1	1	?	1	0	1	1	1	?	1	1	1	1	1	0	1	1	1	1	1	1	1	1	1	1	1	1	0	[A/C]	GAGGCTTGTCACAGTTCGCTGCTGCCGGGAAGAAGAAGAAGAAGAAGGGGATGACCGCCG[A/C]CGCGAAGCGGGTGCTGCTCGCCTGCAACGGCGGCGCCGACGCCGTCTCGCGGGGGGTCGC
i_SCRI_RS_216726	SCRI_RS_216726	SCRI_RS_216726-216725	SCRI_RS_216726	5H	166	1	1	1	1	1	1	0	1	1	1	1	1	1	?	1	1	0	1	1	1	1	1	1	1	1	1	1	1	1	0	[T/G]	ACCTGTTCAGACTTCAGAATCCCGGCGAGCGGTCGCCGGAGTTACAGTCAACAAGATGCC[T/G]CCTTTCCCACTCCTGGCCGTCCTCCTCCTCCTCCTCTGCCACGGGGACCCGCGCGCCGCC
i_12_31292	12_31292	12_31292	BOPA2_12_31292	5H	166.8	1	1	1	1	1	1	0	1	1	1	1	1	1	1	1	1	1	1	1	1	1	1	1	1	1	1	1	1	1	0	[A/G]	AGACTTACATTGCCAACAAACAAAAATAAAATGCTAAGGAGAGGAAAGGAAATGGTTCCG[A/G]AACAGTTTTCGACGCACGTACTACTTCTCCACAGGCAGCAACGGGCAAAACATTCGACCA
i_SCRI_RS_223728	SCRI_RS_223728	SCRI_RS_223728-223727	SCRI_RS_223728	5H	166.8	1	1	1	1	1	1	0	1	1	1	1	1	1	1	1	1	1	1	1	1	1	1	1	1	1	1	1	1	1	0	[A/G]	CAGCTCGTCATCCCGGGGGCAGGCCACAGCCGTCCGGCCCCGCGGCCCTCTTTACCCATA[T/C]CGAAGAAGTCTGCCTCCCCGGCATCATCGTCGTCGACCTTGGGGCAGGCGCCGCAGAAGA
i_SCRI_RS_167850	SCRI_RS_167850	SCRI_RS_167850-167849	SCRI_RS_167850	5H	167.2	1	1	1	1	1	1	0	1	1	1	1	1	1	1	1	1	1	1	1	1	1	1	1	1	1	1	1	1	1	0	[A/G]	TGTTGGATCAGAACTTGCTACCTCACTGTTTTCTGCCGGCGCTGCTGAATTACCTTGTAC[A/G]GTGAAGCTTAGAGTATGGCRGCATGATATCAAGAATCCATGTGTTGCATTAGAAACCAAG
i_11_21108	11_21108	11_21108	BOPA1_6489-465	5H	167.7	1	1	1	1	1	1	0	1	1	1	1	1	1	1	1	1	1	1	1	1	1	1	1	1	1	1	1	1	1	0	[A/G]	CGTCAATGAATTGCTGAGGAACAGAATCCTGGCAAACGTCTCAGAAATGTAAGGTATTGTCCCACCAATCAGAACGATGCTAGTCAGGACAGTAGCACCAAACAAGAGCATGTAGAAAAA[A/G]TCCGCTGTTCTTCCCCTGAATGAGTTCTCCTCAAGAAGTTTGCAGTAGCGYGCAAGAAAGAACATGTGGAACAGGAAATCCAAATCCATCTTGCGGAAGTAGAGGAAGTTGGTGACGAGA
i_SCRI_RS_146241	SCRI_RS_146241	SCRI_RS_146241-146240	SCRI_RS_146241	5H	167.9	1	1	1	1	1	1	0	1	1	1	1	1	1	1	1	1	1	1	1	1	1	1	1	1	1	1	1	1	1	0	[T/C]	TATTAGGCTAGGCTAGGTGTGTTGTGATAAATAGAGATATTGTACTGTTGAACTAGCTAT[T/C]ATATAGTTGCCTAGCTATATTATCTTTCGGCACCGACGACATGGGGAGGCCGCCATGCTG
i_11_10401	11_10401	11_10401	BOPA1_2978-938	5H	168.1	1	1	1	1	1	1	0	1	1	1	1	1	1	1	1	1	1	1	1	1	1	1	1	1	1	1	1	1	1	0	[A/T]	CACAAACAAGCCAATAGCATGGATTGATGTTCATGGTAAACGCTTCTTTCCAGATTTATGTGCTGGACTGATAACATCTAAACCATCTCAGCATGGGGAAAGTGACCCTAGTGGTAAATC[A/T]GAAGCTGGTGAGTGTGCTGGGACTTTGATTTTAACAGCTGCAGCTGAAAGCTTGAGTTCAGATTCTGTTGATGCAGTACTCCCTCATGTTAATAAGGCTAATAAGATACTGGAGCAAGAA
i_SCRI_RS_99344	SCRI_RS_99344	SCRI_RS_99344-99343	SCRI_RS_99344	5H	168.1	1	1	1	1	1	1	0	1	1	1	1	1	1	1	1	1	1	1	1	1	1	1	1	1	1	1	1	1	1	0	[A/G]	TCCGGTTGGTTGGTTTCTCGGCGTCAGTTAGTAACTGGAAACACTCTGTTGTAGCCGCTG[T/C]GTGTTCCGTGCAAATCTGTTTGCAGCTTGTACCGTGATGTACCTGGTAGATTTGTTCTTT
i_12_30360	12_30360	12_30360	BOPA2_12_30360	5H	168.5	1	1	1	1	1	1	0	1	1	1	1	1	1	1	1	1	1	1	1	1	1	1	1	1	1	1	1	1	1	0	[T/A]	TTCTCTTCGGTTAAGGTCTTCGGAGGTTGGGCCTGCTACATGCAAATCAATGGCCTGCAA[A/T]CAAACGGGGCCGATTATGAATCAAGGACATGGGGAAACTAGTTATGCCCACAACTCTAGT
i_SCRI_RS_105868	SCRI_RS_105868	SCRI_RS_105868-105867	SCRI_RS_105868	5H	168.5	1	1	1	1	1	1	0	1	1	1	1	1	1	1	1	1	1	1	1	1	1	1	1	1	1	1	1	1	1	0	[T/C]	GACAGGCGAGGTGAACATCCTGTACAAGAGGAAGGAGGGAGGGTTCGGGCTCATCATCCC[T/C]AAGCAGGACGGCCACGTCGACAAGGCCACCGTCAACGCCAAGGAGCACCCCGTCGCCGGC
i_12_31210	12_31210	12_31210	BOPA2_12_31210	5H	168.5	1	1	1	1	1	1	0	1	1	1	1	1	1	?	1	1	1	1	1	1	1	1	1	1	1	1	1	1	1	0	[A/G]	GCCGGCCGCCTCACCACCATCGAGCCTGTTTACGACACCGCCAAGAACGCATGGGAGTTC[A/G]CCGTTGCCAGGAAGTTCGAAGGCGGGGACTCCGTCAGGGGCACCTACCAGGCCAACACCA
i_SCRI_RS_219619	SCRI_RS_219619	SCRI_RS_219619-219618	SCRI_RS_219619	5H	168.8	1	1	1	1	1	1	0	1	1	1	1	1	1	1	1	1	1	1	1	1	1	1	1	1	1	1	1	1	1	0	[A/G]	CGCGATCCAGTGCCTCGGCAAGGCGAACAGGATACGGGACGCCGTGGAGGTGCTCGAAGC[A/G]GGGCTGGARAGGGGCCTCAAGCCCGACGACCGGCTATGCGGGTGCCTGCTCTCTGTTGTC
i_SCRI_RS_12519	SCRI_RS_12519	SCRI_RS_12519-12518	SCRI_RS_12519	5H	168.8	1	1	1	1	1	1	0	1	1	1	1	1	1	1	1	1	1	1	1	1	1	1	1	1	1	1	1	1	1	0	[A/G]	GAGCCTGACTCTGCATGCTGTTAATGTTTTGTTTTCAATGTTATTATTATTATAAAGGGG[T/C]TGTGTATGTATTTTCAGGGTCTTGACACTTTGATCCTCCTGAAGCCGATATGTTTGAAGA
i_SCRI_RS_168487	SCRI_RS_168487	SCRI_RS_168487-168486	SCRI_RS_168487	6H	0.3	1	0	1	0	1	1	1	0	1	1	1	1	1	0	1	1	1	1	1	1	1	1	1	1	0	1	1	1	1	0	[T/G]	CCCACTCCTTACAACTAACCAATGGCGCCTTCACCAGCTGGTAGCACTGCAACTTTGTTG[T/G]CCTTGCTAGTGGTCCTCGTGCTGCTGGGGATGGGATGCCCAGCGGGGGCGACGAMGGCGT
i_SCRI_RS_167505	SCRI_RS_167505	SCRI_RS_167505-167504	SCRI_RS_167505	6H	1.8	1	0	1	0	1	1	1	0	1	1	1	1	1	0	1	1	1	1	1	1	1	1	1	1	0	1	1	1	1	0	[A/G]	AAGTTCCTCTCAGGAAGCAAACTCAGACACGGGTGACAATCGGCCTTCCATAGAGCTGCA[A/G]GGGATGGGTGCTGCTCAGCAGAATCCTGATGAACTGGTGCATGAGCTAGRAAGATGCGAG
i_SCRI_RS_194023	SCRI_RS_194023	SCRI_RS_194023-194022	SCRI_RS_194023	6H	2.6	1	0	1	0	1	1	1	0	1	1	1	1	1	0	1	1	1	1	1	1	1	1	1	1	0	1	1	1	1	0	[T/C]	TTTGTTGGGCCTGACCATCCAATTGTGGGAGAGGAAATCTAACTGTGATGGCGTCGTCGG[A/G]TGGGTGTTGCTGCAGAAAACCATTCCGCTGGAGGGGATGTTTCCAAAAATGGATTCTGTA
i_SCRI_RS_153023	SCRI_RS_153023	SCRI_RS_153023-153022	SCRI_RS_153023	6H	5.2	1	0	1	0	1	0	1	0	1	1	1	1	1	0	1	1	1	1	1	1	1	1	1	1	0	1	1	1	1	0	[T/C]	CCTGCGCCGGATCCTGCGGACGTTCGCGCCCACCAGCGGCGAGCCCGTGCCGGAGTGGGC[A/G]GCGGAGTTCGACGCCTGGCTCAGAGAGGCTTTACTCAACGGGCGGCACGACGACGTGAAA
i_SCRI_RS_211856	SCRI_RS_211856	SCRI_RS_211856-211855	SCRI_RS_211856	6H	6.4	1	0	1	0	1	0	1	0	1	1	1	1	1	0	1	1	1	0	1	1	1	1	1	1	0	1	1	1	1	0	[T/G]	GAAACAATAAGTTTTGTCACTACTGTAAATGCGCTTCTGCAGCGCTTAATTCTGACTAGC[T/G]ACTGATGATACTTTGCGGTGTCTTTGTTCATCGACTTTGGTTGATGTAACTTTAAATATA
i_11_20294	11_20294	11_20294	BOPA1_2057-412	6H	7.2	1	0	1	0	1	0	1	0	1	1	1	1	1	0	1	1	1	0	1	1	1	1	1	1	0	1	1	1	1	0	[A/C]	AACTAAAATTTCCTTCCCAAATGGAAAGGATGATCTCATGAACTTTGAAGCTACTCTACGGCCTGACGAAGGATACTATCTAGGTGGGTCATTCACTTTCACCTTCCAAGTATCTCCTTC[A/C]TACCCTCACGAGGCTCCAAAGGTCAAGTGCAAGACTAAGGTTTACCATCCCAATATTGACCTAGAAGGAAATGTCTGCCTGAACATTCTGCGTGAAGACTGGAAGCCCGTCTTGAATATC
i_SCRI_RS_1429	SCRI_RS_1429	SCRI_RS_1429-1428	SCRI_RS_1429	6H	10.1	1	0	1	0	1	0	1	0	1	1	1	1	1	0	1	1	1	0	1	1	1	1	1	1	0	1	1	1	1	0	[T/C]	GAAGTCCAAGGAATCGCTGCAGCCCAGGTCCGACTTCCTCATCTCCGAGGTTGGGTTGG[A/G]ACCAGCATACATTGCAAACCGACCGATAATGCTCACTTACAGTCTAGAGGGCCGGCTCAG
i_SCRI_RS_206183	SCRI_RS_206183	SCRI_RS_206183-206182	SCRI_RS_206183	6H	10.8	1	1	1	0	1	0	1	0	1	1	1	1	1	0	1	1	1	0	1	1	1	1	1	1	0	1	1	1	1	0	[A/G]	TTGTCATTCTCCTGGACCAAAGCTTGATCAGTTGTGCATTGTAACATTTTCTTATTATCA[A/G]GGCCATTTTAGGCCAGATGAATTGTGTTAAA
i_SCRI_RS_231003	SCRI_RS_231003	SCRI_RS_231003-231002	SCRI_RS_231003	6H	11.1	1	1	1	0	1	0	1	0	1	1	1	1	1	0	1	1	1	0	1	1	1	1	1	1	0	1	1	1	1	0	[A/C]	CAGATTCTTGCTAATCGAGAAATCACTTCCACTCTAATCCATCTCCCCTACGTTTCTGAT[A/C]GATTTCTTCCATGTCAATGGAGACGAGAGACGGCAGCTCGACGACGCCGGCACTGCTGCC
i_SCRI_RS_159124	SCRI_RS_159124	SCRI_RS_159124-159123	SCRI_RS_159124	6H	11.3	1	1	1	0	1	0	1	0	1	1	1	1	1	0	1	1	1	0	1	1	1	1	1	1	0	1	1	1	1	0	[T/A]	ACTGACCCTATATTATTAACTTGGAACAGAAGTGTTTCCGCGGGCAGGCTAGAACAAGTC[A/T]ATGTGACACCTGAACCAATCCCTTGTTGAAATCTAATGCCTGGCCATATGGGTACTTGAT
i_SCRI_RS_164308	SCRI_RS_164308	SCRI_RS_164308-164307	SCRI_RS_164308	6H	13.5	1	1	1	0	?	0	1	0	?	1	?	1	1	0	1	1	1	0	1	1	1	1	1	1	0	1	1	1	1	0	[G/C]	CACCACAGGTTTGTCCTTTGGATTTATGCTCGACCAATTTTCTGTTCAATGCTATGCACT[C/G]TTGGAGTGTGATTTGTTGTTACAAGGAAAAATTACGAGCTTCACACCTATTTAGAAAAGG
i_SCRI_RS_146663	SCRI_RS_146663	SCRI_RS_146663-146662	SCRI_RS_146663	6H	13.7	1	1	1	0	1	0	1	0	1	1	1	1	1	0	1	1	1	0	1	1	1	1	1	1	0	1	1	1	1	0	[T/C]	AGCTGGAGGACTAGCTAGTTAATTCGTTTATTAGTGATGGCTGATGAGTACTTGGTTCGT[T/C]GCTGGTCGGCCATGGCCGCATGTGCATGATTAGTTGACAGGTAGACTCTTGTGGGTTGAG
i_11_20415	11_20415	11_20415	BOPA1_2795-1707	6H	15.2	1	1	1	0	1	0	1	0	1	1	1	1	1	0	1	1	1	0	1	1	1	1	1	1	0	1	1	1	1	0	[A/G]	TTTCTTATATATGATCTGTGACTTGGAAAAGGCAAGGGAGGTCTCAGGTGGATTACACGGGCTAGTTAACATGACTAAACCAGTTCTTGAGGCTGTCATCTTTCTCGAGTCGATCTTTCA[A/G]TCTGAGAAGCGAATTGATTTGTTAGAATCACTGGTGGAGAAGTTTCTTACAACTGAGCAGACTCAAGGGGAGCTGGCAAGCTTAAACGACAAAGAGGAATTATCTTCCATATATTTAGAG
i_SCRI_RS_138556	SCRI_RS_138556	SCRI_RS_138556-138555	SCRI_RS_138556	6H	24.5	1	1	1	0	1	0	0	1	1	1	1	1	0	0	1	1	1	0	1	1	1	1	1	1	1	1	1	1	1	0	[T/C]	AACCGTCGGCTTCACAATAAACTACGAGAGAGAGGATCCATACGACACGCGGGAGCTGTC[T/C]GAGTTCCCCGAYGTAAGGCTGTGGTTTGTGAGGCTCGATGCCTCCTACCCCTGGTTCCCG
i_SCRI_RS_231372	SCRI_RS_231372	SCRI_RS_231372-231371	SCRI_RS_231372	6H	24.6	1	1	1	0	1	0	0	1	1	1	1	1	0	0	1	1	1	0	1	1	1	1	1	1	1	1	1	1	1	0	[T/C]	GTGGCTCAAGACAGGCGAGTGCGCAGCCGACGAAAGCGAGCTCATCAACTCGAACCAGCT[T/C]CGTCTGGAGAGTTTCTGGGGCCTGTTCCTCATCTGCGGCGTGGCGTGTGTCATCTCGCTG
i_SCRI_RS_222092	SCRI_RS_222092	SCRI_RS_222092-222091	SCRI_RS_222092	6H	28.3	1	1	1	0	1	0	0	1	1	1	1	1	0	0	1	1	1	0	1	1	1	1	1	1	1	1	1	1	1	0	[A/G]	TAAACTCTGAGGTGCAGTCTCAACGGGTGTCGTGGGCTATGGACCTCAAGGGGCTGGAGG[T/C]TAAGAAGAAGGTGCTGGAAGAGCAAGGACCGGTGGCACTGGAGTCGTTCCATGGCCTGCT
i_12_30697	12_30697	12_30697	BOPA2_12_30697	6H	30	1	1	1	0	1	0	0	1	1	1	1	1	0	0	1	1	1	0	1	1	1	1	1	1	1	1	1	1	1	0	[T/G]	CATCGCACTAGGACGGTGCATCCATTTGGTCCGAAGCACCCAGGATTGAGCGCAGCCATC[A/C]ATGGTACAGCTTCAGTCCCTATCTTCCCTTGCAGGCGAGCGGCTGCGGCGCCTGTCATAG
i_12_30673	12_30673	12_30673	BOPA2_12_30673	6H	30.1	1	1	1	0	1	0	0	1	1	1	1	1	0	0	1	1	1	0	1	1	1	1	1	1	1	1	1	1	1	0	[A/G]	GCCTCCACGGTCGCCCGCCGTCCGTCCAGGGAGACGGTGATGCTGTCGATCGCCACGTTG[A/G]ACAGCGTGTAGTCCCAGAACCAGCCTTTGCGCTCRATCTCTGCTGCTCGGTCYGTCCATA
i_12_31308	12_31308	12_31308	BOPA2_12_31308	6H	30.2	1	1	1	0	1	0	0	1	1	1	1	1	0	0	1	1	1	0	1	1	1	1	1	1	1	1	1	1	1	0	[G/C]	ATGCAGTACACAGTTCTTTGYAGTGTGCAAGTCCTCATCCATGGCTTTCTTTTATCTTAC[C/G]GGAGGGAAGTACCCCTGTCGTTGCAAGATTCTGCCCGTGCAGTTATGGTGCTAAGCATGG
i_11_10994	11_10994	11_10994	BOPA1_885-104	6H	32.2	1	1	1	0	1	0	0	1	1	1	1	1	0	0	1	1	1	0	1	0	1	1	1	1	1	1	1	1	1	0	[A/G]	GAGCGCGCGGAAGTTCTCCACCGTCCTCGGCACCGCGTCCTTGTACAGCTCCATCACGATGCGGCCGGCCGGGGCGCCGCCCACCGTCATGTCGAAGAACACCTTCGGGTTGGCCATCTC[A/G]CTCGCCGGGATCGGGATCGGGATCGGGGCTAGGGTTTTGGGGGRGATTGGGAATTCGGGTGCGCGGATTGGGATTTCCTCTGGCTTCGCCCT
i_11_10799	11_10799	11_10799	BOPA1_5771-91	6H	33.2	1	1	1	0	1	0	0	1	1	1	1	1	0	0	1	1	1	1	1	0	1	1	1	1	1	1	1	1	1	0	[T/C]	ATGTCGTTCGACGACACCGGCCCTGCGCTACAGGAGGTCGGGGGGTCCCTCTGCAGGTCCTTGAGCTCCTTGACGATCCTCCTCAAGGCCATTTCCCCTAGGAATCAGCAAAAAAATCCG[A/G]GAAAGAGGCTGATTTCTTAACCTGTTGTTCTTGGGTGAGATGGAAGGAACTTGTACCCTAACCTCAAGGTGATCTTACGCTACTTCTTCC
i_11_10939	11_10939	11_10939	BOPA1_7848-441	6H	35.6	1	1	1	0	1	0	0	1	1	1	1	1	0	0	1	1	1	1	1	0	1	1	1	1	1	1	1	1	1	0	[C/G]	ATGATTCCTATTTCCTGGGTCCAGCCTGGAGCGACTGACGATATATGCCAACATCTGAATTCCTGACCTGGATGAAACCAGGAGTACTGTACAGTTCGTGTTCTTGTATGACAAAGCAAC[C/G]GGGTGAAGGAACCTTATGACGGCAACACAAGTCTATTTGGATATTTGTGCATGATCAGATCGTGGTATGTTATCTATAGTCATGCGAGAATATATGAGAAACAAAAGGGGTGCTCGGAGA
i_SCRI_RS_147090	SCRI_RS_147090	SCRI_RS_147090-147089	SCRI_RS_147090	6H	35.6	1	1	1	0	1	0	0	1	1	1	1	1	0	0	1	1	1	1	1	0	1	1	1	1	1	1	1	1	1	0	[T/C]	AGATCTTCCAGGTGCTCCTAGAGGAGGCGAGGGAGAGCTACAAGGAGGATATAGTGATGC[T/C]GCTGCGAAGTGACAGCGTCGAGGATATCAGCAAGAACGTGAGCACGCTGACAGAGTGGAT
i_SCRI_RS_186520	SCRI_RS_186520	SCRI_RS_186520-186519	SCRI_RS_186520	6H	36	1	1	1	0	1	0	0	1	1	1	1	1	0	0	1	1	1	1	1	0	1	1	1	1	1	1	1	1	1	0	[A/G]	GTGCAGCCCAACCCTTTTGATTATCTGTTGTACGGAAATTGTAGCGCTAACTGTCGGTAT[A/G]TGTAGCGGTTCCGGGCTTCAAATCCCAGTGTTTTTGTTGTTGCGGACGTGCTTTAAGCCC
i_12_30361	12_30361	12_30361	BOPA2_12_30361	6H	41	1	1	1	0	?	0	0	1	1	1	1	1	0	0	1	1	1	1	1	0	1	1	1	1	1	1	1	1	1	0	[A/C]	GCGGCTTCTGAAGTTCTGAAGACTCCACGACGGAGCAGGGCTGGCTGGCCGGCGAGCACT[A/C]GTCCTCTTCACCCTCCGGAGACGGGGACCTTGATTACCTCCGACGACGGCGTCCTCCTCG
i_11_10061	11_10061	11_10061	BOPA1_12210-480	6H	43.6	1	1	1	0	1	0	0	1	1	1	1	1	0	0	1	1	1	1	1	0	1	1	1	1	1	1	1	1	1	0	[A/G]	ATCGTGCTCCAGATCACATTTTTGCTACTGGCGTTCTGCTTCACCGCGATGCTTTACCTAGCCTTTTTTTCAAGCGACTTTGTGATCGTCGGGCACGTCCTTCTGCTCATAACCATCGGC[A/G]CGGTTCTATTCGTGCTCCTCAACAGGTTCCTCGCRGAGACCGGCTTCGTCCCAGTCGAACAGCAGATGCAGGAGATGGGGATCCACAAACCAGAAGCCGCAGAGAAAGACAAGAGCAACT
i_SCRI_RS_141429	SCRI_RS_141429	SCRI_RS_141429-141428	SCRI_RS_141429	6H	43.6	1	1	1	0	1	0	0	1	1	1	1	1	0	0	1	1	1	1	1	0	1	1	1	1	1	1	1	1	1	0	[T/C]	GGAGTCTCACCGTATGCTGTCTGCACGATGTAGGACCAGCTAATGATCTGCTTGGTTTTA[T/C]ACTCATTAAGACGGTGAAWTTTTATTTACTTTTTGCATTTTCCTGTGGTTCCGGATGTAA
i_11_20936	11_20936	11_20936	BOPA1_5448-298	6H	44.1	1	1	1	0	1	0	1	1	1	1	1	1	0	0	1	1	1	0	1	0	1	1	1	1	1	1	1	1	1	0	[T/C]	GCGCGTRTAYATGGAGGAATTCGGKACTTCTGACATAAGTTTACTGCTCACRCTTGGCACTCCYCACCTGCCACCTCCCAAMGGTGTTTCTGGCGTAATTGACCAAACTAGAGGACTACT[A/G]AACTACGTCGAGAAGAATTGTGCCCCTGCAGTTTACACACCAGAACTACGATATGTATGCATTGCTGGAAGGTATATTCAGGGTGCTCCTTTAACTGGAAGCTCCCTTGCTGCTACCACA
i_SCRI_RS_115036	SCRI_RS_115036	SCRI_RS_115036-115035	SCRI_RS_115036	6H	44.1	1	1	1	0	1	0	1	1	1	1	1	1	0	0	1	1	1	0	1	0	1	1	1	1	1	1	1	1	1	0	[T/C]	TGCATCTTCAAACAATGCAGAAGTTGGGTCGAAGAATAAGGCTCCTGATCTACCCATTTT[T/C]GAGTAGAGCTAGGAAAACCGAAATTTGATCATCCGGTTGCTGACAGGAAAGGATTTTGGG
i_SCRI_RS_213547	SCRI_RS_213547	SCRI_RS_213547-213546	SCRI_RS_213547	6H	46.5	1	1	1	0	1	0	1	1	1	1	1	1	0	0	0	1	1	0	1	1	1	1	1	1	1	1	1	1	1	0	[T/C]	CGACCGCGCGGCGTCCTGCGGCGAGGTCTGAATTGATCATYATGGTGAAGAAAAGTGCAG[A/G]GAAAAGTTATGGTGGTATGGCTGCATGCACATCAAGTGCTGAACTCTCAGAAAATAACCC
i_12_30665	12_30665	12_30665	BOPA2_12_30665	6H	46.7	1	1	1	0	1	0	1	1	1	1	1	1	0	0	0	1	1	0	1	1	1	1	1	1	1	1	1	1	1	0	[T/C]	GGCCGGCCGGCGATGCAGTTCTGCCGGTCGTCGTTGCGCCGAAGCGCCGTGCACCGCTCC[A/G]GCTCGCCGCAGAAGTAGTTGTATGAGTAGGTGAAGTTGGCCAGCCGCGGCAGCGCACAGA
i_SCRI_RS_155654	SCRI_RS_155654	SCRI_RS_155654-155653	SCRI_RS_155654	6H	47.5	1	1	1	0	1	0	1	1	1	1	1	1	1	1	0	1	1	0	1	1	1	1	1	1	1	1	1	1	1	0	[T/C]	CCGTCACGACATCCCGTGCGTCAGCGCCGACTATCTGGTCGAGTACGTCTGCAAGCCTGG[T/C]TACCCCCTGGACACGCAYGTCCTCTTCAAGACGAGCCGTCTGGCCACCAAGTCCCTGGAC
i_SCRI_RS_171247	SCRI_RS_171247	SCRI_RS_171247-171246	SCRI_RS_171247	6H	47.5	1	1	1	0	1	0	1	1	1	1	1	1	1	1	0	1	1	0	1	1	1	1	1	1	1	1	1	1	1	0	[T/C]	AGCAGGATGAAAGTTTCTGCTAACGATCATTCCCATTCCCCAGATGAGATCCTCACAGTA[T/C]CAAAGAACATGGCAACTCCTATAGCAATGAATGCAGGTGCTAACAGTGCTAGCATGGAGG
i_SCRI_RS_162581	SCRI_RS_162581	SCRI_RS_162581-162580	SCRI_RS_162581	6H	47.9	1	1	1	0	1	0	1	0	1	1	1	1	1	1	0	1	1	0	1	1	1	1	1	1	1	1	1	1	1	0	[T/C]	GATGTGGAGATGTTGGAGGAATTTGAGATGTTCAGCGCATTTTTTAGGGATGCGAATCCA[T/C]GGTCCTGCTCCAGGATACCTTATTACGAGATGTTGCTTTTGATTCGAGCTCAAGATGAAG
i_11_10462	11_10462	11_10462	BOPA1_3379-1037	6H	48.8	1	1	1	0	1	0	1	0	1	1	1	1	1	1	0	1	1	0	1	1	1	1	1	1	1	1	1	1	1	0	[T/C]	CAGCACCAGATGCCCCGGCACCGATGGACATCTAGGCGTCGTCTCGTCTGATCGATACGTGTCATGTCTGTCCCACCCCCTTGTCCCAACACCATTCAGAGTTTCCAAAAAGACTAGACT[A/G]TTGTTTTAGAAAGGTTGCCATCATTGTGTGTACTCTTTGCTTCTGTGCCACTACAGCTTTGTGGTGCCTGCGTCTGGACAGATTGATTTTTATCTATCATGTGATGATGTCGCGGACAGA
i_11_20743	11_20743	11_20743	BOPA1_4445-1911	6H	48.8	1	1	1	0	1	0	1	0	1	0	1	1	1	1	0	1	1	0	1	1	1	1	1	1	1	1	1	1	1	0	[T/C]	CGAGAGTTGCACACGAGCGACAGCACCGTTCAGGTTTTTTCTCGTTTTTTGGACGAAAACACGCCCTTATATAGGTCCGGAACATATACAGAATAATATTTTATGACTAATCACAAAGTA[A/G]CCCCTATACACGGTTACAACTTACAAGACCCAAGCGGATCCGTGTAAATGCTAATATACATGCATCGTAGAGGAAGAGGCAGTCTTATCGTGTGAAGTTACACAGGTTTCACTGATCCCT
i_SCRI_RS_238639	SCRI_RS_238639	SCRI_RS_238639-238638	SCRI_RS_238639	6H	48.8	1	1	1	0	1	0	1	0	1	0	1	1	1	1	0	1	1	0	1	1	1	1	1	1	1	1	1	1	1	0	[T/C]	GGATGTCGACAGAGGCCAAGCCTCCAATGCAGACGGAAGCACCACCGTCAACAAGGGAAG[T/C]GACAACCCATTGGAGGCCACCGCAGCTGCCATGGGCAGTAACCAGAAGGCATCAGTCGAT
i_12_30316	12_30316	12_30316	BOPA2_12_30316	6H	49.1	1	1	1	0	1	0	1	0	1	0	1	1	1	1	0	1	1	0	1	1	1	1	1	1	1	1	1	1	1	0	[T/C]	AAGATTAGTCCAACTAGTACAGGTCAAACGAAAGAATCACCACACCCAAGGGGCCGGGCC[A/G]GTTCCTATCGACGACATCAGCAGCACAGTCAGCAGGGCGCAAAACAGTTACCACCTACTG
i_SCRI_RS_196459	SCRI_RS_196459	SCRI_RS_196459-196458	SCRI_RS_196459	6H	49.1	1	1	1	0	1	0	1	0	1	0	1	1	1	1	0	1	1	0	1	1	1	1	1	1	1	1	1	1	1	0	[A/G]	TGTGTCGCCTTCCATGTCAAACACCACCTTGTCAATGTGTGGGGTGCGACGGATATATCT[A/G]ACACTAAATCTATTTCTCAGCCATATTTAGCGAGGAGACTACAATTCCTTCTTGCCACTG
i_11_10013	11_10013	11_10013	BOPA1_1041-1441	6H	49.1	1	1	1	0	1	0	1	0	1	0	1	1	1	1	0	1	1	0	1	1	1	1	1	1	1	1	1	1	1	0	[T/C]	TCTGAGTTCCAGAAGAAGATCTTCGACATTTTGTACAAGGTCGCAGACATCCCGTTCTTGGAACCATACAAGACCAAGATYATTGAAGTGATTGAGAAGGGAGAGACGCAGCCGAACATT[A/G]CAATTTCGATTCTGGCCTCCGTCGTTGTCGTCATTGTGACTGTACTCTTCAGAACCTTGTTTGGTGGCAAGAAGCCAGTGGCACCTGTGAAGCCCGCTGCTGAGACCAAGAAGCCCAGTG
i_11_10817	11_10817	11_10817	BOPA1_6018-235	6H	49.1	1	1	1	0	1	0	1	0	1	0	1	1	1	1	0	1	1	0	1	1	1	1	1	1	1	1	1	1	1	0	[T/G]	TCATTGGTCCATTTCAAGTTTCCAACAAYATTTTTCTAAGCAGAAACACACACCCTTCCACATATGGAAGAATATATAGRCTCGGGTAAGCTTGCACCACACAAACATTGGAAGTGTTGT[A/C]AACTTCAAAGAGTTGTGATACTTGAACTCAAAAACTGTTCAGCAGCTGAAGCGATAACAATCTTTCCCGTCCAGGATTACACCTTTYACCGTCTGAGTGTGCTCAGCGCACAGCATCTCC
i_SCRI_RS_120783	SCRI_RS_120783	SCRI_RS_120783-120782	SCRI_RS_120783	6H	49.1	1	1	1	0	1	0	1	0	1	0	1	1	1	1	0	1	1	0	1	1	1	1	1	1	1	1	1	1	1	0	[T/C]	TGCATTGCAGAGCGTGGAGGCTTATCCAGTGGTGCGGCGCGGCCATGCTCTCCGGTAGAT[A/G]GAGGTTTATTACTGGCTTCGGTTCGGTGTAATTAACGAGGCTTTGTCCTGAGTACATTAT
i_SCRI_RS_142506	SCRI_RS_142506	SCRI_RS_142506-142505	SCRI_RS_142506	6H	49.1	1	1	1	0	1	0	1	0	1	0	1	1	1	1	0	1	1	0	1	1	1	1	1	1	1	1	1	1	1	0	[G/C]	TCCCATGTTCATAATGTCGAAGAAAGATATCGAACTCGATGGATCACATCCAACTTTGCT[C/G]TATGGTTATGGTGGATTCAACATAAGCATTACCC
i_SCRI_RS_143259	SCRI_RS_143259	SCRI_RS_143259-143258	SCRI_RS_143259	6H	49.1	1	1	1	0	1	0	1	0	1	0	1	1	1	1	0	1	1	0	1	1	1	1	1	1	1	1	1	1	1	0	[T/C]	CAAAGGAACAGTAGTGACACATGGAGTTTGTCGCCCATTGTGCCCTGAGAGAAGCATGGA[T/C]TTCATCCCACCACTCCCAAGCG
i_SCRI_RS_151282	SCRI_RS_151282	SCRI_RS_151282-151281	SCRI_RS_151282	6H	49.1	1	1	1	0	1	0	1	0	1	0	1	1	1	1	0	1	1	0	1	1	1	1	1	1	1	1	1	1	1	0	[T/C]	CTGAAGTCGTTCTTACTA[A/G]TGAGTACATTGATGAAATTCGTAATTTGATGCCTGAGCTTCCAGAGGCAAAGCGTAGGCG
i_SCRI_RS_168111	SCRI_RS_168111	SCRI_RS_168111-168110	SCRI_RS_168111	6H	49.1	1	1	1	0	1	0	1	0	1	0	1	1	1	1	0	1	1	0	1	1	1	1	1	1	1	1	1	1	1	0	[T/C]	ATTGTGAAGCAGACATTCCTGGAGCTTATTCATGGGGGTGAAGCAGATGGCGATGATGAC[A/G]ACTTGGCGTATGCTGACATCGACGATGAAGATGAACCATGGTTTAAGCAGAGGGTGCAAG
i_SCRI_RS_182367	SCRI_RS_182367	SCRI_RS_182367-182366	SCRI_RS_182367	6H	49.1	1	1	1	0	1	0	1	0	1	0	1	1	1	1	0	1	1	0	1	1	1	1	1	1	1	1	1	1	1	0	[T/C]	CAACGAAGATTTTACAGGAATAATAAGGGACACTGTGAAAGGAGATGATGGGAATCAAGT[T/C]TTGCATGTACCCGCTGTCCTCCCGAAGGTACCGGGTCGGCTATACTTCCTATTCGGCAAG
i_SCRI_RS_188949	SCRI_RS_188949	SCRI_RS_188949-188948	SCRI_RS_188949	6H	49.1	1	1	1	0	1	0	1	0	1	0	1	1	1	1	0	1	1	0	1	1	1	1	1	1	1	1	1	1	1	0	[T/C]	TTCACCAGCCAAGCATAGACATATTTGAAACTTTTGATGAGCTTTTTCTATTGAACCGAC[A/G]AGGGGAGGAGATCTATGTTGGTCCATTGGGCGAGCATTCTGTGAATATGATCGCATACTT
i_SCRI_RS_200882	SCRI_RS_200882	SCRI_RS_200882-200881	SCRI_RS_200882	6H	49.1	1	1	1	0	1	0	1	0	1	0	1	1	1	1	0	1	1	0	1	1	1	1	1	1	1	1	1	1	1	0	[T/C]	GTACTCGAGAASAAGGCTAAAGAGCGCAAGACTCTCGACAGACTGGTGAAATCTGTGGAT[A/G]GATTAGACAAGGTTGCCGAAGGTGTTGCCAATTTCCTCATCCTCGCAGGAACAGCTTCCA
i_SCRI_RS_210025	SCRI_RS_210025	SCRI_RS_210025-210024	SCRI_RS_210025	6H	49.1	1	1	1	0	1	0	1	0	1	0	1	1	1	1	0	1	1	0	1	1	1	1	1	1	1	1	1	1	1	0	[T/C]	GATACCCAAATCAGAAAAGCTAGCTGYCAGCAATATGGAACAGTATGTGGATGYACGACA[A/G]TTGTATGAACGCCTGCCTATGTTGCTGAGATTAGATTTACTGCTTGCTCGCCAAGCTCGC
i_SCRI_RS_236452	SCRI_RS_236452	SCRI_RS_236452-236451	SCRI_RS_236452	6H	49.1	1	1	1	0	1	0	1	0	1	0	1	1	1	1	0	1	1	0	1	1	1	1	1	1	1	1	1	1	1	0	[T/C]	CTGCCATCTTCCCTGCAATGTATCCACGTTATGGGCTGCTATCCAGAGTTGGTGAAGCAG[A/G]TTAGTGAAAAAGGCAGTTCTGAATGGAATAAGATATCGCACATTGCCAAGTTGCACATAG
i_SCRI_RS_238855	SCRI_RS_238855	SCRI_RS_238855-238854	SCRI_RS_238855	6H	49.1	1	1	1	0	1	0	1	0	1	0	1	1	1	1	0	1	1	0	1	1	1	1	1	1	1	1	1	1	1	0	[T/C]	GAAGCCATGGCTGATGGGCTGGCAGCCAATCTCGAACATGATCAAGGAGAAAACTCGCCA[A/G]TTGGTTTCTACTCCATTACAGTGAGGAAAAAGGAGCTGATATTTCATACTGGGGATGGGA
i_12_30658	12_30658	12_30658	BOPA2_12_30658	6H	49.1	1	1	1	0	1	0	1	0	1	0	1	1	1	1	0	1	1	0	1	1	1	1	1	1	1	1	1	1	1	0	[A/G]	ACATTGTTGACACTGGCTCAGTTTGCCTTGTAGATTCAAGCAAGAACGGACAATTAAATG[A/G]CTGTACCAGAGTAGTCTTTCTGTACCTGTTTCAACAACTGTTATTTGGCCTGATGTAACT
i_SCRI_RS_119674	SCRI_RS_119674	SCRI_RS_119674-119673	SCRI_RS_119674	6H	49.1	1	1	1	0	1	0	1	0	1	0	1	1	1	1	0	1	1	0	1	1	1	1	1	1	1	1	1	1	1	0	[T/C]	GGTTGGTTGCCAAAACGGAGGATGAATATGTTAGCTTAGCACTGGATTTGGCATCAGATG[T/C]GAGTGCCTTAGAAGAACTGAGGAAGAGCCTCCGAGAACTGATGATAAAATCACCAGTCTG
i_SCRI_RS_182004	SCRI_RS_182004	SCRI_RS_182004-182003	SCRI_RS_182004	6H	49.1	1	1	1	0	1	0	1	0	1	0	1	1	1	1	0	1	1	0	1	1	1	1	1	1	1	1	1	1	1	0	[T/C]	TGGCTAACTAATTTGGTATGTGTAATGCAGAAGAAGATCTTCAGCGTTTTGTACAAAATC[A/G]CCGACATTCCGTTCTTGGAACCATACAAGATCAAGATCATTGTAAGGACCAAGAACCTTT
i_SCRI_RS_133544	SCRI_RS_133544	SCRI_RS_133544-133543	SCRI_RS_133544	6H	50.2	1	1	1	0	1	0	1	1	1	0	1	1	1	1	0	1	1	0	1	1	1	1	1	1	1	1	1	1	1	0	[T/G]	AGAGATTGTATTCCGTGGTTTCCTTCTCCCATCTCTAACACGATACATGCCTCTTCCATG[T/G]TCGATCTTGCTAAGTGCCGCGGCGTTTGCGCTGGCGCACTTCAACGTGCAAAGGGTGTTG
i_SCRI_RS_146096	SCRI_RS_146096	SCRI_RS_146096-146095	SCRI_RS_146096	6H	50.2	1	1	1	0	1	0	1	1	1	0	1	1	1	1	0	1	1	0	1	1	1	1	1	1	1	1	1	1	1	0	[A/G]	GATGTGTTAGCAAGCACTGATGTGACAGAGGAAGGGCTGGTTGCAGTATCTTCAGGCTGT[T/C]GGAAGCTAAGCTCCGTTCTCTATTCCTGCAGCCGAATGACTAATTCTGCTCTGATTACGG
i_SCRI_RS_192720	SCRI_RS_192720	SCRI_RS_192720-192719	SCRI_RS_192720	6H	50.2	1	1	1	0	1	?	1	1	1	?	1	?	1	1	0	1	1	0	1	1	1	1	1	1	1	1	1	1	1	0	[A/G]	TGCCAGTTACTACACGAAGGAGGTGATGCAAGTCCTGATTAGAGAGTTCCAGTCCCCAGA[T/C]GAAGAGATGAAGAAGATTGTCCTGAAGGTTGTTAAGCAGTGTGTCAGTACAGAGGGTGTG
i_12_30133	12_30133	12_30133	BOPA2_12_30133	6H	50.2	1	1	1	0	1	0	1	1	1	0	1	?	1	1	0	1	1	0	1	1	1	1	1	1	1	1	1	1	1	0	[C/G]	GTTCAAATTTGTGCCTCCGGCCATGTAACTCATTTATGTAAAGGTTTGGGATGATCATTT[C/G]GCTGTTTGTACAGGAGCGAGTCTACAAAGGTGGGGTTAATCCATGTGGTGCTGTTCATAT
i_12_31433	12_31433	12_31433	BOPA2_12_31433	6H	50.2	1	1	1	0	1	0	1	1	1	0	1	?	1	1	0	1	1	0	1	1	1	1	1	1	1	1	1	1	1	0	[A/G]	CCAACGAGATCGCCCGCGGCATGCGGGCCGGGGAGATTGGCCCCTTCGTCGTGGGGTGAA[A/G]ATCTCGTTTCCAGGAAATCCTCCATTCTGACTCCTTCATTCATGCAGATAGTTTTTTGGC
i_SCRI_RS_157299	SCRI_RS_157299	SCRI_RS_157299-157298	SCRI_RS_157299	6H	50.2	1	1	1	0	1	0	1	1	1	0	1	?	1	1	0	1	1	0	1	1	1	1	1	1	1	1	1	1	1	0	[T/C]	ATCCTGAG[A/G]TTGAGCTACCTCTTTGGCTGGTTCAGATGTTCAAGACTACCAAGGGTGGAAACAGGATGA
i_SCRI_RS_200067	SCRI_RS_200067	SCRI_RS_200067-200066	SCRI_RS_200067	6H	50.2	1	1	1	0	1	0	1	1	1	0	1	?	1	1	0	1	1	0	1	1	1	1	1	1	1	1	1	1	1	0	[A/G]	TTTTTTTTTTGGAAAATTCAGATCGTTTGGAGGACTATACTAACGTGGGCAACAAGGATG[A/G]TTACACCTATTTCCAGGGCATGTTCAGTCTGTCATACGGCATTGTATACTAAAACAAATA
i_SCRI_RS_239962	SCRI_RS_239962	SCRI_RS_239962-239961	SCRI_RS_239962	6H	50.2	1	1	1	0	1	0	1	1	1	0	1	?	1	1	0	1	1	0	1	1	1	1	1	1	1	1	1	1	1	0	[A/G]	GGGACAATGGAAGTGAAGTCGAGGATCTCCCAGAGACTA[T/C]AGCGATGATTAAAGGACGACTATGGGCCAATGTATTCAAGTACAGCTTGGATTTGAAAAA
i_11_20291	11_20291	11_20291	BOPA1_2041-1317	6H	50.4	1	1	1	0	1	0	1	1	1	0	1	?	1	1	0	1	1	0	1	1	1	1	1	1	1	1	1	1	1	0	[T/C]	CTAAAAATCACTAGCATGAAACACCAGCATAGAAGCTACACAGTACAAGGTTCAGCATGAAGAAAGAAAAGGTACCCCTTGGATCATATGGTAACACTGCCCCCACCATCCCTGTGTTCC[A/G]ACATTACCTACCATCTAGGATAGCTGGGAGCATGGAACAACGACGAAACTCAGGCCAAGTCAGTTTTGGTTTTGCAGCACGGGAGGGCGCCGCCACATGGCATCTACTTCGAGCATCAGA
i_12_31274	12_31274	12_31274	BOPA2_12_31274	6H	50.4	1	1	1	0	1	0	1	1	1	0	1	?	1	1	0	1	1	0	1	1	1	1	1	1	1	1	1	1	1	0	[A/T]	GTAAACCTGAAATATAAAACTATGTGACCTGACCTGACCTGATCTCTGATCCCCATGGCA[A/T]CCGGGCATCTCTATCCTCCTCTGTCCGCAAAGCAAAACTCCGAAACACAAAGAAAAGAAA
i_SCRI_RS_239889	SCRI_RS_239889	SCRI_RS_239889-239888	SCRI_RS_239889	6H	50.6	1	1	1	0	1	0	1	1	1	0	1	?	1	1	0	1	1	0	1	1	1	1	1	1	1	1	1	1	1	0	[T/C]	AACGACCTCCTCCTCCGCCGGCCGCCCGGCGCCAGCAATGCCCGACAGCGGCCACCCCGA[A/G]AGATCCTGCTGCGGCAAGCTCTTCACCTTCCTCTTCGCCGCCGGCTTCATCATCCTCATC
i_12_30510	12_30510	12_30510	BOPA2_12_30510	6H	50.6	1	1	1	0	1	0	1	1	1	0	1	?	1	1	0	1	1	0	1	1	1	1	1	1	1	1	1	1	1	0	[T/G]	AYCAAGTGGAYCCTATCCTAGCAAACAAGGCCCCACGTTTGACGGGATGGCCCACGTAGC[A/C]TACACACGAATAGTTTTCCCCACAATAATCTTCCACGAGATGCCCTCATCAAATGAAAGG
[truncated: 454 more rows]
