# Supplementary material for: Genetic dissection of quantitative and qualitative traits using a minimum set of barley Recombinant Chromosome Substitution Lines
Source: BMC Plant Biol. 2018 Dec 7;18:340. doi: 10.1186/s12870-018-1527-7 (PMC6286510; doi:10.1186/s12870-018-1527-7)
Supplement: Supplementary file 5 — Table S3. Genotypic mean values (± SE) for the morphological, developmental and agronomic traits registered in 2013 and 2014 field trials. Genotypes are arranged in ascending order from top to bottom of the table for collar height (COL), peduncle length (PdL), ear length (EAR), seed area (SdA), seed length (SdL), seed width (SdW), heading date (HEA), number of tillers (TILL), dry yield (DY), thousand grain weight (TGW), biomass yield (BY) and harvest index (HI). Best linear unbiased estimators (BLUEs) for genotypes labelled with different letters differ significantly (P < 0.01, Fisher’s LSD multi- comparison test). Harrington mean values highlighted in bold. (XLSX 20 kb) [file 12870_2018_1527_MOESM5_ESM.xlsx]

## Sheet: S2
Supplementary Material 3: Table S3. Genotypic mean values (± SE) for the morphological, developmental and agronomic traits registered in 2013 and 2014 field trials. Genotypes are arranged in ascending order from top to bottom of the table for collar height (COL), peduncle length (PdL), ear length (EAR), seed area (SdA), seed length (SdL), seed width (SdW), heading date (HEA), number of tillers (T…
Genotype	COL (cm)			Genotype	PdL (cm)			Genotype	EAR (cm)			Genotype	SdA (mm2)			Genotype	SdL (mm)			Genotype	SdW (mm)			Genotype	HEA (DAS)			Genotype	TILL (tillers)			Genotype	DY (kg/ha)			Genotype	TGW (g)			Genotype	BY (kg/ha)			Genotype	HI (%)
OSU051	88,8 ± 1,9	a		OSU060	28,3 ± 0,9	a		OSU127	7,67 ± 0,13	a		OSU137	21,25 ± 0,24	a		OSU052	7,88 ± 0,09	a		OSU044	3,41 ± 0,01	a		OSU105	54,6 ± 0,5	a		OSU065	115,0 ± 4,9	a		OSU012	2493,9 ± 100,5	a		OSU137	41,3 ± 0,6	a		OSU105	6580,4 ± 243,3	a		OSU033	34,36 ± 0,51	a
OSU019	91,1 ± 1,0	ab		Harrington	28,7 ± 0,6	a		OSU051	8,03 ± 0,14	ab		Harrington	21,70 ± 0,24	ab		Harrington	7,95 ± 0,05	a		OSU015	3,41 ± 0,02	a		OSU019	57,3 ± 0,6	b		OSU061	134,8 ± 5,4	b		OSU061	2708,2 ± 118,1	b		OSU038	42,3 ± 0,5	a		OSU019	6532,3 ± 225,1	ab		OSU012	36,21 ± 0,61	b
Harrington	91,7 ± 1,2	b		OSU048	30,4 ± 0,9	b		OSU047	8,18 ± 0,13	bc		OSU038	21,80 ± 0,19	bc		OSU018	8,03 ± 0,08	ab		OSU137	3,43 ± 0,02	a		OSU127	57,7 ± 0,5	c		OSU048	136,5 ± 5,1	bc		OSU105	2842,4 ± 105,5	b		OSU044	43,2 ± 0,6	b		OSU051	6829,3 ± 272,8	abc		OSU065	36,68 ± 1,00	bc
OSU127	92,8 ± 1,4	bc		OSU090	31,1 ± 0,9	b		OSU012	8,21 ± 0,13	bc		OSU052	21,93 ± 0,27	bcd		OSU053	8,04 ± 0,06	ab		OSU107	3,48 ± 0,02	b		OSU015	60,0 ± 0,6	d		OSU012	136,5 ± 6,6	bc		OSU033	2840,3 ± 119,4	bc		Harrington	43,8 ± 0,7	bc		OSU012	7025,0 ± 298,2	bcd		OSU061	37,70 ± 0,60	cd
OSU047	94,5 ± 1,2	cd		OSU018	30,9 ± 0,9	bc		OSU124	8,40 ± 0,12	cd		OSU018	21,98 ± 0,30	bcd		OSU137	8,04 ± 0,07	ab		OSU038	3,48 ± 0,02	bc		OSU047	60,2 ± 0,6	de		OSU044	137,5 ± 5,2	bc		OSU019	2780,4 ± 106,8	bc		OSU107	43,8 ± 0,6	bc		OSU127	7006,8 ± 270,1	bcde		OSU015	38,45 ± 0,84	d
OSU090	95,5 ± 1,5	de		OSU051	31,7 ± 1,0	bcd		Harrington	8,44 ± 0,16	cd		OSU107	22,20 ± 0,21	cde		OSU090	8,15 ± 0,08	bc		OSU047	3,48 ± 0,02	bc		OSU124	60,5 ± 0,7	de		OSU040	137,2 ± 5,1	bcd		OSU065	2794,8 ± 142,3	bc		OSU033	44,2 ± 0,5	bcd		OSU044	7141,3 ± 262,3	cdef		OSU024	39,02 ± 0,53	d
OSU105	97,7 ± 1,5	def		OSU038	32,0 ± 0,9	bcd		OSU035	8,40 ± 0,15	cd		OSU035	22,21 ± 0,26	def		OSU035	8,17 ± 0,08	bcd		OSU051	3,49 ± 0,02	bc		OSU051	60,6 ± 0,7	e		OSU144	136,4 ± 6,0	bcde		OSU015	2763,1 ± 132,2	bcd		OSU035	44,5 ± 0,5	cde		OSU124	7317,4 ± 295,0	cdefg		OSU048	38,91 ± 0,62	d
OSU060	97,7 ± 1,5	efg		OSU044	32,0 ± 0,9	bcd		OSU086	8,46 ± 0,15	cde		OSU053	22,31 ± 0,22	defg		OSU038	8,22 ± 0,05	cd		OSU124	3,50 ± 0,02	bcd		OSU040	61,1 ± 0,5	f		OSU052	139,4 ± 5,1	bcdef		OSU044	2902,2 ± 86,8	bcde		OSU018	44,9 ± 0,6	def		OSU074	7379,3 ± 351,6	cdefg		OSU044	40,86 ± 0,59	e
OSU124	98,3 ± 1,1	efg		OSU047	32,4 ± 0,8	cde		OSU074	8,47 ± 0,11	cde		OSU090	22,46 ± 0,23	efgh		OSU086	8,26 ± 0,09	cde		OSU127	3,50 ± 0,02	bcd		OSU074	61,4 ± 0,4	g		OSU024	142,2 ± 5,0	bcdefg		OSU048	2915,4 ± 133,2	bcdef		OSU019	45,0 ± 0,6	def		OSU061	7331,5 ± 301,8	defgh		OSU035	41,33 ± 0,84	ef
OSU048	98,1 ± 1,4	fgh		OSU107	32,5 ± 0,9	cdef		OSU060	8,58 ± 0,12	def		OSU060	22,56 ± 0,19	efghi		OSU060	8,26 ± 0,05	cde		OSU019	3,51 ± 0,02	cde		OSU044	61,5 ± 0,6	gh		OSU102	144,4 ± 6,9	bcdefg		OSU024	2975,4 ± 125,5	cdefg		OSU090	45,1 ± 0,6	def		OSU015	7154,2 ± 274,9	defghi		OSU137	41,60 ± 0,41	ef
OSU018	98,4 ± 1,5	fgh		OSU053	32,5 ± 1,0	cdef		OSU107	8,71 ± 0,09	defg		OSU127	22,60 ± 0,21	efghij		OSU012	8,26 ± 0,07	cde		OSU048	3,52 ± 0,02	def		OSU024	61,8 ± 0,6	ghi		OSU105	147,6 ± 5,8	cdefgh		OSU074	3112,7 ± 157,8	defgh		OSU053	45,3 ± 0,6	ef		OSU102	7711,4 ± 366,5	efghij		OSU086	41,42 ± 0,74	ef
OSU074	98,9 ± 1,6	fgh		OSU086	33,1 ± 1,1	defg		OSU038	8,71 ± 0,15	defg		OSU086	22,60 ± 0,23	efghij		OSU107	8,27 ± 0,05	cde		OSU035	3,53 ± 0,02	def		OSU038	61,8 ± 0,5	ghi		OSU033	147,2 ± 6,5	cdefgh		OSU086	3109,6 ± 111,3	efgh		OSU052	45,6 ± 0,5	ef		OSU048	7495,7 ± 294,3	efghijk		OSU074	42,26 ± 0,82	efg
OSU053	99,1 ± 1,4	gh		OSU052	33,1 ± 0,8	defg		OSU090	8,74 ± 0,15	defg		OSU033	22,75 ± 0,23	fghijk		OSU102	8,30 ± 0,06	cde		OSU102	3,54 ± 0,02	efg		OSU137	62,0 ± 0,7	hij		OSU018	144,5 ± 4,8	defghi		OSU051	3149,9 ± 132,4	efgh		OSU024	45,3 ± 0,6	efg		OSU086	7587,0 ± 267,9	fghijk		OSU102	42,42 ± 0,70	efg
OSU015	99,1 ± 1,8	gh		OSU102	34,6 ± 1,0	efg		OSU015	8,79 ± 0,20	efgh		OSU102	22,77 ± 0,20	ghijk		OSU061	8,34 ± 0,07	def		OSU074	3,55 ± 0,02	efg		OSU090	62,2 ± 0,6	ijk		OSU090	146,5 ± 6,0	defghi		OSU137	3120,8 ± 124,0	fgh		OSU127	45,3 ± 0,7	efg		OSU047	7618,5 ± 295,5	fghijk		OSU040	42,00 ± 0,55	efg
OSU086	100,2 ± 1,8	gh		OSU144	33,8 ± 0,9	efg		OSU137	8,89 ± 0,13	fgh		OSU024	22,78 ± 0,30	hijkl		OSU127	8,36 ± 0,06	defg		Harrington	3,55 ± 0,03	efg		OSU061	62,4 ± 0,4	jkl		OSU015	145,1 ± 5,5	efghij		OSU127	3121,2 ± 135,4	ghi		OSU102	45,5 ± 0,7	efg		OSU038	7673,9 ± 303,7	fghijk		OSU038	42,22 ± 0,62	fg
OSU038	100,2 ± 1,4	h		OSU127	33,8 ± 1,0	efg		OSU018	8,90 ± 0,15	fghi		OSU019	22,94 ± 0,25	ijklm		OSU144	8,36 ± 0,05	defg		OSU033	3,55 ± 0,01	efg		OSU018	62,4 ± 0,5	klm		OSU019	150,5 ± 7,7	fghijk		OSU038	3195,9 ± 122,0	ghi		OSU086	45,5 ± 0,7	efg		OSU137	7580,4 ± 278,5	fghijk		OSU019	42,49 ± 0,43	fgh
OSU052	102,0 ± 1,6	i		OSU019	34,1 ± 1,1	efg		OSU053	9,00 ± 0,17	ghij		OSU048	22,96 ± 0,27	ijklm		OSU024	8,41 ± 0,12	efgh		OSU061	3,55 ± 0,02	efgh		OSU035	62,6 ± 0,6	klmn		OSU035	152,5 ± 6,4	ghijk		OSU102	3246,9 ± 148,7	ghij		OSU048	45,8 ± 0,6	fgh		OSU065	7639,3 ± 357,4	fghijkl		OSU107	43,28 ± 0,43	ghi
OSU137	102,5 ± 1,6	ij		OSU124	34,1 ± 0,8	efg		OSU105	9,17 ± 0,20	hijk		OSU061	23,04 ± 0,21	jklm		OSU033	8,42 ± 0,09	efgh		OSU024	3,55 ± 0,02	fgh		Harrington	62,8 ± 0,5	lmno		Harrington	151,0 ± 5,7	ghijk		OSU124	3310,9 ± 153,7	hijk		OSU061	46,4 ± 0,5	ghi		Harrington	7642,4 ± 288,5	fghijklm		OSU105	43,29 ± 0,60	ghi
OSU107	103,6 ± 1,3	ij		OSU012	33,8 ± 1,2	fg		OSU024	9,26 ± 0,15	ijkl		OSU012	23,16 ± 0,23	klmn		OSU074	8,49 ± 0,08	fghi		OSU060	3,55 ± 0,02	fgh		OSU086	62,7 ± 0,5	lmno		OSU051	153,0 ± 5,9	hijk		OSU035	3272,7 ± 147,1	hijkl		OSU051	47,0 ± 0,5	hij		OSU024	7638,0 ± 315,8	ghijklmn		OSU018	43,82 ± 0,52	hij
OSU144	103,8 ± 1,7	ij		OSU074	34,5 ± 1,1	g		OSU019	9,33 ± 0,15	jklm		OSU144	23,26 ± 0,23	lmn		OSU019	8,50 ± 0,09	fghi		OSU090	3,58 ± 0,02	ghi		OSU033	62,6 ± 0,4	lmno		OSU124	155,7 ± 6,5	hijk		OSU107	3334,0 ± 143,5	ijklm		OSU012	46,9 ± 0,5	hij		OSU090	7730,2 ± 350,1	hijklmn		OSU144	44,01 ± 0,59	ijk
OSU044	104,6 ± 1,3	ij		OSU065	36,4 ± 1,0	h		OSU048	9,38 ± 0,10	klm		OSU047	23,28 ± 0,25	mn		OSU048	8,51 ± 0,07	ghi		OSU144	3,59 ± 0,03	hi		OSU053	62,8 ± 0,5	nop		OSU060	153,7 ± 5,4	hijk		OSU018	3337,5 ± 138,0	ijklm		OSU047	47,1 ± 0,5	hij		OSU107	7701,1 ± 332,4	ijklmn		OSU090	44,34 ± 0,41	ijk
OSU012	104,8 ± 2,0	ij		OSU015	35,8 ± 1,2	h		OSU040	9,49 ± 0,21	klmn		OSU044	23,28 ± 0,16	mn		OSU047	8,55 ± 0,08	hij		OSU053	3,60 ± 0,02	i		OSU102	63,0 ± 0,5	mnop		OSU086	157,0 ± 6,0	ijk		OSU040	3408,6 ± 155,1	ijklm		OSU060	47,2 ± 0,6	ij		OSU018	7725,0 ± 307,5	ijklmn		OSU052	44,35 ± 0,51	ijk
OSU102	106,5 ± 1,6	j		OSU024	36,2 ± 1,1	h		OSU052	9,61 ± 0,16	lmn		OSU074	23,55 ± 0,26	no		OSU040	8,55 ± 0,09	hijk		OSU086	3,60 ± 0,02	i		OSU060	62,9 ± 0,5	nop		OSU137	157,2 ± 4,8	jk		OSU090	3428,2 ± 159,8	jklmn		OSU124	47,2 ± 0,5	ijk		OSU035	7928,3 ± 349,7	jklmn		OSU060	44,90 ± 0,42	jkl
OSU024	111,1 ± 1,8	k		OSU137	35,8 ± 0,9	h		OSU033	9,64 ± 0,17	mno		OSU124	23,59 ± 0,20	no		OSU105	8,55 ± 0,12	hijk		OSU105	3,60 ± 0,02	ij		OSU144	63,1 ± 0,4	opq		OSU038	159,4 ± 5,5	k		OSU047	3492,4 ± 130,7	klmno		OSU074	47,5 ± 0,8	jk		OSU040	8096,9 ± 328,0	jklmn		OSU124	45,31 ± 0,48	klm
OSU035	111,8 ± 1,6	k		OSU035	36,3 ± 1,0	h		OSU102	9,68 ± 0,12	mno		OSU051	23,63 ± 0,23	no		OSU124	8,61 ± 0,05	ijk		OSU018	3,61 ± 0,02	ijk		OSU107	63,3 ± 0,5	pq		OSU053	158,4 ± 6,0	k		Harrington	3484,4 ± 143,6	lmno		OSU144	47,8 ± 0,7	jk		OSU144	8027,2 ± 433,2	jklmn		OSU127	45,52 ± 0,67	klm
OSU061	111,5 ± 1,7	k		OSU040	39,7 ± 1,0	i		OSU144	9,79 ± 0,14	nop		OSU105	23,75 ± 0,34	o		OSU065	8,69 ± 0,09	jkl		OSU012	3,61 ± 0,02	ijk		OSU052	63,5 ± 0,5	pq		OSU107	156,8 ± 6,6	k		OSU052	3498,2 ± 152,1	mno		OSU065	48,4 ± 0,5	kl		OSU052	7879,3 ± 325,8	klmn		OSU053	45,76 ± 0,40	lm
OSU040	114,7 ± 1,2	kl		OSU105	39,4 ± 1,3	i		OSU044	9,99 ± 0,13	op		OSU040	24,38 ± 0,29	p		OSU051	8,72 ± 0,07	kl		OSU065	3,64 ± 0,02	jk		OSU048	63,3 ± 0,7	q		OSU074	162,0 ± 7,0	kl		OSU144	3534,1 ± 197,4	mno		OSU015	48,9 ± 0,7	lm		OSU033	8278,1 ± 333,6	ln		OSU051	45,94 ± 0,52	lm
OSU065	116,1 ± 2,0	l		OSU033	38,8 ± 0,9	i		OSU061	10,04 ± 0,16	pq		OSU065	24,60 ± 0,28	p		OSU044	8,81 ± 0,06	l		OSU052	3,65 ± 0,02	k		OSU012	64,7 ± 0,6	r		OSU047	170,3 ± 7,4	lm		OSU060	3619,7 ± 136,4	no		OSU105	49,6 ± 0,8	mn		OSU060	8240,9 ± 286,1	lmn		Harrington	46,07 ± 0,58	lm
OSU033	128,3 ± 1,6	m		OSU061	42,1 ± 1,1	j		OSU065	10,39 ± 0,24	q		OSU015	27,79 ± 0,38	q		OSU015	11,08 ± 0,16	m		OSU040	3,73 ± 0,02	l		OSU065	64,8 ± 0,7	r		OSU127	176,0 ± 7,7	m		OSU053	3715,5 ± 168,2	o		OSU040	50,4 ± 0,7	n		OSU053	8239,1 ± 348,6	n		OSU047	46,25 ± 0,33	m
