# Supplementary material for: Genetic dissection of quantitative and qualitative traits using a minimum set of barley Recombinant Chromosome Substitution Lines
Source: BMC Plant Biol. 2018 Dec 7;18:340. doi: 10.1186/s12870-018-1527-7 (PMC6286510; doi:10.1186/s12870-018-1527-7)
Supplement: Supplementary file 6 — Table S4. Significant quantitative trait locus (QTLs) detected on the RCSLs exotic genetic library associated with thirteen morphological, developmental and agronomic traits. One trait per tab. (XLSX 167 kb) [file 12870_2018_1527_MOESM6_ESM.xlsx]

## Sheet: COL
Additional file 4: Table S4. Significant quantitative trait locus (QTLs) detected on the RCSLs exotic genetic library associated with thirteen morphological, developmental and agronomic traits. One trait per tab.
COLLAR HEIGHT																			RCSLs harbouring Hsp alleles at the loci
							p-value 4			Estimated means 6
QTL	Marker1	Chr	Marker position (cM)	Main effect region (cM) 2	Effect 3	Peak marker frequency	M	MxT	Treat 5	[Hsp]	[Hv]	Av StError	Hsp RP (%) 7	R2 (%) 8	QTL significance region (cM)9	QTL size (cM)10	candidate genes/QTLs	Reference	OSU012	OSU015	OSU018	OSU019	OSU024	OSU033	OSU035	OSU038	OSU040	OSU044	OSU047	OSU048	OSU051	OSU052	OSU053	OSU060	OSU061	OSU065	OSU074	OSU086	OSU090	OSU102	OSU105	OSU107	OSU124	OSU127	OSU137	OSU144	Groups of markers considered to define the region with significant effect (each marker representative of a block)11
COL1	SCRI_RS_1929	1H	9.9	9.9-16.4	MxT	0.827586	ns	***	D	98.1621	94.0098	2.978	4.41688	1.04*	5.0-27.1	22.1																															11_10419	SCRI_RS_82277	SCRI_RS_162524
									FI	113.032	104.24		8.43423
									PI	112.769	104.654		7.75382			12.9
COL2	SCRI_RS_207335	1H	52.7	52.7-54.5	MxT	0.724138	ns	*	D	93.8584	95.0454	2.662	-1.24887	0.37*	52.7-54.5	1.8																															SCRI_RS_207335
									FI	102.793	106.885		-3.82857
									PI	103.724	106.937		-3.00409
COL3	SCRI_RS_144545	2H	10.5	10.5-26.1	MxT	0.931034	ns	**	D	90.0971	95.0622	4.366	-5.223	0.96*	10.5-26.2	15.7																															SCRI_RS_144545	11_21366
									FI	94.7978	106.563		-11.0409
									PI	96.1716	106.785		-9.93906
COL4	SCRI_RS_170235	2H	56.2	56.2-60.7	M	0.793103	*	ns		95.3003	103.97	3.679	-8.33847	13.6365	56.2-60.7	4.5	EPS2 (HvCEN)	Comadran et al 2012																													SCRI_RS_170235
COL5	11_10475	2H	81.5	81.5-82.5	MxT	0.827586	ns	***	D	97.4728	94.1483	2.981	3.53118	1.42*	72.2-120.8	48.6	Vrs1	Komatsuda et al 2007																													SCRI_RS_129857	SCRI_RS_171032	12_30897
									FI	112.183	104.415		7.43943
									PI	113.036	104.599		8.06603			13.4
COL6	SCRI_RS_158091	2H	107.9	107.9-118.7	M	0.896552	**	**		116.425	100.533	4.416	15.8071	29.222	107.9-118.7	10.8																															SCRI_RS_158091
COL7	11_20595	3H	8.9	8.9-20.4	MxT	0.827586	ns	*	D	95.1177	94.6398	3.103	0.504951	0.59*	8.9-20.4	11.5																															11_20595
									FI	109.19	105.038		3.95224
									PI	109.167	105.405		3.56878
COL8	11_11002	3H	43.1	43.1-46.2	MxT	0.896552	ns	*	D	92.294	95.0018	3.823	-2.8503	0.39*	43.1-46.2	3.1																															11_11002
									FI	106.3	105.691		0.575823
									PI	107.356	105.903		1.37192
COL9	11_10335	3H	58.6	58.6-61.8	M	0.931034	*	ns		114.344	101.275	5.946	12.9049	11.7745	58.6-62.7	4.1																															11_10335	SCRI_RS_138291
COL10	12_30367	3H	126.1	126.1-131.7	M	0.965517	***	ns		128.3	101.2	7.303	26.704	30.4559	103.8-148.2	44.4	denso/sdw1	Jia et. al 2015																													SCRI_RS_206510	SCRI_RS_14857	12_30972
COL11	SCRI_RS_169325	3H	131.7	131.7-146.4	MxT	0.931034	**	*	D	109.523	93.6266	3.874	16.9787	0.56*	131.7-147.2	2.7																															SCRI_RS_169325	SCRI_RS_127719
									FI	125.94	104.261		20.7932
									PI	124.027	104.722		18.4354
COL12	SCRI_RS_108541	5H	12	12.0-15.6	MxT	0.964286	ns	*	D	100.666	94.7482	6.08	6.24601	1.02*	12.0-15.6	3.6																															SCRI_RS_108541
									FI	105.252	106.286		-0.972817
									PI	107.628	106.503		1.05647
COL13	SCRI_RS_214550	5H	120.2	120.2-121.7	M	0.931034	*	ns		114.964	101.228	5.893	13.5691	13.3091	120.2-122.4	2.2																															SCRI_RS_214550	SCRI_RS_174710
COL14	SCRI_RS_44795	5H	140.1	140.1-144.7	M	0.862069	***	ns		114.663	100.178	3.843	14.4592	31.2539	140.1-144.7	4.6																															SCRI_RS_44795
COL15	SCRI_RS_168487	6H	0.3	0.3-5.2	MxT	0.827586	ns	*	D	92.3406	95.2169	3.063	-3.02072	0.48*	0.3-5.2	4.9																															SCRI_RS_168487
									FI	101.23	106.697		-5.12419
									PI	100.618	107.188		-6.12962
COL16	SCRI_RS_165322	6H	85.7	85.7-86.3	M	0.931034	***	*		122.232	100.691	4.949	21.3925	38.1033	57.2-86.3	29.1																															SCRI_RS_153707	SCRI_RS_225193	SCRI_RS_228493
COL16	SCRI_RS_165322	6H	85.7	85.7-86.3	MxT	0.931034	***	*	D	112.093	93.4348	3.662	19.9688	0.42*	85.7-86.3	0.6																															SCRI_RS_165322
									FI	127.84	104.12		22.782
									PI	126.762	104.519		21.2808
COL17	SCRI_RS_160602	7H	29.8	29.8-42.5	MxT	0.821429	*	*	D	100.781	93.5192	2.937	7.76496	0.72*	23.7-48.0	24.3																															SCRI_RS_161476	11_10451	SCRI_RS_160602
									FI	114.915	103.859		10.6448
									PI	114.63	104.463		9.73281
COL18	SCRI_RS_150016	7H	48	48.0-51.0	M	0.821429	**	ns		112.282	100.219	3.709	12.0366	24.0269	29.8-70.2	40.4																															SCRI_RS_160602	11_21528	SCRI_RS_155795
COL19	11_20247	7H	106.3	106.3-121.8	MxT	0.931034	ns	*	D	89.9581	95.0751	4.425	-5.38207	0.48*	106.3-121.8	15.5	EPS7L	Laurie et al 1995																													11_20247
									FI	95.7886	106.492		-10.0508
									PI	97.9247	106.655		-8.18537
COL20	SCRI_RS_4520	7H	121.8	121.8-124.6	M	0.896552	*	ns		92.5587	103.286	4.959	-10.3864	11.2792	121.8-124.6	2.8																															SCRI_RS_4520
	1 Marker representing the block of markers defining the QTL peak
	2 Main effect region defined by the block of markers for the QTL peak
	3 Variation of the trait explained by the marker (M) or the marker–treatment interaction (MxT)
	4 Level of significance of the marker main effect (M) and the marker–treatment interaction (MxT). ***P<0.001,**P<0.01,*P<0.05, ns: not significant
	5 Treatment considered for the estimated means: drought (D), full irrigation (FI), partial irrigation (PI). Non applicable when means were estimated at the marker main effect level
	6 Estimated means (BLUEs) for each trait for the the donor ([Hsp]) and the recurrent parent ([Hv]) alleles at the peak QTL region
	7 Relative performance (RP) of the exotic parent alleles on the trait
	8 Variation of the trait explained by the marker and the marker–treatment interaction (*)
	9 QTL significance region considering the blocks of markers flanking the QTL peak block
	10 Size of the QTL significance region
	11 Markers represing blocks of markers flaking the QTL peak block
[truncated: 9 more columns]

## Sheet: PdL
Additional file 4: Table S4. Significant quantitative trait locus (QTLs) detected on the RCSLs exotic genetic library associated with thirteen morphological, developmental and agronomic traits. One trait per tab.
PEDUNCLE LENGTH																			RCSLs harbouring Hsp alleles at the loci
							p-value 4			Estimated means 6
QTL	Marker1	Chr	Marker position (cM)	Main effect region (cM) 2	Effect 3	Peak marker frequency	M	MxT	Treat 5	[Hsp]	[Hv]	Hsp RP (%) 7	R2 (%) 8	QTL significance region (cM)9	QTL size (cM)10	candidate genes/QTLs	Reference		OSU012	OSU015	OSU018	OSU019	OSU024	OSU033	OSU035	OSU038	OSU040	OSU044	OSU047	OSU048	OSU051	OSU052	OSU053	OSU060	OSU061	OSU065	OSU074	OSU086	OSU090	OSU102	OSU105	OSU107	OSU124	OSU127	OSU137	OSU144	Groups of markers considered to define the region with significant effect (each marker representative of a block)11
PdL1	SCRI_RS_1929	1H	9.9	9.9-16.4	MxT	0.827586	ns	*	D	30.6089	31.0167	-1.31465	0.92*	9.9-16.4	6.5																																SCRI_RS_1929
									FI	36.6116	35.2898	3.74554
									PI	36.7601	35.5338	3.45111
PdL2	SCRI_RS_144545	2H	10.5	10.5-26.1	MxT	0.931034	ns	*	D	34.6122	30.6722	12.8454	1.21*	3.8-26.2	22.4																																SCRI_RS_10642	SCRI_RS_144545	11_21366
									FI	36.1062	35.4719	1.7882
									PI	38.2142	35.5625	7.45654
PdL3	SCRI_RS_192398	2H	80.9	80.9-81.5	MxT	0.862069	ns	**	D	31.9733	30.7797	3.87797	2.13*	73.5-82.5	9																																SCRI_RS_17898	SCRI_RS_171032	12_30897
									FI	38.4431	35.0495	9.68241
									PI	39.1239	35.2037	11.1358
PdL4	SCRI_RS_115423	3H	36.3	36.3-43.1	MxT	0.862069	ns	**	D	32.3218	30.7233	5.20298	1.65*	8.9-46.2	37.3																																11_20595	11_10559	SCRI_RS_189757
									FI	38.9263	34.9734	11.3025
									PI	39.1612	35.1978	11.2606
PdL5	SCRI_RS_165264	3H	51.3	51.3-58.6	M	0.896552	**	ns		38.4725	33.5606	14.6359	18.6357	51.2-62.7	11.5																																SCRI_RS_141166	SCRI_RS_165264	11_10335
PdL6	SCRI_RS_44795	5H	140.1	140.1-144.7	M	0.862069	**	ns		38.0587	33.4303	13.8448	21.491	139.7-166.8	27.1																																SCRI_RS_161614	SCRI_RS_44795	11_10741
PdL7	11_10336	5H	149.1	149.1-151.1	MxT	0.862069	ns	*	D	32.6788	30.6665	6.5619	0.90*	149.1-151.1	2																																11_10336
									FI	39.1473	34.9353	12.0566
									PI	38.4229	35.3161	8.79709
PdL8	SCRI_RS_168487	6H	0.3	0.3-5.2	MxT	0.827586	ns	*	D	31.6579	30.7956	2.80026	1.15*	0.3-5.2	4.9																																SCRI_RS_168487
									FI	34.7543	35.6766	-2.58539
									PI	34.8408	35.9341	-3.04249
PdL9	SCRI_RS_160602	7H	29.8	29.8-42.5	M	0.821429	*	**		36.7565	33.635	9.28064	10.5144	29.8-42.5	12.7																																SCRI_RS_160602
PdL10	11_21528	7H	42.5	42.5-43.3	MxT	0.777778	ns	***	D	31.9229	30.541	4.52459	1.99*	20.4-64.0	43.6																																11_20495	SCRI_RS_161476	11_10451
									FI	38.5705	34.6005	11.4739
									PI	37.6703	35.1602	7.13919
PdL11	SCRI_RS_132654	7H	68.4	68.4-70.2	M	0.758621	**	ns		37.1594	33.0859	12.3119	26.3885	68.4-70.2	1.8																																SCRI_RS_132654
PdL12	SCRI_RS_200021	7H	84.6	84.6-89.5	M	0.827586	***	ns		38.1457	33.2203	14.8266	30.4935	81.5-89.5	8																																SCRI_RS_194841	SCRI_RS_200021
	1 Marker representing the block of markers defining the QTL peak
	2 Main effect region defined by the block of markers for the QTL peak
	3 Variation of the trait explained by the marker (M) or the marker–treatment interaction (MxT)
	4 Level of significance of the marker main effect (M) and the marker–treatment interaction (MxT). ***P<0.001,**P<0.01,*P<0.05, ns: not significant
	5 Treatment considered for the estimated means: drought (D), full irrigation (FI), partial irrigation (PI). Non applicable when means were estimated at the marker main effect level
	6 Estimated means (BLUEs) for each trait for the the donor ([Hsp]) and the recurrent parent ([Hv]) alleles at the peak QTL region
	7 Relative performance (RP) of the exotic parent alleles on the trait
	8 Variation of the trait explained by the marker and the marker–treatment interaction (*)
	9 QTL significance region considering the blocks of markers flanking the QTL peak block
	10 Size of the QTL significance region
	11 Markers represing blocks of markers flaking the QTL peak block
[truncated: 5 more columns]

## Sheet: PdE
Additional file 4: Table S4. Significant quantitative trait locus (QTLs) detected on the RCSLs exotic genetic library associated with thirteen morphological, developmental and agronomic traits. One trait per tab.
PEDUNCLE EXTRUSION																			RCSLs harbouring Hsp alleles at the loci
							p-value 4			Estimated means 6
QTL	Marker1	Chr	Marker position (cM)	Main effect region (cM) 2	Effect 3	Peak marker frequency	M	MxT	Treat 5	[Hsp]	[Hv]	Hsp RP (%) 7	R2 (%) 8	QTL significance region (cM)9	QTL size (cM)10	candidate genes/QTLs	Reference		OSU012	OSU015	OSU018	OSU019	OSU024	OSU033	OSU035	OSU038	OSU040	OSU044	OSU047	OSU048	OSU051	OSU052	OSU053	OSU060	OSU061	OSU065	OSU074	OSU086	OSU090	OSU102	OSU105	OSU107	OSU124	OSU127	OSU137	OSU144	Groups of markers considered to define the region with significant effect (each marker representative of a block)11
PdE1	SCRI_RS_192398	2H	80.9	80.9-81.5	MxT	0.862069	ns	**	D	12.1536	11.0579	9.90795	1.76*	73.7-86.0	12.3																																12_31293	SCRI_RS_192398	11_10475
									FI	17.6681	14.5499	21.4315
									PI	17.9145	14.7171	21.726
PdE2	SCRI_RS_115423	3H	36.3	36.3-43.1	M	0.862069	*	**		16.6671	13.3211	25.1179	12.9441	36.3-43.1	6.8																																SCRI_RS_115423
	SCRI_RS_115423	3H	36.3	36.3-43.1	MxT	0.862069	*	**	D	12.7805	10.9571	16.6408	2.12*	8.9-46.2	37.3																																11_20595	11_10559	SCRI_RS_189757
									FI	18.5127	14.4164	28.414
									PI	18.7081	14.5898	28.2273
PdE3	SCRI_RS_141166	3H	51.2	51.2-51.3	M	0.931034	***	ns		20.0012	13.3217	50.14	32.2773	49.3-62.7	13.4																																11_10380	SCRI_RS_141166	SCRI_RS_165264
PdE4	11_10611	4H	111.3	111.3-115.2	MxT	0.896552	ns	*	D	11.1001	11.2223	-1.08918	0.98*	111.3-115.2	3.9																																11_10611
									FI	15.9877	14.8646	7.55527
									PI	16.9745	14.9494	13.5462
PdE5	11_10336	5H	149.1	149.1-151.1	MxT	0.862069	ns	*	D	11.1001	11.2223	17.7726	0.88*	149.1-151.1	2																																11_10336
									FI	15.9877	14.8646	26.8866
									PI	16.9745	14.9494	19.6017
PdE6	SCRI_RS_199694	5H	155.4	155.4-166.8	M	0.931034	**	ns		18.9933	13.3961	41.782	21.6472	139.7-166.8	27.1																																SCRI_RS_161614	SCRI_RS_44795	11_10741
PdE7	SCRI_RS_160602	7H	29.8	29.8-42.5	M	0.821429	*	**		16.2336	13.4034	21.1156	12.0039	29.8-42.5	12.7																																SCRI_RS_160602
PdE8	11_21528	7H	42.5	42.5-43.3	MxT	0.777778	ns	**	D	12.0909	10.8517	11.42	13.4763	20.4-48.0	27.6																																11_20495	SCRI_RS_161476	11_10451
									FI	17.6747	14.1991	24.4769
									PI	16.9395	14.6718	15.4558
PdE9	SCRI_RS_200021	7H	84.6	84.6-89.5	M	0.827586	**	ns		17.3909	13.0311	33.4566	30.189	68.4-89.5	21.1																																SCRI_RS_132654	SCRI_RS_194841	SCRI_RS_200021
PdE10	SCRI_RS_4520	7H	121.8	121.8-124.6	MxT	0.896552	ns	*	D	12.3893	11.0735	11.8825	1.15*	106.3-124.6	18.3																																SCRI_RS_4520	11_20247
									FI	15.3994	14.932	3.13046
									PI	17.6093	14.8768	18.3674
	1 Marker representing the block of markers defining the QTL peak
	2 Main effect region defined by the block of markers for the QTL peak
	3 Variation of the trait explained by the marker (M) or the marker–treatment interaction (MxT)
	4 Level of significance of the marker main effect (M) and the marker–treatment interaction (MxT). ***P<0.001,**P<0.01,*P<0.05, ns: not significant
	5 Treatment considered for the estimated means: drought (D), full irrigation (FI), partial irrigation (PI). Non applicable when means were estimated at the marker main effect level
	6 Estimated means (BLUEs) for each trait for the the donor ([Hsp]) and the recurrent parent ([Hv]) alleles at the peak QTL region
	7 Relative performance (RP) of the exotic parent alleles on the trait
	8 Variation of the trait explained by the marker and the marker–treatment interaction (*)
	9 QTL significance region considering the blocks of markers flanking the QTL peak block
	10 Size of the QTL significance region
	11 Markers represing blocks of markers flaking the QTL peak block
[truncated: 4 more columns]

## Sheet: EAR
Additional file 4: Table S4. Significant quantitative trait locus (QTLs) detected on the RCSLs exotic genetic library associated with thirteen morphological, developmental and agronomic traits. One trait per tab.
EAR LENGTH																			RCSLs harbouring Hsp alleles at the loci
							p-value 4			Estimated means 6
QTL	Marker1	Chr	Marker position (cM)	Main effect region (cM) 2	Effect 3	Peak marker frequency	M	MxT	Treat 5	[Hsp]	[Hv]	Hsp RP (%) 7	R2 (%) 8	QTL significance region (cM)9	QTL size (cM)10	candidate genes/QTLs	Reference		OSU012	OSU015	OSU018	OSU019	OSU024	OSU033	OSU035	OSU038	OSU040	OSU044	OSU047	OSU048	OSU051	OSU052	OSU053	OSU060	OSU061	OSU065	OSU074	OSU086	OSU090	OSU102	OSU105	OSU107	OSU124	OSU127	OSU137	OSU144	Groups of markers considered to define the region with significant effect (each marker representative of a block)11
EAR1	12_30969	1H	0	0.0-4.1	M	0.827338	*	ns		8.43674	9.09033	-7.18992	10.6176	0.0-4.1	4.1																																12_30969
EAR2	SCRI_RS_170235	2H	56.2	56.2-60.7	M	0.792806	**	ns		8.26247	9.16409	-9.83858	27.5369	55.5-62.5	7	EPS2 (HvCEN)	Comadran et al 2012																														SCRI_RS_144891	SCRI_RS_170235	11_21166
EAR3	SCRI_RS_158091	2H	107.9	107.9-118.7	MxT	0.896403	ns	*	D	8.9324	8.73264	2.28754	1.48*	107.9-118.7	10.8																																SCRI_RS_158091
									FI	9.53088	9.03466	5.49243
									PI	9.8115	9.01077	8.88634
EAR4	SCRI_RS_220192	3H	61.8	61.8-62.5	M	0.896403	***	ns		10.1482	8.84254	14.7656	33.4037	51.3-73.0	21.7																																SCRI_RS_165264	11_10335	SCRI_RS_220192
EAR5	SCRI_RS_138291	3H	62.5	62.5-62.7	MxT	0.930935	**	*	D	9.62078	8.68884	10.7257	1.37*	58.6-62.7	4.1																																11_10335	SCRI_RS_138291
									FI	10.5108	8.98018	17.0444
									PI	10.5506	8.9859	17.4132
EAR6	SCRI_RS_11206	5H	73.3	73.3-77.1	M	0.827338	*	ns		9.50764	8.86713	7.22336	10.0305	73.3-77.1	3.8																																SCRI_RS_11206
EAR7	SCRI_RS_165569	5H	114.9	114.9-120.2	M	0.965468	*	**		10.3923	8.92714	16.4122	13.1059	114.9-121.7	6.8																																SCRI_RS_165569	SCRI_RS_214550
	SCRI_RS_165569	5H	114.9	114.9-120.2	MxT	0.965468	*	**	D	9.52758	8.7255	9.1924	2.16*	114.9-120.2	5.3																																SCRI_RS_165569
									FI	10.61	9.03152	17.4774
									PI	11.0393	9.0244	22.3269
EAR8	SCRI_RS_133602	5H	125.5	125.5-136.4	MxT	0.928465	ns	*	D	8.58076	8.73653	-1.78307		125.5-138.7	13.2	Vrn-H1??																															SCRI_RS_133602	SCRI_RS_225632
									FI	8.47523	9.12504	-7.12117
									PI	8.32357	9.13717	-8.90432
EAR9	SCRI_RS_153707	6H	57.2	57.2-62.7	M	0.861871	**	ns		9.86093	8.83632	11.5953	25.6942	47.5-93.1	45.6																																SCRI_RS_155654	11_20743	SCRI_RS_133544
EAR10	SCRI_RS_225193	6H	69.3	69.3-72.9	MxT	0.861871	**	***	D	9.37459	8.65396	8.32721	2.16*	47.5-93.1	45.6																																SCRI_RS_155654	SCRI_RS_162581	11_20743
									FI	9.77196	8.97626	8.86445
									PI	10.2562	8.90758	15.1399
	1 Marker representing the block of markers defining the QTL peak
	2 Main effect region defined by the block of markers for the QTL peak
	3 Variation of the trait explained by the marker (M) or the marker–treatment interaction (MxT)
	4 Level of significance of the marker main effect (M) and the marker–treatment interaction (MxT). ***P<0.001,**P<0.01,*P<0.05, ns: not significant
	5 Treatment considered for the estimated means: drought (D), full irrigation (FI), partial irrigation (PI). Non applicable when means were estimated at the marker main effect level
	6 Estimated means (BLUEs) for each trait for the the donor ([Hsp]) and the recurrent parent ([Hv]) alleles at the peak QTL region
	7 Relative performance (RP) of the exotic parent alleles on the trait
	8 Variation of the trait explained by the marker and the marker–treatment interaction (*)
	9 QTL significance region considering the blocks of markers flanking the QTL peak block
	10 Size of the QTL significance region
	11 Markers represing blocks of markers flaking the QTL peak block
[truncated: 9 more columns]

## Sheet: SdW
Additional file 4: Table S4 Significant quantitative trait locus (QTLs) detected on the RCSLs exotic genetic library associated with thirteen morphological, developmental and agronomic traits. One trait per tab.
SEED WIDTH																			RCSLs harbouring Hsp alleles at the loci
							p-value 4			Estimated means 6
QTL	Marker1	Chr	Marker position (cM)	Main effect region (cM) 2	Effect 3	Peak marker frequency	M	MxT	Treat 5	[Hsp]	[Hv]	Hsp RP (%) 7	R2 (%) 8	QTL significance region (cM)9	QTL size (cM)10	candidate genes/QTLs	Reference		OSU012	OSU015	OSU018	OSU019	OSU024	OSU033	OSU035	OSU038	OSU040	OSU044	OSU047	OSU048	OSU051	OSU052	OSU053	OSU060	OSU061	OSU065	OSU074	OSU086	OSU090	OSU102	OSU105	OSU107	OSU124	OSU127	OSU137	OSU144	Groups of markers considered to define the region with significant effect (each marker representative of a block)11
SdW1	SCRI_RS_181353	1H	76.8	76.8-81.7	M	0.82659	***	ns		3.44605	3.56385	-3.30536	35.5708	52.3-93.1	40.8																																SCRI_RS_56976	SCRI_RS_207335	11_10002
SdW2	SCRI_RS_170235	2H	56.2	56.2-60.7	M	0.791908	*	ns		3.48631	3.55846	-2.02739	13.3041	53.8-60.7	6.9																																SCRI_RS_10398	SCRI_RS_144891	SCRI_RS_170235
SdW3	SCRI_RS_119261	2H	82.5	82.5-86.0	M	0.864162	*	ns		3.6089	3.53304	2.14694	10.0176	82.5-86.0	3.5																																SCRI_RS_119261
SdW4	11_21099	2H	144.1	144.1-146.1	MxT	0.895954	ns	**	D	3.59469	3.56071	0.954069	2.23*	140.8-146.1	5.3																																SCRI_RS_116590	11_21099
									FI	3.50781	3.53666	-0.81574
									PI	3.50149	3.53624	-0.982665
SdW5	SCRI_RS_189757	3H	23.9	23.9-35.1	M	0.932081	**	ns		3.67079	3.53413	3.86661	19.9127	20.4-35.1	14.7																																11_10559	SCRI_RS_189757
SdW6	SCRI_RS_14857	3H	105	105.0-115.9	M	0.895954	*	ns		3.62546	3.53404	2.58695	11.8	105.0-115.9	10.9	denso/sdw1	Jia et. al 2015																														SCRI_RS_14857
SdW7	SCRI_RS_222133	4H	49.9	49.9-51.4	M	0.794798	**	ns		3.62321	3.52276	2.85128	29.0474	34.3-54.3	20																																12_30864	SCRI_RS_145412	SCRI_RS_183399
SdW8	12_30995	4H	54.3	54.3-55.7	MxT	0.796243	ns	**	D	3.55376	3.56699	-0.370905	2.20*	54.3-60.8	6.5																																12_30995	SCRI_RS_195935	11_10639
									FI	3.56448	3.52565	1.10128
									PI	3.5603	3.52558	0.9848
SdW9	11_20553	5H	0.1	0.1-12.0	MxT	0.930636	ns	*	D	3.60868	3.56094	1.34069	1.65*																																		11_20553
									FI	3.5186	3.53476	-0.457065
									PI	3.50437	3.53474	-0.859207
SdW10	SCRI_RS_168185	5H	50	50.0-55.7	M	0.895954	**	ns		3.43232	3.55634	-3.48717	24.667	40.0-73.3	33.3																																12_30707	SCRI_RS_168185	SCRI_RS_205235
SdW11	SCRI_RS_214550	5H	120.2	120.2-121.7	M	0.932081	**	ns		3.68437	3.53309	4.28192	25.4795	120.2-121.7	1.5																																SCRI_RS_214550
SdW12	SCRI_RS_124224	6H	93.1	93.1-100.4	MxT	0.932081	ns	*	D	3.60599	3.56114	1.25924	1.44*	93.1-103.8	10.7																																SCRI_RS_124224	SCRI_RS_8034
									FI	3.61346	3.52776	2.42925
									PI	3.64992	3.5241	3.57017
	1 Marker representing the block of markers defining the QTL peak
	2 Main effect region defined by the block of markers for the QTL peak
	3 Variation of the trait explained by the marker (M) or the marker–treatment interaction (MxT)
	4 Level of significance of the marker main effect (M) and the marker–treatment interaction (MxT). ***P<0.001,**P<0.01,*P<0.05, ns: not significant
	5 Treatment considered for the estimated means: drought (D), full irrigation (FI), partial irrigation (PI). Non applicable when means were estimated at the marker main effect level
	6 Estimated means (BLUEs) for each trait for the the donor ([Hsp]) and the recurrent parent ([Hv]) alleles at the peak QTL region
	7 Relative performance (RP) of the exotic parent alleles on the trait
	8 Variation of the trait explained by the marker and the marker–treatment interaction (*)
	9 QTL significance region considering the blocks of markers flanking the QTL peak block
	10 Size of the QTL significance region
	11 Markers represing blocks of markers flaking the QTL peak block
[truncated: 7 more columns]

## Sheet: SdL
Additional file 4: Table S4. Significant quantitative trait locus (QTLs) detected on the RCSLs exotic genetic library associated with thirteen morphological, developmental and agronomic traits. One trait per tab.
SEED LENGTH																			RCSLs harbouring Hsp alleles at the loci
							p-value 4			Estimated means 6
QTL	Marker1	Chr	Marker position (cM)	Main effect region (cM) 2	Effect 3	Peak marker frequency	M	MxT	Treat 5	[Hsp]	[Hv]	Hsp RP (%) 7	R2 (%) 8	QTL significance region (cM)9	QTL size (cM)10	candidate genes/QTLs	Reference		OSU012	OSU015	OSU018	OSU019	OSU024	OSU033	OSU035	OSU038	OSU040	OSU044	OSU047	OSU048	OSU051	OSU052	OSU053	OSU060	OSU061	OSU065	OSU074	OSU086	OSU090	OSU102	OSU105	OSU107	OSU124	OSU127	OSU137	OSU144	Groups of markers considered to define the region with significant effect (each marker representative of a block)11
SdL1	11_10357	1H	95.9	95.9-100.9	M	0.965318	***	***		11.075	8.34806	32.6655	80.9842	76.8-133.0	56.2	thresh-1 locus	Schmalenbach et al 2011																														SCRI_RS_181353	SCRI_RS_144315	SCRI_RS_213675
	11_10357	1H	95.9	95.9-100.9	MxT	0.965318	***	***	D	10.6875	8.37277	27.646	1.09*	90.2-133.0	42.8																																SCRI_RS_213675	11_10357	SCRI_RS_192730
									FI	11.1125	8.20848	35.3783
									PI	11.425	8.46293	35.0005
SdL2	SCRI_RS_144545	2H	10.5	10.5-26.1	MxT	0.930636	ns	*	D	8.73125	8.43194	3.54966	0.55*	3.8-26.1	22.3																																SCRI_RS_10642	SCRI_RS_144545
									FI	8.2625	8.31204	-0.595967
									PI	8.5875	8.56385	0.276137
SdL3	11_10891	2H	28.7	28.7-38.1	M	0.930636	***	ns		9.81458	8.34035	17.6759	44.0338	28.7-60.7	32	EPS2 (HvCEN)	Comadran et al 2012																														11_10891	11_20173	12_30432
SdL4	11_10342	2H	41.9	41.9-43.7	MxT	0.895954	**	**	D	9.19167	8.36731	9.85214	1.00*	40.8-48.4	7.6	EPS2 (HvCEN)	Comadran et al 2012																														12_30432	11_10342	SCRI_RS_229103
									FI	9.20833	8.20481	12.2309
									PI	9.65417	8.43939	14.3942
SdL5	SCRI_RS_14857	3H	105	105.0-115.9	MxT	0.895954	ns	*	D	8.43333	8.45481	-0.25399	0.54*	96.3-115.9	19.6	denso/sdw1	Jia et. al 2015																														SCRI_RS_187928	SCRI_RS_14857
									FI	8.13333	8.32885	-2.34742
									PI	8.6625	8.554	1.26844
SdL6	SCRI_RS_210971	4H	85.8	85.8-90.9	MxT	0.965318	ns	*	D	8.1625	8.46295	-3.55014	0.60*	85.8-90.9	5.1																																SCRI_RS_210971
									FI	7.9375	8.32187	-4.61885
									PI	8.675	8.56139	1.32705
SdL7	12_30707	5H	40	40.0-50.0	M	0.930636	***	**		9.94375	8.3309	19.3598	53.4371	23.2-80.2	57																																SCRI_RS_194819	SCRI_RS_175087	SCRI_RS_171189
	12_30707	5H	40	40.0-50.0	MxT	0.930636	***	**	D	9.70625	8.35972	16.1073	0.95*	40.0-84.8	44.8																																12_30707	SCRI_RS_168185	SCRI_RS_205235
									FI	9.98125	8.18472	21.9498
									PI	10.1437	8.44826	20.0691
SdL8	SCRI_RS_149088	5H	106.6	106.6-112.6	M	0.897399	***	ns		9.42731	8.32842	13.1945	34.6417	83.5-112.6	29.1																																11_20850	SCRI_RS_4923	SCRI_RS_168467
SdL9	11_21528	7H	42.5	42.5-43.3	MxT	0.778295	ns	*	D	8.44816	8.44015	0.0948983	0.71*	42.5-43.3	0.8																																11_21528
									FI	8.14881	8.34577	-2.36001
									PI	8.44012	8.59508	-1.80286
	1 Marker representing the block of markers defining the QTL peak
	2 Main effect region defined by the block of markers for the QTL peak
	3 Variation of the trait explained by the marker (M) or the marker–treatment interaction (MxT)
	4 Level of significance of the marker main effect (M) and the marker–treatment interaction (MxT). ***P<0.001,**P<0.01,*P<0.05, ns: not significant
	5 Treatment considered for the estimated means: drought (D), full irrigation (FI), partial irrigation (PI). Non applicable when means were estimated at the marker main effect level
	6 Estimated means (BLUEs) for each trait for the the donor ([Hsp]) and the recurrent parent ([Hv]) alleles at the peak QTL region
	7 Relative performance (RP) of the exotic parent alleles on the trait
	8 Variation of the trait explained by the marker and the marker–treatment interaction (*)
	9 QTL significance region considering the blocks of markers flanking the QTL peak block
	10 Size of the QTL significance region
	11 Markers represing blocks of markers flaking the QTL peak block
[truncated: 7 more columns]

## Sheet: SdA
Additional file 4: Table S4. Significant quantitative trait locus (QTLs) detected on the RCSLs exotic genetic library associated with thirteen morphological, developmental and agronomic traits. One trait per tab.
SEED AREA																			RCSLs harbouring Hsp alleles at the loci
							p-value 4			Estimated means 6
QTL	Marker1	Chr	Marker position (cM)	Main effect region (cM) 2	Effect 3	Peak marker frequency	M	MxT	Treat 5	[Hsp]	[Hv]	Hsp RP (%) 7	R2 (%) 8	QTL significance region (cM)9	QTL size (cM)10	candidate genes/QTLs	Reference		OSU012	OSU015	OSU018	OSU019	OSU024	OSU033	OSU035	OSU038	OSU040	OSU044	OSU047	OSU048	OSU051	OSU052	OSU053	OSU060	OSU061	OSU065	OSU074	OSU086	OSU090	OSU102	OSU105	OSU107	OSU124	OSU127	OSU137	OSU144	Groups of markers considered to define the region with significant effect (each marker representative of a block)11
SdA1	11_10357	1H	95.9	95.9-100.9	M	0.965318	***	*		27.8109	22.8363	21.7838	56.4797	93.1-117.5	24.4																																SCRI_RS_130139	11_10357	SCRI_RS_192730
	11_10357	1H	95.9	95.9-100.9	MxT	0.965318	***	*	D	27.3332	23.0726	18.4663	0.61*	95.9-116.3	20.4																																11_10357	SCRI_RS_192730
									FI	27.6097	22.3851	23.3396
									PI	28.4897	23.0511	23.5935
SdA2	SCRI_RS_144545	2H	10.5	10.5-26.1	MxT	0.930636	ns	*	D	23.9792	23.1631	3.52333	0.69*	3.8-26.1	22.3																																SCRI_RS_10642	SCRI_RS_144545
									FI	22.4973	22.5706	-0.324654
									PI	23.5832	23.2144	1.58864
SdA3	11_10891	2H	28.7	28.7-38.1	M	0.930636	***	ns		25.7839	22.8022	13.0762	38.0284	28.7-60.7	32	EPS2 (HvCEN)	Comadran et al 2012																														11_10891	11_20173	12_30432
SdA4	SCRI_RS_229103	2H	43.7	43.7-46.4	MxT	0.861272	*	**	D	24.1875	23.0646	4.86836	0.98*	40.8-46.4	5.6	EPS2 (HvCEN)	Comadran et al 2012																														12_30432	11_10342	SCRI_RS_229103
									FI	23.9367	22.3461	7.11809
									PI	24.8542	22.9802	8.15505
SdA5	SCRI_RS_145412	4H	40	40.0-42.1	MxT	0.793353	ns	*	D	23.6467	23.1083	2.32971	0.64*	40.0-42.1	2.1																																SCRI_RS_145412
									FI	22.5728	22.5634	0.0414208
									PI	23.3389	23.2144	0.536134
SdA6	11_20553	5H	0.1	0.1-12.0	MxT	0.930636	ns	*	D	23.3774	23.2078	0.730512	0.55*	0.1-12.0	11.9																																11_20553
									FI	22.0061	22.6067	-2.65654
									PI	22.7452	23.2763	-2.28168
SdA7	12_30707	5H	40	40.0-50.0	M	0.930636	***	*		25.5483	22.8199	11.9561	31.2587	23.2-80.2	57																																SCRI_RS_194819	SCRI_RS_175087	SCRI_RS_171189
	12_30707	5H	40	40.0-50.0	MxT	0.930636	***	*	D	25.2923	23.0661	9.65169	0.61*	40.0-55.7	15.7																																12_30707	SCRI_RS_168185
									FI	25.3933	22.3559	13.5867
									PI	25.9592	23.0377	12.6812
SdA8	SCRI_RS_206565	5H	96.6	96.6-106.6	M	0.862717	***	ns		24.9326	22.7003	9.83398	39.5928	83.5-112.6	29.1																																11_20850	SCRI_RS_4923	SCRI_RS_168467
	1 Marker representing the block of markers defining the QTL peak
	2 Main effect region defined by the block of markers for the QTL peak
	3 Variation of the trait explained by the marker (M) or the marker–treatment interaction (MxT)
	4 Level of significance of the marker main effect (M) and the marker–treatment interaction (MxT). ***P<0.001,**P<0.01,*P<0.05, ns: not significant
	5 Treatment considered for the estimated means: drought (D), full irrigation (FI), partial irrigation (PI). Non applicable when means were estimated at the marker main effect level
	6 Estimated means (BLUEs) for each trait for the the donor ([Hsp]) and the recurrent parent ([Hv]) alleles at the peak QTL region
	7 Relative performance (RP) of the exotic parent alleles on the trait
	8 Variation of the trait explained by the marker and the marker–treatment interaction (*)
	9 QTL significance region considering the blocks of markers flanking the QTL peak block
	10 Size of the QTL significance region
	11 Markers represing blocks of markers flaking the QTL peak block
[truncated: 7 more columns]

## Sheet: HEA
Additional file 4: Table S4. Significant quantitative trait locus (QTLs) detected on the RCSLs exotic genetic library associated with thirteen morphological, developmental and agronomic traits. One trait per tab.
HEADING																		RCSLs harbouring Hsp alleles at the loci
							p-value 4			Estimated means 6
QTL	Marker1	Chr	Marker position (cM)	Main effect region (cM) 2	Effect 3	Peak marker frequency	M	MxT	Treat 5	[Hsp]	[Hv]	Hsp RP (%) 7	R2 (%) 8	QTL significance region (cM)9	QTL size (cM)10	candidate genes/QTLs	Reference	OSU012	OSU015	OSU018	OSU019	OSU024	OSU033	OSU035	OSU038	OSU040	OSU044	OSU047	OSU048	OSU051	OSU052	OSU053	OSU060	OSU061	OSU065	OSU074	OSU086	OSU090	OSU102	OSU105	OSU107	OSU124	OSU127	OSU137	OSU144	Groups of markers considered to define the region with significant effect (each marker representative of a block)11
HEA1	11_20502	1H	4.1	4.1-5.0	MxT	0.79646	ns	*	D	61.5951	61.201	0.653865	0.28*	0.0-5.0	5																															12_30969	11_20502	12_31144
									FI	62.4757	62.0936	0.615029
									PI	62.2418	61.3251	1.49306
HEA2	SCRI_RS_144545	2H	10.5	10.5-26.1	M	0.926718	***	***		55.8863	62.0856	-9.98509	51.1243	0.0-41.9	41.9	PpD-H1	Cuesta-Marcos et al 2010																													SCRI_RS_166806	SCRI_RS_10642	SCRI_RS_144545	11_21366
	SCRI_RS_144545	2H	10.5	10.5-26.1	MxT	0.93	***	***	D	56.1418	61.6661	-8.95837	0.47*	0.0-43.7	43.7	PpD-H1	Cuesta-Marcos et al 2010																													SCRI_RS_166806	SCRI_RS_10642	SCRI_RS_144545	11_21366
									FI	56.2472	62.6121	-10.1656
									PI	55.2698	61.9786	-10.8243
HEA3	SCRI_RS_170235	2H	56.2	56.2-60.7	M	0.787611	*	ns		60.0278	62.0853	-3.31402	11.7974	56.2-60.7	4.5	EPS2 (HvCEN)	Comadran et al 2012																													SCRI_RS_170235
HEA4	12_30897	2H	80	80.0-80.9	M	0.837758	*	ns		63.4248	61.2917	3.48033	10.7894	79.4-86.0	6.6																															SCRI_RS_171032	12_30897	SCRI_RS_119261
HEA5	11_21125	2H	120.8	120.8-131.9	MxT	0.899237	ns	*	D	62.3504	61.2059	1.87	0.26*	86.0-140.8	54.8																															SCRI_RS_116694	11_10429	SCRI_RS_158091	12_20183
									FI	63.389	62.0661	2.13148
									PI	63.4118	61.375	3.31854
HEA6	SCRI_RS_189757	3H	23.9	23.9-35.1	MxT	0.936578	ns	*	D	61.8803	61.2409	1.04403	0.26*	23.9-35.1	11.2																															SCRI_RS_189757
									FI	63.7069	62.0755	2.62813
									PI	62.4316	61.4482	1.60043
HEA7	11_10606	4H	60.8	60.8-64.3	M	0.858407	*	ns		59.4624	62.0123	-4.11203	13.5633	60.8-64.3	3.5																															11_10606
HEA8	SCRI_RS_179438	4H	73.5	73.5-76.3	M	0.858407	*	ns		59.5189	62.0022	-4.00514	12.6572	73.5-76.3	2.8																															SCRI_RS_179438
HEA9	SCRI_RS_206565	5H	96.6	96.6-106.6	MxT	0.856489	ns	**	D	60.5483	61.4038	-1.39321	0.31*	95.5-106.6	11.1																															SCRI_RS_237352	SCRI_RS_206565
									FI	61.3819	62.2992	-1.47247
									PI	60.1845	61.7274	-2.49954
HEA10	SCRI_RS_214550	5H	120.2	120.2-121.7	MxT	0.932153	ns	*	D	62.383	61.2039	1.92659	0.17*	120.2-121.7	1.5																															SCRI_RS_214550
									FI	63.7564	62.058	2.73684
									PI	62.3314	61.4543	1.42719
HEA11	11_20247	7H	106.3	106.3-121.8	M	0.926718	***	ns		56.112	62.0694	-9.59798	46.8051	81.5-128.3	46.8	EPS7L	Laurie et al 1995																													SCRI_RS_194841	SCRI_RS_200021	SCRI_RS_168994	11_20247
HEA12	SCRI_RS_181575	7H	124.6	124.6-127.2	MxT	0.926718	**	*	D	57.5646	61.5605	-6.49097	0.20*	124.6-127.2	2.6	EPS7L	Laurie et al 1995																													SCRI_RS_181575
									FI	57.7521	62.5041	-7.60264
									PI	57.1781	61.8371	-7.53434
	1 Marker representing the block of markers defining the QTL peak
	2 Main effect region defined by the block of markers for the QTL peak
	3 Variation of the trait explained by the marker (M) or the marker–treatment interaction (MxT)
	4 Level of significance of the marker main effect (M) and the marker–treatment interaction (MxT). ***P<0.001,**P<0.01,*P<0.05, ns: not significant
	5 Treatment considered for the estimated means: drought (D), full irrigation (FI), partial irrigation (PI). Non applicable when means were estimated at the marker main effect level
	6 Estimated means (BLUEs) for each trait for the the donor ([Hsp]) and the recurrent parent ([Hv]) alleles at the peak QTL region
	7 Relative performance (RP) of the exotic parent alleles on the trait
	8 Variation of the trait explained by the marker and the marker–treatment interaction (*)
	9 QTL significance region considering the blocks of markers flanking the QTL peak block
	10 Size of the QTL significance region
	11 Markers represing blocks of markers flaking the QTL peak block
[truncated: 5 more columns]

## Sheet: TILL
Additional file 4: Table S4. Significant quantitative trait locus (QTLs) detected on the RCSLs exotic genetic library associated with thirteen morphological, developmental and agronomic traits. One trait per tab.
NUMBER OF TILLERS																			RCSLs harbouring Hsp alleles at the loci
							p-value 4			Estimated means 6
QTL	Marker1	Chr	Marker position (cM)	Main effect region (cM) 2	Effect 3	Peak marker frequency	M	MxT	Treat 5	[Hsp]	[Hv]	Hsp RP (%) 7	R2 (%) 8	QTL significance region (cM)9	QTL size (cM)10	candidate genes/QTLs	Reference		OSU012	OSU015	OSU018	OSU019	OSU024	OSU033	OSU035	OSU038	OSU040	OSU044	OSU047	OSU048	OSU051	OSU052	OSU053	OSU060	OSU061	OSU065	OSU074	OSU086	OSU090	OSU102	OSU105	OSU107	OSU124	OSU127	OSU137	OSU144	Groups of markers considered to define the region with significant effect (each marker representative of a block)11
TILL1	SCRI_RS_170235	2H	56.2	56.2-60.7	M	0.792806	**	ns		160.594	145.251	10.563	24.7203	56.2-62.5	6.3	EPS2 (HvCEN)	Comadran et al 2012																														SCRI_RS_170235	11_21166
TILL2	SCRI_RS_171032	2H	79.4	79.4-80.0	M	0.863309	***	ns		130.43	151.309	-13.7984	34.6496	73.5-120.8	47.3																																SCRI_RS_17898	SCRI_RS_129857	SCRI_RS_171032
TILL3	SCRI_RS_141166	3H	51.2	51.2-51.3	MxT	0.930935	ns	*	D	126.335	121.188	4.24741	0.00*	51.2-51.3	0.1																																SCRI_RS_141166
									FI	144.279	158.061	-8.7194
									PI	166.394	166.649	-0.153135
TILL4	SCRI_RS_183659	3H	62.7	62.7-69.0	M	0.897842	**	ns		128.63	150.716	-14.6542	29.8866	58.6-73.0																																	11_10335	SCRI_RS_220192	SCRI_RS_138291
TILL5	SCRI_RS_119628	4H	17.8	17.8-19.9	MxT	0.930935	ns	*	D	126.999	121.135	4.84145	0.00*	17.8-19.9	2.1																																SCRI_RS_119628
									FI	145.905	157.939	-7.61939
									PI	165.975	166.676	-0.420268
TILL6	SCRI_RS_222133	4H	49.9	49.9-51.4	M	0.794245	*	ns		138.322	151.061	-8.43298	15.9744	49.9-51.4	1.5																																SCRI_RS_222133
TILL7	SCRI_RS_148392	4H	67.6	67.6-73.5	MxT	0.792806	ns	***	D	121.854	121.457	0.32702	0.00*	67.6-73.5	5.9																																12_30995	SCRI_RS_195935	11_10639
									FI	168.278	154.214	9.11946
									PI	164.886	167.074	-1.30951
TILL8	SCRI_RS_165569	5H	114.9	114.9-120.2	M	0.966906	**	ns		115.604	149.6	-22.7248	24.733	114.9-121.7	6.8																																SCRI_RS_165569	SCRI_RS_214550
TILL9	SCRI_RS_164037	6H	86.3	86.3-93.1	M	0.966906	**	ns		115.604	149.6	-22.7248	24.733	54.9-100.4	45.5																																11_21124	SCRI_RS_153707	SCRI_RS_149556
TILL10	11_20847	7H	127.2	127.2-128.3	MxT	0.896403	ns	*	D	115.495	122.233	-5.51186	0.00*	127.2-128.3	1.1																																11_20847
									FI	161.014	156.664	2.77621
									PI	158.706	167.537	-5.27125
	1 Marker representing the block of markers defining the QTL peak
	2 Main effect region defined by the block of markers for the QTL peak
	3 Variation of the trait explained by the marker (M) or the marker–treatment interaction (MxT)
	4 Level of significance of the marker main effect (M) and the marker–treatment interaction (MxT). ***P<0.001,**P<0.01,*P<0.05, ns: not significant
	5 Treatment considered for the estimated means: drought (D), full irrigation (FI), partial irrigation (PI). Non applicable when means were estimated at the marker main effect level
	6 Estimated means (BLUEs) for each trait for the the donor ([Hsp]) and the recurrent parent ([Hv]) alleles at the peak QTL region
	7 Relative performance (RP) of the exotic parent alleles on the trait
	8 Variation of the trait explained by the marker and the marker–treatment interaction (*)
	9 QTL significance region considering the blocks of markers flanking the QTL peak block
	10 Size of the QTL significance region
	11 Markers represing blocks of markers flaking the QTL peak block
[truncated: 9 more columns]

## Sheet: DY
Additional file 4: Table S4. Significant quantitative trait locus (QTLs) detected on the RCSLs exotic genetic library associated with thirteen morphological, developmental and agronomic traits. One trait per tab.
DRY YIELD																				RCSLs harbouring Hsp alleles at the loci
							p-value 4			Estimated means 6
QTL	Marker1	Chr	Marker position (cM)	Main effect region (cM) 2	Effect 3	Peak marker frequency	M	MxT	Treat 5	[Hsp]	[Hv]	Av StError	Hsp RP (%) 7	R2 (%) 8	QTL significance region (cM)9	QTL size (cM)10	candidate genes/QTLs	Reference		OSU012	OSU015	OSU018	OSU019	OSU024	OSU033	OSU035	OSU038	OSU040	OSU044	OSU047	OSU048	OSU051	OSU052	OSU053	OSU060	OSU061	OSU065	OSU074	OSU086	OSU090	OSU102	OSU105	OSU107	OSU124	OSU127	OSU137	OSU144	Groups of markers considered to define the region with significant effect (each marker representative of a block)11
DY1	SCRI_RS_144315	1H	85.8	85.8-90.2	M	0.827338	*	ns		2903.37	3207.63	146.7	-9.48553	10.0527	85.8-90.2	4.4																																SCRI_RS_144315
DY2	SCRI_RS_171032	2H	79.4	79.4-80.0	M	0.863309	**	ns		2724.78	3224.13	143.9	-15.4877	27.211	68.6-81.5	12.9																																11_20960	SCRI_RS_17898
DY3	SCRI_RS_158091	2H	107.9	107.9-118.7	M	0.897842	**	ns		2682.55	3210.01	167.1	-16.4319	23.6565	106.4-119.8	13.4																																11_10429	SCRI_RS_158091
DY4	11_20858	3H	0	0.0-2.7	MxT	0.930935	ns	**	D	2693.98	2756.16	204.4	-2.25622	4.33*	0.0-2.7	2.7																																11_20858
									FI	3685.78	3168.62		16.3215
									PI	3622.82	3500.82		3.48502
DY5	SCRI_RS_189757	3H	23.9	23.9-35.1	MxT	0.930935	ns	*	D	2743.46	2752.53	203.8	-0.329482	3.73*	23.9-43.1	19.2																																SCRI_RS_189757	SCRI_RS_115423
									FI	2699.27	3241.79		-16.735
									PI	3337.23	3521.84		-5.24198
DY6	11_11002	3H	43.1	43.1-46.2	M	0.896403	*	ns		2768.23	3199.78	177.5	-13.4866	14.3122	43.1-46.2	3.1																																11_11002
DY7	SCRI_RS_220192	3H	61.8	61.8-62.5	M	0.897842	*	ns		2807.74	3195.38	181.5	-12.1315	10.8348	61.8-69.0	7.2																																SCRI_RS_220192	SCRI_RS_183659
DY8	SCRI_RS_14857	3H	105	105.0-115.9	MxT	0.896403	ns	*	D	2818.79	2744.13	175	2.72059	3.00*	105.0-115.9	10.9	denso/sdw1	Jia et. al 2015																														SCRI_RS_14857
									FI	2937.48	3235.03		-9.19781
									PI	3531.9	3506.44		0.725979
DY9	SCRI_RS_148392	4H	67.6	67.6-73.5	MxT	0.792806	ns	***	D	2730.44	2757.63	132.6	-0.986157	6.77*	49.9-76.3	26.4																																SCRI_RS_222133	11_10093
									FI	3493.5	3129.21		11.6416
									PI	3504.1	3510.43		-0.180329
DY10	SCRI_RS_175087	5H	30.4	30.4-31.3	M	0.897842	*	ns		2740.16	3203.07	174.2	-14.4521	17.1148	30.4-40.0	9.6																																SCRI_RS_175087	SCRI_RS_171189
DY11	SCRI_RS_149088	5H	106.6	106.6-112.6	M	0.897842	*	ns		2803.89	3195.77	180.7	-12.2625	11.2828	106.6-112.6	4.4																																SCRI_RS_149088
DY12	11_21124	6H	54.9	54.9-57.2	M	0.828777	*	ns		2839.38	3221.23	139.7	-11.8543	18.0523	54.9-72.9	18																																11_21124	SCRI_RS_153707
DY13	SCRI_RS_160602	7H	29.8	29.8-42.5	M	0.821162	*	ns		2857.11	3229.84	142	-11.5401	15.7151	29.8-43.3	13.5	Vrn-H3																															SCRI_RS_160602	11_21528
DY14	SCRI_RS_200021	7H	84.6	84.6-89.5	M	0.827338	*	ns		2883.08	3211.77	144.8	-10.2339	12.4533	84.6-89.5	4.9																																SCRI_RS_200021
DY15	11_20847	7H	127.2	127.2-128.3	MxT	0.896403	ns	*	D	2654.71	2763.12	174.4	-3.92323	3.85*	127.2-128.3	1.1	esp7L spring??																															11_20847
									FI	3433.67	3177.99		8.04553
									PI	3340.75	3528.57		-5.32284
	1 Marker representing the block of markers defining the QTL peak
	2 Main effect region defined by the block of markers for the QTL peak
	3 Variation of the trait explained by the marker (M) or the marker–treatment interaction (MxT)
	4 Level of significance of the marker main effect (M) and the marker–treatment interaction (MxT). ***P<0.001,**P<0.01,*P<0.05, ns: not significant
	5 Treatment considered for the estimated means: drought (D), full irrigation (FI), partial irrigation (PI). Non applicable when means were estimated at the marker main effect level
	6 Estimated means (BLUEs) for each trait for the the donor ([Hsp]) and the recurrent parent ([Hv]) alleles at the peak QTL region
	7 Relative performance (RP) of the exotic parent alleles on the trait
	8 Variation of the trait explained by the marker and the marker–treatment interaction (*)
	9 QTL significance region considering the blocks of markers flanking the QTL peak block
	10 Size of the QTL significance region
	11 Markers represing blocks of markers flaking the QTL peak block
[truncated: 5 more columns]

[truncated: 4 more sheets: BY, TGW, HI, GSM]
